# Supplementary material for: Differences in fungal communities in the fur of two- and three-toed sloths revealed by ITS metabarcoding
Source: Microbiology (Reading). 2023 Feb 27;169(2):001309. doi: 10.1099/mic.0.001309 (PMC10197869; doi:10.1099/mic.0.001309)
Supplement: Supplementary material 2 [file mic-169-1309-s003.xlsx]

## Sheet: seqtab.nochim
	GAAATGCGATAAGTAATGTGAATTGCAGAATTCAGTGAATCATCGAATCTTTGAACGCACATTGCGCCCTTTGGCATTCCGAAGGGCATGCCTGTTCGAGCGTCATTACACCAATCAAGCCTGGCTTGGTATTGGGCGACGGGGGCCGTCACACGCCCCCGCGCCCCAAAGACCCGACCGGCGGGACGGACCAAATCTCAGCGTTGTGCAAACCATTGTCGCTGGCGAGATGGGACGGCCGAGCCGTGAAAACACCCCCTTCTTCTGTAATGTTGACCTCGGATCAGGTAGGGATACCCGCTGAACTTAA	GAAATGCGATAAGTAATGTGAATTGCAGAATTCAGTGAATCATCGAATCTTTGAACGCACATTGCGCCCCCTGGTATTCCGGGGGGCATGCCTGTTCGAGCGTCATTTCACCACTCAAGCCTCGCTTGGTATTGGGCAACGCGGTCCGCCGCGTGCCTCAAATCGACCGGCTGGGTCTTCTGTCCCCTAAGCGTTGTGGAAACTATTCGCTAAAGGGTGTTCGGGAGGCTACGCCGTAAAACAACCCCATTTCTAAGGTTGACCTCGGATCAGGTAGGGATACCCGCTGAACTTAA	AAAATGCGATAAGTAATGTGAATTGCAGAATTCAGTGAATCATCGAATCTTTGAACGCACATTGCGCCCGCCAGTATTCTGGCGGGCATGCCTGTTCGAGCGTCATTTCAACCCTCAAGCACAGCTTGGTGTTGGGATTCGTAGTTCTGAACTACGGTCCCCAAATCTATTGGCGGTCACGTCGAGCTTCCATAGCGTAGTAATTACACCTCGTTACTGGTAATCGTCGCGGCCACGCCGTTAAACCCCAACTTCTGAATGTTGACCTCGGATCAGGTAGGAATACCCGCTGAACTTAA	GAAATGCGATAAGTAATGTGAATTGCAGAATTCAGTGAATCATCGAATCTTTGAACGCACATTGCGCCCGCCAGAATTCTGGCGGGCATGCCTGTTCGAGCGTCATTTCAACCCTCGGTCTCCCTCCGGGAGAGACCGGCGTTGGGGACCGGCACTTACCCCGCCGGCCCCGAAATGGAGTGGCGGCCCGTCCGCGGCGACCTCTGCGTAGTAAATCCACTCGCACCGGGACCCGGGCGCGGCCACGCCGTAAAACCCCCACCTTCCGAATGTTGACCTCGAATCAGGTAGGAATACCCGCTGAACTTAA	GAAATGCGATAAGTAATGTGAATTGCAGAATTCAGTGAATCATCGAATCTTTGAACGCACATTGCGCCCTTTGGCATTCCGAAGGGCATGCCTGTTCGAGCGTCATTACACCAATCAAGCCTGGCTTGGTATTGGGCGACGGGGCCGTCACACGCCCCGCGCCCCAACGACCCCCGGCGGGACGGACCGTATCTCAGCGTTGTGCATCACAGATCGCTGGCGAGGACGGGACGGCCGTGCCGTTAAAACCCCTTCTTCTCAGGTTGACCTCGGATCAGGTAGGGATACCCGCTGAACTTAA	GAAATGCGATAAGTAATGTGAATTGCAGAATTCAGTGAATCATCGAATCTTTGAACGCACATTGCGCCCCCTGGTATTCCGGGGGGCATGCCTGTTCGAGCGTCATTTCACCACTCAAGCCTCGCTTGGTATTGGGCGACGCGGTCCGCCGCGCGCCTCAAATCGACCGGCTGGGTCTTTCGTCCCCTCAGCGTTGTGGAAACTATTCGCTAAAGGGTGCCGCGGGAGGCCACGCCGTAAAACAACCCCATTTCTAAGGTTGACCTCGGATCAGGTAGGGATACCCGCTGAACTTAA	GAAATGCGATAAGTAATGTGAATTGCAGAATTCAGTGAATCATCGAATCTTTGAACGCACATTGCGCCCGCCAGAATTCTGGCGGGCATGCCTGTTCGAGCGTCATTTCAACCCTCGGTCTCCCTCCGGGAGAGACCGGCGTTGGGGACCGGCACTTACCCCGCCGGCCCCGAAATGAAGTGGCGGCCCGTCCGCGGCGACCTCTGCGTAGTAACTCCACTCGCACCGGGACCCGGGCGCGGCCACGCCGTAAAACCCCCAACTTCCGAATGTTGACCTCGAATCAGGTAGGAATACCCGCTGAACTTAA	GAAATGCGATAAGTAATGTGAATTGCAGAATTCAGTGAATCATCGAATCTTTGAACGCACCTTGCGCTCCTTGGTATTCCGAGGAGCATGCCTGTTTGAGTGTCATGAAACTCTCCAATTCTATCGTTTTTTCTATAGAATCTGGGTCCTTGGGTTTGCATGGGTACCCCATGCTTACCTTAAATGTATTAGCTGAATACCAGCAGGGTTGTTAAGTTTTTTTCACCCTCGGAAGAAGGTATTTGCTTCCAATCTGCGCTGTCTTTTGTCGACAGGCATTTTGTATCTTCGGCCTCAAATCAGGTAGGATTACCCGCTGAACTTAA	AAAATGCGATAAGTAATGTGAATTGCAGAATTCAGTGAATCATCGAATCTTTGAACGCACATTGCGCCCGCCAGTATTCTGGCGGGCATGCCTGTTCGAGCGTCATTTCAACCCTCAAGCACAGCTTGGTGTTGGGATCCGTAGTTCTGAACTACGGTCCCCAAATCTATTGGCGGTCACGTCGAGCTTCCATAGCGTAGTAATTACACCTCGTTACTGGTAATCGTCGCGGCCACGCCGTTAAACCCCAACTTCTGAATGTTGACCTCGGATCAGGTAGGAATACCCGCTGAACTTAA	GAAATGCGATAAGTAATGTGAATTGCAGAATTCAGTGAATCATCGAATCTTTGAACGCACCTTGCGCCCTTTGGTATTCCGAAGGGCATGCCTGTTTGAGTGTCATGAAACCTCACCCCAACCGGGTTTTTGCCCGGCCGGCGGTGGATTGGGCGTCTGCCGATTTACTGGCTCGCCTTAAAAGCATAAGCGCCTTGGATGTAATACGTTTCATCCTCTTGGGTGGCTGACAACCCCACATATCTCATGATCTGGCCTCAAATCAGGTAGGGCTACCCGCTGAACTTAA	GAAATGCGATAAGTAATGTGAATTGCAGAATTCAGTGAATCATCGAATCTTTGAACGCACATTGCGCCCGCCAGAATTCTGGCGGGCATGCCTGTTCGAGCGTCATTTCAACCCTCGGTCTCCCTCCGGGAGAGACCGGCGTTGGGGACCGGCACTTACCCCGCCGGCCCCGAAATGGAGTGGCGGCCCGTCCGCGGCGACCTCTGCGTAGTAAAACCACTCGCACCGGGACCCGGGCGCGGCCACGCCGTAAAACCCCCACCTTCCGAATGTTGACCTCGAATCAGGTAGGAATACCCGCTGAACTTAA	GAAATGCGATAAGTAATGTGAATTGCAGAATTCAGTGAATCATCGAATCTTTGAACGCACATTGCGCCCTTTGGCATTCCGAGGGGCATGCCCGTTCGAGCGTCATTAAATCCCCTCAAGCCTGGCTTGGTATTGGACGGCGGGGCCTCCCCGCGTCTTCATTTCGCCGGCCGGCCGTCGTCTGACTGAGCGTTGTGACCAAAGTCGCTCGCGAAGTCGGCGGACCGCGCCGTGACAGTTCTCCCGGACGTTCATCAATGTCCGGTAAAGGTTGACCTCGGATCGGGTAGGAATACCCGCTGAACTTAA	GAAATGCGATAAGTAATGTGAATTGCAGAATTCAGTGAATCATCGAATCTTTGAACGCACATTGCGCCCCCTGGTATTCCGGGGGGCATGCCTGTTCGAGCGTCATTTCACCACTCAAGCCTCGCTTGGTATTGGGCAACGCGGTCCGCCGCGTGCCTCAAATCGACCGGCTGGGTCTTCTGTCCCCTAAGCGTTGTGGAAACTATTCGCTAAAGGGTGCTCGGGAGGCTACGCCGTAAAACAAACCCATTTCTAAGGTTGACCTCGGATCAGGTAGGGATACCCGCTGAACTTAA	GAAATGCGATACGTAGTATGACTTGCAGACGTGAATCATCGAATCTTTGAACGCACATTGCGCCTTGGGGCATTCTCCAAGGCATGCCTGTTTGAGCGTGATTTCTTCTCACCGCCCAGGTGGTTTTGCATCCGCTAAATAACATATCCGCAGCGAAGTCTACGCTTTCACTGCACCATGCTATTTCCTCAAATCAGGTAGGACTACCCGCTGAACTTAA	GAAATGCGATAAGTAATGTGAATTGCAGAATTCAGTGAATCATCGAATCTTTGAACGCACATTGCGCCCCCTGGTATTCCGGGGGGCATGCCTGTTCGAGCGTCATTTCACCACTCAAGCCTCGCTTGGTATTGGGCGACGCGGTCCGCCGCGCGCCTCAAATCGACCGGCTGGGTCTTCTGTCCCCTCAGCGTTGTGGAAACTATTCGCTAAAGGGTGCCACGGGAGGTCACGCCGTAAAACAAGCCCATTTCTAAGGTTGACCTCGGATCAGGTAGGGATACCCGCTGAACTTAA	GAAATGCGATAAGTAATGTGAATTGCAGAATTCAGTGAATCATCGAATCTTTGAACGCACCTTGCGCTCCTTGGTATTCCGAGGAGCATGCCTGTTTGAGTGTCATGAAACTCTCCAATTCTATCGTTTTTTCTATAGAATCTGGGTCCTTGGGTTTGCATGGGTACCCCATGCTTACCTTAAATGTATTAGCTGAATACCAGCAGGGTTGTTAAGTTTTTTTCACCCTCGGAAGAAGGTATTTGCTTCCAATCTGCGCTGTCTTTTGTAGACAGGCATTTTGTATCTTCGGCCTCAAATCAGGTAGGATTACCCGCTGAACTTAA	AAAATGCGATAAGTAATGTGAATTGCAGAATTCAGTGAATCATCGAATCTTTGAACGCACATTGCGCCCGCCAGTATTCTGGCGGGCATGCCTGTCTGAGCGTCATTTCAACCCTCGGGACCCCGTTCGCGGGACCCGGCGTTGGGGATCAGCCCGGAGCCCTCTGCGGCCGGCGGCTGGCCCCGAAATCTAGTGGCGGTCTCCCCTGCGACCTCCTCTGCGTAGTAGTAACTCACCTCGCAGCTGGACAGCGGGAAGGCCACGCCGTAAAACCCCCCAACTCTTCCAAGGTTGACCTCAGATCAGGTAGGAATACCCGCTGAACTTAA	GAAATGCGATAAGTAATGTGAATTGCAGAATTCAGTGAATCATCGAATCTTTGAACGCACATTGCGCCCGCCAGCACTCTGGCGGGCATGCCTGTTCGAGCGTCATTTCAACCCTCAAGCCCAGCTTGGTGTTGGGGCGCCACGGAGCTTCGGCGCCGTGAGCCCTGAAAGTCAGTGGCGGACTCGCTGTGTGTCCGGGCGTAGTAGTAATATGTCGCCTGTGGACGCCCTGCGGGCTCCTTGCCGTAAAACGCTTCTAACCAGAACGTTGACCTCGGATCAGGTAGGAATACCCGCTGAACTTAA	GAAATGCGATAAGTAATGTGAATTGCAGAATTCAGTGAATCATCGAATCTTTGAACGCACATTGCGCCCGCCAGTATTCTGGCGGGCATGCCTGTTCGAGCGTCATTTCAACCCTCAAGCCTCACGGTTTGGTGTTGGGGATCGGCCGCGCGCGACTCCGCCGCGGCCGTCCCTGAAATACAGTGGCGGCCTCGCTGTAGCGTCCCCTGCGTAGTAGCTTAAAACTCGCTCTGGATCGCGGCGACGGCCACGCCGTTAAACCCCCCAACTTCTGAATGTTGACCTCGGATCAGGTAGGAATACCCGCTGAACTTAA	GAAATGCGATAAGTAATGTGAATTGCAGAATTCAGTGAATCATCGAATCTTTGAACGCACCTTGCGCCTTTTGGTATTCCGAAAGGCATGCCTGTTTGAGTGTCATGAAATCTCAACCCCTCCAGGTTTCTGATCTGGGGGCGGCTTGGACTTGGACGTGTGCCAGCCAATGGCTCGTCTTAAAAGGATTAGTGGAATCTCGACATCCACGGCAGACGTAATAAGTTTCGTCTCGCTTCTTGTCGTAGGTCTGCTCACAACCTGCCATCGCGCACCTTTATGACTCTGACCTCAAATCAGGTAGGGCTACCCGCTGAACTTAA	GAAATGCGATAAGTAATGTGAATTGCAGAATTCCGTGAATCATCGAATCTTTGAACGCACATTGCGCCCCCTGGCATTCCGGGGGGCATGCCTGTCCGAGCGTCATTTCTGCCCTCCAGCACGGCTGGGTGTTGGGTGCTGTCCCCCCGGGGACACACCCCAAAGGCAGTGGCGGCGCCGCGTCGGGTCCTCGAGCGTATGGGGCTTTGTCACCCGCTCGGGAAGGACTCGCCGGCGCTGGTCTTCCTCTTAGGCGGTCCTTCGGGGCTGTCTTCCTTCCGGTTGACCTCGGATCAGGTAGGGTTACCCGCTGAACTTAA	GAAATGCGATAAGTAATGTGAATTGCAGAATTCAGTGAATCATCGAATCTTTGAACGCACATTGCGCCCGCCAGCACTCTGGCGGGCATGCCTGTTCGAGCGTCATTTCAACCCTCAAGCCCAGCTTGGTGTTGGGGCGCCACGGAGCTTCGGCGCCGTGAGCCCTGAAAGTCAGTGGCGGACTTGCTGTGTGTCCGGGCGTAGTAGTAATATGTCGCCTGTGGACGCCCTGCGGGCTCCTTGCCGTAAAACGCTTCTAACCAGAACGTTGACCTCGGATCAGGTAGGAATACCCGCTGAACTTAA	GAAATGCGATAAGTAATGCGAATTGCAGAATCCGTGAGTCATCGAATCTTTGAACGCACATTGCGCCCTCTGGTATTCCGGAGGGCATGCCTGTTCGAGCGTCATTATCACCCCTCAAGCCCGGCTTGTTGTTGGACGCGGCGGTTGCCTTTGGCGCCCCGCCCGTCTCAAAGATAATGACGGCGTCTGCGAGGACCCCTGTACACTGAGCTTTCGGGCACGTACTAGGTGTGGAATCCAGGCCCGGTCACCGTCCCCTCGGGGACAAAACTTTTAACCAGGTTGACCTCGGATCAGGTAGGAATACCCGCTGAACTTAA	GAAATGCGATAAGTAATGTGAATTGCAGAATTCAGTGAATCATCGAATCTTTGAACGCACATTGCGCCCCCTGGTATTCCGGGGGGCATGCCTGTTCGAGCGTCATTTCACCACTCAAGCCTCGCTTGGTATTGGGCGACGCGGTCCGCCGCGCGCCTCAAATCGACCGGCTGGGTCTTCTGTCCCCTCAGCGTTGTGGAAACTATTCGCTAAAGGGTGCCACGGGAGGCCACGCCGAAAAACAAACCCATTTCTAAGGTTGACCTCGGATCAGGTAGGGATACCCGCTGAACTTAA	GAAATGCGATAAGTAATGTGAATTGCAGAATTCAGTGAATCATCGAATCTTTGAACGCATATTGCGCCCCTTGGTATTCCTTGGGGCACACCTGTTCGAGCGTCATTTCACCAATCAAGCCTCGCTTGGTATTGGGCGATGCGCATGTCGCACGCCTCAAATGCCCCGGCCGAGCAGTCTCTCACCCGGCGTCGTGGAAACATACCGCTACGGAGACGAGACCTGCCCGCGCCGCAGAAAAACCTCTTATCAAAGGTTGACCTCGGATCAGGTGGGGATACCCGCTGAACTTAA	GAAATGCGATAAGTAATGCGAATTGCAGAATCCGTGAGTCATCGAATCTTTGAACGCACATTGCGCCCTTTGGTATTCCGAAGGGCATGCCTGTTCGAGCGTCATTATCACCCCTCAAGCTCGGCTTGTTGTTGGAACGCGGCGGCGCAAGCGGCCCTTCCCAAAGATAATGACGGCGTCTGTGAGGACTCCTGTACACTGAGCTTTCGGGCACGTACTAGGCTAGAAATCCAGACCCGGTCTTTAACAACCCTTTTATTTTTCTAAGGTTGACCTCGGATCAGGTAGGAATACCCGCTGAACTTAA	GAAATGCGATAAGTAATGTGAATTGCAGAATTCAGTGAATCATCGAATCTTTGAACGCACCTTGCGCTCCTTGGTATTCCGAGGAGCATGCCTGTTTGAGTGTCATGGTATTCTCAACCCACACATCCTTGTGATGCTTGTGAGGCTTGGACTTGGAGGCTTGCTGGCCCGTCGCGGTCGGCTCCTCTTGAATGCATTAGCTTGGTTCCTTGCGGATCGGCTCTCAGTGTGATAATTGTCTACGCTGTGACCGTGAAGCGTTTGGCGAGCTTCTAACCGTCCTGCTAGGGACAACTTACTTGACATCTGACCTCAAATCAGGTAGGACTACCCGCTGAACTTAA	GAAATGCGATAAGTAATGTGAATTGCAGAATTCAGTGAATCATCGAATCTTTGAACGCACATTGCGCCCCCTGGTATTCCGGGGGGCATGCCTGTTCGAGCGTCATTTCACCACTCAAGCCTCGCTTGGTATTGGGCATCGCGGTCAGCCGCGTGCCTTAAATCGACCGGCTGGGTCTACCGTCCCCTAAGCGTTGTGGAAACTATTCGCTAAAGGTGCCGTCTGGTAGTTCACGCCGTGAAAACAAACCAATTTCAAAGGTTGACCTCGGATCAGGTAGGGATACCCGCTGAACTTAA	GAATCGCGAAAGGTAGTGTGAATTGCAGAACCGTGAATCATCGAGTCTTTGAACGCATCTTGCGCTCGGGGGCCATTCCCCCGAGCATGCCTGTCTGAGTGTTGGGAATCTCTATCTCCCCCTCTCCTGTAGAAGAGAGAGGGGCAGGATGTGGGATTGCTTGCGTGCAAGGCAAGCTCTCCTGAAAACAACGGCGCGGCCAGCGGTACGATGAACTTCCTACCGCGGCGGCCACTGTCTCCACATTCGACCTCAGATCAGGTAGGATTACCCGCTGAACTTAA	GAAATGCGATAAGTAATGTGAATTGCAGAATTCAGTGAATCATCGAATCTTTGAACGCACATTGCGCCCGCCAGAATTCTGGCGGGCATGCCTGTTCGAGCGTCATTTCAACCCTCGAGCTCCCCTTTCGGGGGGAGCCCGGCGTTGGGGACCCGGCGCTAACAACGCCGGCCCCGAAATGGAGTGGCGGCCCGTCCGCGGCGACCTCTGCGTAGTAACAACCACTCGCACCGGGACCCGGGCGCGGCCACGCCGTAAAACACCCCACCTTCCGAATGTTGACCTCGAATCAGGTAGGAATACCCGCTGAACTTAA	GAAATGCGATAAGTAATGCGAATTGCAGAATCCGTGAGTCATCGAATCTTTGAACGCACATTGCGCCCTCTGGTATTCCGGAGGGCATGCCTGTTCGAGCGTCATTATCACCCCTCAAGCCCGGCTTGTTGTTGGACGCGGCGGTCGCCTTTGGTGGCCCCGCCCGTCTCAAAGATAATGACGGCGTCTGCGAGGACCCCTGTACACTGAGCTCTCGGGCACGTACTAGGTGTGGACTCCAGGCCCGGTCTCCGTCCCCTTCGGGGACAAAAAAACTTTTAACCAGGTTGACCTCGGATCAGGTAGGAATACCCGCTGAACTTAA	GAAATGCGATAAGTAATGTGAATTGCAGAATTCAGTGAATCATCGAATCTTTGAACGCACCTTGCGCTCCTTGGTATTCCGAGGAGCATGCCTGTTTGAGTGTCGTGTAATTCTCAACCTATAAATCCTTGTGGTTTTTAGGCTTGGACTTGGAGGCTTTTGCTGGCTTTACCGTCGGCTCCTCTTAAACGCATTAGCTTGATTCCTTGCGGATCGGCTCTCAGTGTGATAATTATCTGCGCTGTGACCGTGAAGCGTTTGGCGAGCTTCTAACCGTCTCTTCGAGACAAACACTTTGACATCTGACCTCAAATCAGGTAGGACTACCCGCTGAACTTAA	GAAATGCGATAAGTAATGTGAATTGCAGAATTCAGTGAATCATCGAATCTTTGAACGCACATTGCGCCCCCTGGTATTCCGGGGGGCATGCCTGTTCGAGCGTCATTTCACCACTCAAGCCTCGCTTGGTATTGGGCGACGCGGTCCGCCGCGCGCCTCAAATCGACCGGCTGGGTCTTCTGTCCCCTCAGCGTTGTGGAAAATATTCGCTAAAGGGTGCCACGGGAGGTCACGCCGTAAAACAAGCCCATTTCTAAGGTTGACCTCGGATCAGGTAGGGATACCCGCTGAACTTAA	GAAATGCGATAAGTAATGTGAATTGCAGAATTCAGTGAATCATCGAATCTTTGAACGCACATTGCGCCCTTTGGCATTCCGAAGGGCATGCCTGTTCGAGCGTCATTACACCAATCAAGCCTGGCTTGGTATTGGGCGACGGGGGGTTCGTTTCTAACGCCCCCGCGCCCCAAAGACCCGACCGGCGGGACGGACCAAATCTCAGCGTTGTGCAAACCATTGTCGCTGGCGAGATGGAACGGCCGTGCCGTGAAAACACCCCTTTTTCTGTAATGTTGACCTCGGATCAGGTAGGGATACCCGCTGAACTTAA	GAAATGCGATACGTAGTATGACTTGCAGACGTGAATCATCGAATCTTTGAACGCACATTGCGCCTTGGAGCATTCTCCAAGGCATGCCTGTTTGAGCGTGATATCTTCTCACTTTTAGTCTTCAGCTGCTCTGCAGCTGCGGAAGAAAGTGGATTTGTTCATCTAAAGTACAGCCCTCAGCAAAGTTACGCTTCTGCTGACTGTTTGTCCCCTCAAATCAGGTAGGATTACCCGCTGAACTTAA	GAAATGCGATAAGTAATGTGAATTGCAGAATTCAGTGAATCATCGAATCTTTGAACGCACATTGCGCCCTTTGGCATTCCGAAGGGCATGCCTGTTCGAGCGTCATTACACCAATCAAGCCTGGCTTGGTATTGGGCGACGGGGGGTCGTCACACGCCCCCGCGCCCCAAAGACCCGACCGGCGGGACGGACCAAATCTCAGCGTTGTGCAAACAGTTGTCGCTGGCGAGATGGGACGGCCGTGCCGTTAAAGCACCCCATTTTCCGTAATGTTGACCTCGGATCAGGTAGGGATACCCGCTGAACTTAA	GAATTGCGATACGTATCATGACTTGCAGACGTGAATCATCAATCTTTGAACGCACATTGCGCCTTGAGGTATTCCTCAAGGCATGCCTGTTTGAGCGTCGGCTCCCTTCAAACCCCCGGGTTTGGTGTTGCCTTCCGAAATATCACAGTTGTCGCAATACGTTACTTCAACTTTATTCTTTCGCCCTCAAATCAGGTAGGACTACCCGCTGAACTTAA	GAAATGCGATAAGTAATGTGAATTGCAGAATTCAGTGAATCATCGAATCTTTGAACGCACATTGCGCCCTTTGGCATTCCGAAGGGCATGCCTGTTCGAGCGTCATTACACCAATCAAGCCTGGCTTGGTATTGGGCGACGGGGCGCCGTTTCCACACGCCCCCGCGCCCCAAAGACCCTCCCGGCGGGACGGACCGAATCTCAGCGTTGTGCAAACCAAAGCCGCTGGCGAGACGGGACGGCCGTGCCGTGAAAACCTCTCCCTCGTAATGTTGACCTCGGATCAGGTAGGGATACCCGCTGAACTTAA	GAAATGCGATAAGTAATGTGAATTGCAGAATTCAGTGAATCATCGAATCTTTGAACGCACATTGCGCCCTTTGGCATTCCGAAGGGCATGCCTGTTCGAGCGTCATTACACCAATCAAGCCTGGCTTGGTATTGGGCGGCGGGGGCCGTCACACGCCCCCGCGCCCCAAAGACCCGACCGGCGGGACGGACCAAATCTCAGCGTTGTGCAAACCATTGTCGCTGGCGAGATGGGACGGCCGAGCCGTGAAAACACCCCCTTCTTCTGTAATGTTGACCTCGGATCAGGTAGGGATACCCGCTGAACTTAA	GAAATGCGATAAGTAATATGAATTGCAGATATTCGTGAATCATCGAATCTTTGAACGCACATTGCGCCCTTTGGTATTCCAAAGGGCATGCCTGTTTGAGCGTCATTTCTCCCTCAAACCTTCGGGTTTGGTGTTGAGCGATACGCTGGGTTTGCTTGAAAGAAAGGCGGAGTATAAACTAATGGATAGGTTTTTTTCCACTCATTGGTACAAACTCCAAAATTCTTCCAAATTCGACCTCAAATCAGGTAGGACTACCCGCTGAACTTAA	GAAATGCGATAATTAATGTGAATTGCAGAATTCAGTGAATCATCGAGTCTTTGAACGCACATTGCGCCCTCTGGTATTCCGGAGGGCATGCCTGTCCGAGCGTCATTGCTGCCCTCAAGCACGGCTTGTGTGTTGGGCCCTCGTCCCCCCGGGGACGGGCCCGAAAGGCAGCGGCGGCACCGCGTCCGGTCCTCGAGCGTATGGGGCTTCGTCACCCGCTCGTTAGGCCCGGCCGGCGCCAGCCGACCCCCCCTCAATCTTTAACCAGGTTGACCTCGGATCAGGTAGGGATACCCGCTGAACTTAA	GAAATGCGATAAGTAATGTGAATTGCAGAATTCAGTGAATCATCGAATCTTTGAACGCACATTGCGCCCGCCAGTATTCTGGCGGGCATGCCTGTTCGAGCGTCATTTCAACCCTCAAGCCCCGGCTTGGTGTTGGGGACCGATCGGCTAGACCCGATCGCCCCCGAAATCTAGTGGCGATCCCACCAGCGCGTCCTCTGCGTAGTAATATACCCCGCTCTGGAACGTGGTGTGGTCATGCCGTTAAACCCCCTACTTTTTTAAGGTTGACCTCGGATCAGGTAGGAATACCCGCTGAACTTAA	GAAATGCGATAAGTAATGCGAATTGCAGAATCCGTGAGTCATCGAATCTTTGAACGCACATTGCGCCCTTTGGCATTCCGAAGGGCATGCCTGTTCGAGCGTCATTACACCAATCAAGCCTGGCTTGGTATTGGGCGACGGGGGCCGTCACACGCCCCCGCGCCCCAAAGACCCGACCGGCGGGACGGACCAAATCTCAGCGTTGTGCAAACCATTGTCGCTGGCGAGATGGGACGGCCGAGCCGTGAAAACACCCCCTTCTTCTGTAATGTTGACCTCGGATCAGGTAGGGATACCCGCTGAACTTAA	GAAATGCGATAAGTAATGTGAATTGCAGAATTCAGTGAATCATCGAATCTTTGAACGCACATTGCGCCCTTTGGCATTCCGAAGGGCATGCCTGTTCGAGCGTCATTACACCAATCAAGCCTGGCTTGGTATTGGGCGATGGGGGCCGTCACACGCCCCCGCGCCCCAAAGACCCGACCGGCGGGACGGACCAAATCTCAGCGTTGTGCAAACCATTGTCGCTGGCGAGATGGGACGGCCGAGCCGTGAAAACACCCCCTTCTTCTGTAATGTTGACCTCGGATCAGGTAGGGATACCCGCTGAACTTAA	GAAATGCGATACGTAGTATGACTTGCAGACGTGAATCATCGAATCTTTGAACGCACATTGCGCCTTGGAGCATTCTCCAAGGCATGCCTGTTTGAGCGTGATTTCTTCTCACCGCACGGTGGTTTTGCATCCGCTAAATATCATTCCAGCAGCGAAGTCTACGCTTTCACTGCTCCATGCTATTTCCTCAAATCAGGTAGGACTACCCGCTGAACTTAA	GAAATGCGATAAGTAATGTGAATTGCAGAATTCAGTGAATCATCGAATCTTTGAACGCACATTGCGCCCTTTGGTATTCCGAGGGGCATGCCTGTTCGAGCGTCATTACACCAATCACGCCTGGCGTGGTATTGGGCGACGGGGCGGCTTTCGCCCACCCCGCGCCCCAAAGACCTTTCCGGCGGGACGGACCGAATCTCAGCGTTGTGAATCTTTTACGAGTCGCTGGCGAGACGGGACGGCCGTGCCGTTAAACCCCCTCTATTCTAATGGTTGACCTCGGATCAGGTAGGGATACCCGCTGAACTTAA	GAAATGCGATAAGTAATGTGAATTGCAGAATTCAGTGAATCATCGAATCTTTGAACGCACATTGCGCCCCCTGGTATTCCGGGGGGCATGCCTGTTCGAGCGTCATTTCACCACTCAAGCCTCGCTTGGTATTGGGCGACGCGGTCCGCCGCGCGCCTCAAATCGACCGGCTGGGTCTTCCGTCCCCTCAGCGTTGTGGAAACTATTCGCTAAAGGGTGCCGCGGGAGGTCACGCCGCAAAACAACCCCATTTCTAAGGTTGACCTCGGATCAGGTAGGGATACCCGCTGAACTTAA	GAAATGCGATAAGTAATGTGAATTGCAGAATTCAGTGAATCATCGAATCTTTGAACGCACCTTGCGCTCCTTGGTATTCCGAGGAGCATGCCTGTTTGAGTGTCATGAAACTCTCCAATTCTATAGTTTTTTCTATAGAATCTGGGTCCTTGGGTTTGCATGGGTACCCCATGCTTACCTTAAATGTATTAGCTGAATACCAGCAGGGTTGTTAAGTTTTTTTCACCCTCGGAAGAAGGTATTTGCTTCCAATCTGCGCTGTCTTTTGTAGACAGGCATTTTGTATCTTCGGCCTCAAATCAGGTAGGATTACCCGCTGAACTTAA	GAAATGCGATAACTAATGTGAATTGCAGAATTCAGTGAATCATCGAGTCTTTGAACGCACATTGCGCCCTCTGGTATTCCGGAGGGCATGCCTGTCCGAGCGTCATTGCTGCCCTCAAGCACGGCTTGTGTGTTGGGCCCCCGTCCCCCCCTCTGCCGGGGGGACGGGCCCGAAAGGCAGCGGCGGCACCGCGTCCGGTCCTCGAGCGTATGGGGCTTCGTCACCCGCTCTTGTAGGCCCGGCCGGCGCCAGCCGACCCCAACCCTAAATTTTTTTCAGGTTGACCTCGGATCAGGTAGGGATACCCGCTGAACTTAA
B01	1556	567	400	5716	43297	265	6861	1043	246	126	10360	2147	155	167	149	1972	212	2163	110	36	2911	784	73	105	67	88	232	779	24	5076	62	145	45	0	44	1561	60	638	0	32	194	1268	0	0	29	3492	0	59	312
B02	1052	9643	57875	156	280	3244	0	155	24157	130	122	268	6675	114	968	127	122	114	6089	26	65	100	42	1508	33	54	594	394	30	142	60	318	198	22	41	193	36	62	0	0	793	90	0	0	43	144	1025	0	76
B04	10461	595	305	7234	2596	8516	2372	10647	238	373	3776	560	465	955	7711	4542	661	347	74	81	137	749	164	8394	62	85	318	2129	20	295	59	278	10842	176	60	1494	82	481	0	0	300	396	56	88	74	974	256	2046	0
B05	926	34075	11931	502	688	3747	703	710	14653	111	928	389	11710	128	1443	279	149	164	4710	32	454	873	64	1333	37	99	1998	556	19	293	42	1244	324	25	27	249	31	446	0	0	2400	430	0	0	0	326	1342	42	394
B08	4406	676	217	23219	18875	303	17951	996	174	148	11329	8619	399	127	62	554	2640	0	126	33	242	356	133	263	23	109	2536	255	27	2555	65	2833	36	40	31	902	31	491	0	25	85	128	33	0	36	105	0	67	239
B09	3163	471	283	29326	9806	379	28561	2349	207	433	17592	5704	391	165	166	812	233	95	160	62	1422	97	69	177	70	86	621	1318	50	719	44	568	69	52	36	326	64	77	0	27	71	118	43	0	46	43	0	205	286
B11	3232	661	268	9335	8316	610	9168	12883	148	332	2829	14838	361	166	214	8577	654	1047	88	49	2339	918	144	273	33	100	3522	3311	31	1137	109	3028	60	147	76	1025	65	3619	85	46	1896	1743	0	0	34	269	0	2498	930
B13	986	32679	21413	258	527	5236	0	506	19344	88	358	404	9939	103	970	486	131	156	8556	26	4552	316	53	2184	28	79	786	329	23	195	27	474	165	0	40	89	42	71	0	14	467	147	0	0	29	52	557	47	442
B14	1763	1245	250	8346	5690	48633	6817	878	147	189	2833	1196	420	151	2869	1198	423	696	52	35	1654	392	74	359	33	53	1224	2076	31	468	52	1485	348	42	137	1666	68	563	0	7383	271	106	0	0	66	307	1629	125	647
B15	1142	27125	5196	333	2674	2358	355	433	8056	63	990	1193	7271	94	692	696	296	4824	1127	76	5146	5776	29	1065	76	107	1915	1153	14	2515	22	1207	106	57	32	1391	62	760	0	20	813	153	0	0	32	288	244	53	560
C01	102662	209	215	2601	305	1936	1084	5871	128	5523	1157	213	105	331	564	2060	831	54	40	4550	115	106	697	255	57	728	292	109	30	49	3049	245	0	750	48	252	229	41	822	24	27	33	934	707	34	30	0	135	94
C03	83449	190	187	298	305	374	191	804	139	5005	239	127	99	177	83	100	1486	58	50	38	39	41	9442	61	28	11747	196	61	0	28	373	162	0	749	46	343	47	42	1097	33	23	26	2913	827	27	30	0	0	0
C05	88860	217	153	62	200	530	0	94	92	482	47	78	93	88	6928	49	1001	0	41	6802	27	132	30	157	730	22	64	63	16	28	0	28	0	2840	26	59	5868	78	881	26	20	28	76	1027	15	27	0	0	33
C06	112987	206	180	147	200	387	136	248	109	9997	92	73	108	345	64	74	1275	0	33	49	55	32	1784	38	24	528	75	25	27	21	848	53	18	217	33	119	257	31	1697	17	30	14	882	913	24	25	0	0	13
C08	20179	328	314	1813	472	889	1077	2463	207	1049	1782	1901	204	1471	2834	273	3318	0	84	4436	216	4599	136	381	2792	386	394	1130	14210	152	48	275	0	1027	91	382	1003	422	0	0	122	2231	66	82	126	207	309	122	802
C10	34684	264	240	7723	269	1018	4278	7722	159	35771	2182	495	160	480	499	822	1610	41	58	339	94	34	1287	749	0	599	333	152	0	87	1340	415	51	2453	181	0	78	40	0	0	29	41	420	138	72	36	891	85	192
C11	93808	173	147	1585	207	1281	607	15949	109	431	1083	110	80	282	373	4355	203	0	30	717	32	103	78	61	27	97	211	78	0	43	77	147	0	1080	33	166	581	44	1076	37	0	9	154	810	36	19	0	132	35
C13	131243	292	394	213	297	1093	190	170	265	3420	126	102	73	203	349	97	298	57	51	343	74	52	405	95	60	104	62	34	44	36	145	50	0	483	72	71	312	44	1914	43	32	24	337	1548	32	18	0	0	41
C14	21338	493	371	352	582	3498	779	1914	240	236	941	2927	450	2731	4812	722	3358	15989	87	3696	1641	5377	305	1386	13266	311	257	1232	71	597	59	186	55	982	65	432	302	497	277	67	150	274	105	274	105	234	343	276	536
C15	43062	155	215	409	674	795	341	8052	116	620	323	129	86	26210	166	239	7044	0	45	27	44	37	5233	114	24	939	73	120	51	39	7199	86	0	644	10009	196	65	41	533	32	39	27	1207	378	5793	19	0	44	63
[truncated: 3,386 more columns]

## Sheet: all
asv	Seq	B01	B02	B04	B05	B08	B09	B11	B13	B14	B15	C01	C03	C05	C06	C08	C10	C11	C13	C14	C15	suma	seq2	Kingdom	Phylum	Class	Order	Family	Genus	Species	Phylum	Class	Order	Family	Genus	Species
ASV01	GAAATGCGATAAGTAATGTGAATTGCAGAATTCAGTGAATCATCGAATCTTTGAACGCACATTGCGCCCTTTGGCATTCCGAAGGGCATGCCTGTTCGAGCGTCATTACACCAATCAAGCCTGGCTTGGTATTGGGCGACGGGGGCCGTCACACGCCCCCGCGCCCCAAAGACCCGACCGGCGGGACGGACCAAATCTCAGCGTTGTGCAAACCATTGTCGCTGGCGAGATGGGACGGCCGAGCCGTGAAAACACCCCCTTCTTCTGTAATGTTGACCTCGGATCAGGTAGGGATACCCGCTGAACTTAA	1556	1052	10461	926	4406	3163	3232	986	1763	1142	102662	83449	88860	112987	20179	34684	93808	131243	21338	43062	760959	GAAATGCGATAAGTAATGTGAATTGCAGAATTCAGTGAATCATCGAATCTTTGAACGCACATTGCGCCCTTTGGCATTCCGAAGGGCATGCCTGTTCGAGCGTCATTACACCAATCAAGCCTGGCTTGGTATTGGGCGACGGGGGCCGTCACACGCCCCCGCGCCCCAAAGACCCGACCGGCGGGACGGACCAAATCTCAGCGTTGTGCAAACCATTGTCGCTGGCGAGATGGGACGGCCGAGCCGTGAAAACACCCCCTTCTTCTGTAATGTTGACCTCGGATCAGGTAGGGATACCCGCTGAACTTAA	Fungi	Ascomycota	Dothideomycetes	Capnodiales	Neodevriesiaceae	Neodevriesia	shakazului	p__Ascomycota	c__Dothideomycetes	o__Capnodiales	f__Neodevriesiaceae	Neodevriesia	queenslandica
ASV02	GAAATGCGATAAGTAATGTGAATTGCAGAATTCAGTGAATCATCGAATCTTTGAACGCACATTGCGCCCCCTGGTATTCCGGGGGGCATGCCTGTTCGAGCGTCATTTCACCACTCAAGCCTCGCTTGGTATTGGGCAACGCGGTCCGCCGCGTGCCTCAAATCGACCGGCTGGGTCTTCTGTCCCCTAAGCGTTGTGGAAACTATTCGCTAAAGGGTGTTCGGGAGGCTACGCCGTAAAACAACCCCATTTCTAAGGTTGACCTCGGATCAGGTAGGGATACCCGCTGAACTTAA	567	9643	595	34075	676	471	661	32679	1245	27125	209	190	217	206	328	264	173	292	493	155	110264	GAAATGCGATAAGTAATGTGAATTGCAGAATTCAGTGAATCATCGAATCTTTGAACGCACATTGCGCCCCCTGGTATTCCGGGGGGCATGCCTGTTCGAGCGTCATTTCACCACTCAAGCCTCGCTTGGTATTGGGCAACGCGGTCCGCCGCGTGCCTCAAATCGACCGGCTGGGTCTTCTGTCCCCTAAGCGTTGTGGAAACTATTCGCTAAAGGGTGTTCGGGAGGCTACGCCGTAAAACAACCCCATTTCTAAGGTTGACCTCGGATCAGGTAGGGATACCCGCTGAACTTAA	Fungi	Ascomycota	Dothideomycetes	Capnodiales	Cladosporiaceae	Cladosporium	ramotenellum	p__Ascomycota	c__Dothideomycetes	o__Capnodiales	f__Cladosporiaceae	Cladosporium	cladosporioides
ASV03	AAAATGCGATAAGTAATGTGAATTGCAGAATTCAGTGAATCATCGAATCTTTGAACGCACATTGCGCCCGCCAGTATTCTGGCGGGCATGCCTGTTCGAGCGTCATTTCAACCCTCAAGCACAGCTTGGTGTTGGGATTCGTAGTTCTGAACTACGGTCCCCAAATCTATTGGCGGTCACGTCGAGCTTCCATAGCGTAGTAATTACACCTCGTTACTGGTAATCGTCGCGGCCACGCCGTTAAACCCCAACTTCTGAATGTTGACCTCGGATCAGGTAGGAATACCCGCTGAACTTAA	400	57875	305	11931	217	283	268	21413	250	5196	215	187	153	180	314	240	147	394	371	215	100554	AAAATGCGATAAGTAATGTGAATTGCAGAATTCAGTGAATCATCGAATCTTTGAACGCACATTGCGCCCGCCAGTATTCTGGCGGGCATGCCTGTTCGAGCGTCATTTCAACCCTCAAGCACAGCTTGGTGTTGGGATTCGTAGTTCTGAACTACGGTCCCCAAATCTATTGGCGGTCACGTCGAGCTTCCATAGCGTAGTAATTACACCTCGTTACTGGTAATCGTCGCGGCCACGCCGTTAAACCCCAACTTCTGAATGTTGACCTCGGATCAGGTAGGAATACCCGCTGAACTTAA	Fungi	Ascomycota	Sordariomycetes	Hypocreales	Nectriaceae	Fusarium	polyphialidicum	p__Ascomycota	c__Sordariomycetes	o__Hypocreales	f__Nectriaceae	Fusarium	polyphialidicum
ASV04	GAAATGCGATAAGTAATGTGAATTGCAGAATTCAGTGAATCATCGAATCTTTGAACGCACATTGCGCCCGCCAGAATTCTGGCGGGCATGCCTGTTCGAGCGTCATTTCAACCCTCGGTCTCCCTCCGGGAGAGACCGGCGTTGGGGACCGGCACTTACCCCGCCGGCCCCGAAATGGAGTGGCGGCCCGTCCGCGGCGACCTCTGCGTAGTAAATCCACTCGCACCGGGACCCGGGCGCGGCCACGCCGTAAAACCCCCACCTTCCGAATGTTGACCTCGAATCAGGTAGGAATACCCGCTGAACTTAA	5716	156	7234	502	23219	29326	9335	258	8346	333	2601	298	62	147	1813	7723	1585	213	352	409	99628	GAAATGCGATAAGTAATGTGAATTGCAGAATTCAGTGAATCATCGAATCTTTGAACGCACATTGCGCCCGCCAGAATTCTGGCGGGCATGCCTGTTCGAGCGTCATTTCAACCCTCGGTCTCCCTCCGGGAGAGACCGGCGTTGGGGACCGGCACTTACCCCGCCGGCCCCGAAATGGAGTGGCGGCCCGTCCGCGGCGACCTCTGCGTAGTAAATCCACTCGCACCGGGACCCGGGCGCGGCCACGCCGTAAAACCCCCACCTTCCGAATGTTGACCTCGAATCAGGTAGGAATACCCGCTGAACTTAA	Fungi	Ascomycota	Sordariomycetes	Hypocreales	Cordycipitaceae	NA	NA	p__Ascomycota	c__Sordariomycetes	o__Hypocreales	f__Cordycipitaceae	NA	NA
ASV05	GAAATGCGATAAGTAATGTGAATTGCAGAATTCAGTGAATCATCGAATCTTTGAACGCACATTGCGCCCTTTGGCATTCCGAAGGGCATGCCTGTTCGAGCGTCATTACACCAATCAAGCCTGGCTTGGTATTGGGCGACGGGGCCGTCACACGCCCCGCGCCCCAACGACCCCCGGCGGGACGGACCGTATCTCAGCGTTGTGCATCACAGATCGCTGGCGAGGACGGGACGGCCGTGCCGTTAAAACCCCTTCTTCTCAGGTTGACCTCGGATCAGGTAGGGATACCCGCTGAACTTAA	43297	280	2596	688	18875	9806	8316	527	5690	2674	305	305	200	200	472	269	207	297	582	674	96260	GAAATGCGATAAGTAATGTGAATTGCAGAATTCAGTGAATCATCGAATCTTTGAACGCACATTGCGCCCTTTGGCATTCCGAAGGGCATGCCTGTTCGAGCGTCATTACACCAATCAAGCCTGGCTTGGTATTGGGCGACGGGGCCGTCACACGCCCCGCGCCCCAACGACCCCCGGCGGGACGGACCGTATCTCAGCGTTGTGCATCACAGATCGCTGGCGAGGACGGGACGGCCGTGCCGTTAAAACCCCTTCTTCTCAGGTTGACCTCGGATCAGGTAGGGATACCCGCTGAACTTAA	Fungi	Ascomycota	Dothideomycetes	Capnodiales	Neodevriesiaceae	Neodevriesia	strelitziicola	p__Ascomycota	c__Dothideomycetes	o__Capnodiales	f__Neodevriesiaceae	Neodevriesia	NA
ASV06	GAAATGCGATAAGTAATGTGAATTGCAGAATTCAGTGAATCATCGAATCTTTGAACGCACATTGCGCCCCCTGGTATTCCGGGGGGCATGCCTGTTCGAGCGTCATTTCACCACTCAAGCCTCGCTTGGTATTGGGCGACGCGGTCCGCCGCGCGCCTCAAATCGACCGGCTGGGTCTTTCGTCCCCTCAGCGTTGTGGAAACTATTCGCTAAAGGGTGCCGCGGGAGGCCACGCCGTAAAACAACCCCATTTCTAAGGTTGACCTCGGATCAGGTAGGGATACCCGCTGAACTTAA	265	3244	8516	3747	303	379	610	5236	48633	2358	1936	374	530	387	889	1018	1281	1093	3498	795	85092	GAAATGCGATAAGTAATGTGAATTGCAGAATTCAGTGAATCATCGAATCTTTGAACGCACATTGCGCCCCCTGGTATTCCGGGGGGCATGCCTGTTCGAGCGTCATTTCACCACTCAAGCCTCGCTTGGTATTGGGCGACGCGGTCCGCCGCGCGCCTCAAATCGACCGGCTGGGTCTTTCGTCCCCTCAGCGTTGTGGAAACTATTCGCTAAAGGGTGCCGCGGGAGGCCACGCCGTAAAACAACCCCATTTCTAAGGTTGACCTCGGATCAGGTAGGGATACCCGCTGAACTTAA	Fungi	Ascomycota	Dothideomycetes	Capnodiales	Cladosporiaceae	Cladosporium	halotolerans	p__Ascomycota	c__Dothideomycetes	o__Capnodiales	f__Cladosporiaceae	Cladosporium	sphaerospermum
ASV07	GAAATGCGATAAGTAATGTGAATTGCAGAATTCAGTGAATCATCGAATCTTTGAACGCACATTGCGCCCGCCAGAATTCTGGCGGGCATGCCTGTTCGAGCGTCATTTCAACCCTCGGTCTCCCTCCGGGAGAGACCGGCGTTGGGGACCGGCACTTACCCCGCCGGCCCCGAAATGAAGTGGCGGCCCGTCCGCGGCGACCTCTGCGTAGTAACTCCACTCGCACCGGGACCCGGGCGCGGCCACGCCGTAAAACCCCCAACTTCCGAATGTTGACCTCGAATCAGGTAGGAATACCCGCTGAACTTAA	6861	0	2372	703	17951	28561	9168	0	6817	355	1084	191	0	136	1077	4278	607	190	779	341	81471	GAAATGCGATAAGTAATGTGAATTGCAGAATTCAGTGAATCATCGAATCTTTGAACGCACATTGCGCCCGCCAGAATTCTGGCGGGCATGCCTGTTCGAGCGTCATTTCAACCCTCGGTCTCCCTCCGGGAGAGACCGGCGTTGGGGACCGGCACTTACCCCGCCGGCCCCGAAATGAAGTGGCGGCCCGTCCGCGGCGACCTCTGCGTAGTAACTCCACTCGCACCGGGACCCGGGCGCGGCCACGCCGTAAAACCCCCAACTTCCGAATGTTGACCTCGAATCAGGTAGGAATACCCGCTGAACTTAA	Fungi	Ascomycota	Sordariomycetes	Hypocreales	Cordycipitaceae	NA	NA	p__Ascomycota	c__Sordariomycetes	o__Hypocreales	NA	NA	NA
ASV08	GAAATGCGATAAGTAATGTGAATTGCAGAATTCAGTGAATCATCGAATCTTTGAACGCACCTTGCGCTCCTTGGTATTCCGAGGAGCATGCCTGTTTGAGTGTCATGAAACTCTCCAATTCTATCGTTTTTTCTATAGAATCTGGGTCCTTGGGTTTGCATGGGTACCCCATGCTTACCTTAAATGTATTAGCTGAATACCAGCAGGGTTGTTAAGTTTTTTTCACCCTCGGAAGAAGGTATTTGCTTCCAATCTGCGCTGTCTTTTGTCGACAGGCATTTTGTATCTTCGGCCTCAAATCAGGTAGGATTACCCGCTGAACTTAA	1043	155	10647	710	996	2349	12883	506	878	433	5871	804	94	248	2463	7722	15949	170	1914	8052	73887	GAAATGCGATAAGTAATGTGAATTGCAGAATTCAGTGAATCATCGAATCTTTGAACGCACCTTGCGCTCCTTGGTATTCCGAGGAGCATGCCTGTTTGAGTGTCATGAAACTCTCCAATTCTATCGTTTTTTCTATAGAATCTGGGTCCTTGGGTTTGCATGGGTACCCCATGCTTACCTTAAATGTATTAGCTGAATACCAGCAGGGTTGTTAAGTTTTTTTCACCCTCGGAAGAAGGTATTTGCTTCCAATCTGCGCTGTCTTTTGTCGACAGGCATTTTGTATCTTCGGCCTCAAATCAGGTAGGATTACCCGCTGAACTTAA	Fungi	Basidiomycota	Exobasidiomycetes	Exobasidiales	Exobasidiaceae	Exobasidium	NA	p__Basidiomycota	c__Exobasidiomycetes	o__Exobasidiales	f__Exobasidiaceae	Exobasidium	NA
ASV09	AAAATGCGATAAGTAATGTGAATTGCAGAATTCAGTGAATCATCGAATCTTTGAACGCACATTGCGCCCGCCAGTATTCTGGCGGGCATGCCTGTTCGAGCGTCATTTCAACCCTCAAGCACAGCTTGGTGTTGGGATCCGTAGTTCTGAACTACGGTCCCCAAATCTATTGGCGGTCACGTCGAGCTTCCATAGCGTAGTAATTACACCTCGTTACTGGTAATCGTCGCGGCCACGCCGTTAAACCCCAACTTCTGAATGTTGACCTCGGATCAGGTAGGAATACCCGCTGAACTTAA	246	24157	238	14653	174	207	148	19344	147	8056	128	139	92	109	207	159	109	265	240	116	68934	AAAATGCGATAAGTAATGTGAATTGCAGAATTCAGTGAATCATCGAATCTTTGAACGCACATTGCGCCCGCCAGTATTCTGGCGGGCATGCCTGTTCGAGCGTCATTTCAACCCTCAAGCACAGCTTGGTGTTGGGATCCGTAGTTCTGAACTACGGTCCCCAAATCTATTGGCGGTCACGTCGAGCTTCCATAGCGTAGTAATTACACCTCGTTACTGGTAATCGTCGCGGCCACGCCGTTAAACCCCAACTTCTGAATGTTGACCTCGGATCAGGTAGGAATACCCGCTGAACTTAA	Fungi	Ascomycota	Sordariomycetes	Hypocreales	Nectriaceae	Fusarium	polyphialidicum	p__Ascomycota	c__Sordariomycetes	o__Hypocreales	f__Nectriaceae	Fusarium	polyphialidicum
ASV10	GAAATGCGATAAGTAATGTGAATTGCAGAATTCAGTGAATCATCGAATCTTTGAACGCACCTTGCGCCCTTTGGTATTCCGAAGGGCATGCCTGTTTGAGTGTCATGAAACCTCACCCCAACCGGGTTTTTGCCCGGCCGGCGGTGGATTGGGCGTCTGCCGATTTACTGGCTCGCCTTAAAAGCATAAGCGCCTTGGATGTAATACGTTTCATCCTCTTGGGTGGCTGACAACCCCACATATCTCATGATCTGGCCTCAAATCAGGTAGGGCTACCCGCTGAACTTAA	126	130	373	111	148	433	332	88	189	63	5523	5005	482	9997	1049	35771	431	3420	236	620	64527	GAAATGCGATAAGTAATGTGAATTGCAGAATTCAGTGAATCATCGAATCTTTGAACGCACCTTGCGCCCTTTGGTATTCCGAAGGGCATGCCTGTTTGAGTGTCATGAAACCTCACCCCAACCGGGTTTTTGCCCGGCCGGCGGTGGATTGGGCGTCTGCCGATTTACTGGCTCGCCTTAAAAGCATAAGCGCCTTGGATGTAATACGTTTCATCCTCTTGGGTGGCTGACAACCCCACATATCTCATGATCTGGCCTCAAATCAGGTAGGGCTACCCGCTGAACTTAA	Fungi	Basidiomycota	Tremellomycetes	Tremellales	Bulleribasidiaceae	Vishniacozyma	NA	p__Basidiomycota	c__Tremellomycetes	o__Tremellales	f__Bulleribasidiaceae	Vishniacozyma	NA
ASV11	GAAATGCGATAAGTAATGTGAATTGCAGAATTCAGTGAATCATCGAATCTTTGAACGCACATTGCGCCCGCCAGAATTCTGGCGGGCATGCCTGTTCGAGCGTCATTTCAACCCTCGGTCTCCCTCCGGGAGAGACCGGCGTTGGGGACCGGCACTTACCCCGCCGGCCCCGAAATGGAGTGGCGGCCCGTCCGCGGCGACCTCTGCGTAGTAAAACCACTCGCACCGGGACCCGGGCGCGGCCACGCCGTAAAACCCCCACCTTCCGAATGTTGACCTCGAATCAGGTAGGAATACCCGCTGAACTTAA	10360	122	3776	928	11329	17592	2829	358	2833	990	1157	239	47	92	1782	2182	1083	126	941	323	59089	GAAATGCGATAAGTAATGTGAATTGCAGAATTCAGTGAATCATCGAATCTTTGAACGCACATTGCGCCCGCCAGAATTCTGGCGGGCATGCCTGTTCGAGCGTCATTTCAACCCTCGGTCTCCCTCCGGGAGAGACCGGCGTTGGGGACCGGCACTTACCCCGCCGGCCCCGAAATGGAGTGGCGGCCCGTCCGCGGCGACCTCTGCGTAGTAAAACCACTCGCACCGGGACCCGGGCGCGGCCACGCCGTAAAACCCCCACCTTCCGAATGTTGACCTCGAATCAGGTAGGAATACCCGCTGAACTTAA	Fungi	Ascomycota	Sordariomycetes	Hypocreales	Cordycipitaceae	NA	NA	p__Ascomycota	c__Sordariomycetes	o__Hypocreales	f__Cordycipitaceae	Engyodontium	album
ASV12	GAAATGCGATAAGTAATGTGAATTGCAGAATTCAGTGAATCATCGAATCTTTGAACGCACATTGCGCCCTTTGGCATTCCGAGGGGCATGCCCGTTCGAGCGTCATTAAATCCCCTCAAGCCTGGCTTGGTATTGGACGGCGGGGCCTCCCCGCGTCTTCATTTCGCCGGCCGGCCGTCGTCTGACTGAGCGTTGTGACCAAAGTCGCTCGCGAAGTCGGCGGACCGCGCCGTGACAGTTCTCCCGGACGTTCATCAATGTCCGGTAAAGGTTGACCTCGGATCGGGTAGGAATACCCGCTGAACTTAA	2147	268	560	389	8619	5704	14838	404	1196	1193	213	127	78	73	1901	495	110	102	2927	129	41473	GAAATGCGATAAGTAATGTGAATTGCAGAATTCAGTGAATCATCGAATCTTTGAACGCACATTGCGCCCTTTGGCATTCCGAGGGGCATGCCCGTTCGAGCGTCATTAAATCCCCTCAAGCCTGGCTTGGTATTGGACGGCGGGGCCTCCCCGCGTCTTCATTTCGCCGGCCGGCCGTCGTCTGACTGAGCGTTGTGACCAAAGTCGCTCGCGAAGTCGGCGGACCGCGCCGTGACAGTTCTCCCGGACGTTCATCAATGTCCGGTAAAGGTTGACCTCGGATCGGGTAGGAATACCCGCTGAACTTAA	Fungi	Ascomycota	Dothideomycetes	Capnodiales	NA	NA	NA	p__Ascomycota	c__Dothideomycetes	o__Capnodiales	NA	NA	NA
ASV13	GAAATGCGATAAGTAATGTGAATTGCAGAATTCAGTGAATCATCGAATCTTTGAACGCACATTGCGCCCCCTGGTATTCCGGGGGGCATGCCTGTTCGAGCGTCATTTCACCACTCAAGCCTCGCTTGGTATTGGGCAACGCGGTCCGCCGCGTGCCTCAAATCGACCGGCTGGGTCTTCTGTCCCCTAAGCGTTGTGGAAACTATTCGCTAAAGGGTGCTCGGGAGGCTACGCCGTAAAACAAACCCATTTCTAAGGTTGACCTCGGATCAGGTAGGGATACCCGCTGAACTTAA	155	6675	465	11710	399	391	361	9939	420	7271	105	99	93	108	204	160	80	73	450	86	39244	GAAATGCGATAAGTAATGTGAATTGCAGAATTCAGTGAATCATCGAATCTTTGAACGCACATTGCGCCCCCTGGTATTCCGGGGGGCATGCCTGTTCGAGCGTCATTTCACCACTCAAGCCTCGCTTGGTATTGGGCAACGCGGTCCGCCGCGTGCCTCAAATCGACCGGCTGGGTCTTCTGTCCCCTAAGCGTTGTGGAAACTATTCGCTAAAGGGTGCTCGGGAGGCTACGCCGTAAAACAAACCCATTTCTAAGGTTGACCTCGGATCAGGTAGGGATACCCGCTGAACTTAA	Fungi	Ascomycota	Dothideomycetes	Capnodiales	Cladosporiaceae	Cladosporium	NA	p__Ascomycota	c__Dothideomycetes	o__Capnodiales	f__Cladosporiaceae	Cladosporium	cladosporioides
ASV14	GAAATGCGATACGTAGTATGACTTGCAGACGTGAATCATCGAATCTTTGAACGCACATTGCGCCTTGGGGCATTCTCCAAGGCATGCCTGTTTGAGCGTGATTTCTTCTCACCGCCCAGGTGGTTTTGCATCCGCTAAATAACATATCCGCAGCGAAGTCTACGCTTTCACTGCACCATGCTATTTCCTCAAATCAGGTAGGACTACCCGCTGAACTTAA	167	114	955	128	127	165	166	103	151	94	331	177	88	345	1471	480	282	203	2731	26210	34488	GAAATGCGATACGTAGTATGACTTGCAGACGTGAATCATCGAATCTTTGAACGCACATTGCGCCTTGGGGCATTCTCCAAGGCATGCCTGTTTGAGCGTGATTTCTTCTCACCGCCCAGGTGGTTTTGCATCCGCTAAATAACATATCCGCAGCGAAGTCTACGCTTTCACTGCACCATGCTATTTCCTCAAATCAGGTAGGACTACCCGCTGAACTTAA	Fungi	Ascomycota	Saccharomycetes	Saccharomycetales	Saccharomycetales_fam_Incertae_sedis	Candida	NA	p__Ascomycota	c__Saccharomycetes	o__Saccharomycetales	f__Metschnikowiaceae	Clavispora	NA
ASV15	GAAATGCGATAAGTAATGTGAATTGCAGAATTCAGTGAATCATCGAATCTTTGAACGCACATTGCGCCCCCTGGTATTCCGGGGGGCATGCCTGTTCGAGCGTCATTTCACCACTCAAGCCTCGCTTGGTATTGGGCGACGCGGTCCGCCGCGCGCCTCAAATCGACCGGCTGGGTCTTCTGTCCCCTCAGCGTTGTGGAAACTATTCGCTAAAGGGTGCCACGGGAGGTCACGCCGTAAAACAAGCCCATTTCTAAGGTTGACCTCGGATCAGGTAGGGATACCCGCTGAACTTAA	149	968	7711	1443	62	166	214	970	2869	692	564	83	6928	64	2834	499	373	349	4812	166	31916	GAAATGCGATAAGTAATGTGAATTGCAGAATTCAGTGAATCATCGAATCTTTGAACGCACATTGCGCCCCCTGGTATTCCGGGGGGCATGCCTGTTCGAGCGTCATTTCACCACTCAAGCCTCGCTTGGTATTGGGCGACGCGGTCCGCCGCGCGCCTCAAATCGACCGGCTGGGTCTTCTGTCCCCTCAGCGTTGTGGAAACTATTCGCTAAAGGGTGCCACGGGAGGTCACGCCGTAAAACAAGCCCATTTCTAAGGTTGACCTCGGATCAGGTAGGGATACCCGCTGAACTTAA	Fungi	Ascomycota	Dothideomycetes	Capnodiales	Cladosporiaceae	Cladosporium	dominicanum	p__Ascomycota	c__Dothideomycetes	o__Capnodiales	f__Cladosporiaceae	Cladosporium	sphaerospermum
ASV16	GAAATGCGATAAGTAATGTGAATTGCAGAATTCAGTGAATCATCGAATCTTTGAACGCACCTTGCGCTCCTTGGTATTCCGAGGAGCATGCCTGTTTGAGTGTCATGAAACTCTCCAATTCTATCGTTTTTTCTATAGAATCTGGGTCCTTGGGTTTGCATGGGTACCCCATGCTTACCTTAAATGTATTAGCTGAATACCAGCAGGGTTGTTAAGTTTTTTTCACCCTCGGAAGAAGGTATTTGCTTCCAATCTGCGCTGTCTTTTGTAGACAGGCATTTTGTATCTTCGGCCTCAAATCAGGTAGGATTACCCGCTGAACTTAA	1972	127	4542	279	554	812	8577	486	1198	696	2060	100	49	74	273	822	4355	97	722	239	28034	GAAATGCGATAAGTAATGTGAATTGCAGAATTCAGTGAATCATCGAATCTTTGAACGCACCTTGCGCTCCTTGGTATTCCGAGGAGCATGCCTGTTTGAGTGTCATGAAACTCTCCAATTCTATCGTTTTTTCTATAGAATCTGGGTCCTTGGGTTTGCATGGGTACCCCATGCTTACCTTAAATGTATTAGCTGAATACCAGCAGGGTTGTTAAGTTTTTTTCACCCTCGGAAGAAGGTATTTGCTTCCAATCTGCGCTGTCTTTTGTAGACAGGCATTTTGTATCTTCGGCCTCAAATCAGGTAGGATTACCCGCTGAACTTAA	Fungi	Basidiomycota	Exobasidiomycetes	Exobasidiales	Exobasidiaceae	Exobasidium	NA	p__Basidiomycota	c__Exobasidiomycetes	o__Exobasidiales	f__Exobasidiaceae	Exobasidium	NA
ASV17	AAAATGCGATAAGTAATGTGAATTGCAGAATTCAGTGAATCATCGAATCTTTGAACGCACATTGCGCCCGCCAGTATTCTGGCGGGCATGCCTGTCTGAGCGTCATTTCAACCCTCGGGACCCCGTTCGCGGGACCCGGCGTTGGGGATCAGCCCGGAGCCCTCTGCGGCCGGCGGCTGGCCCCGAAATCTAGTGGCGGTCTCCCCTGCGACCTCCTCTGCGTAGTAGTAACTCACCTCGCAGCTGGACAGCGGGAAGGCCACGCCGTAAAACCCCCCAACTCTTCCAAGGTTGACCTCAGATCAGGTAGGAATACCCGCTGAACTTAA	212	122	661	149	2640	233	654	131	423	296	831	1486	1001	1275	3318	1610	203	298	3358	7044	25945	AAAATGCGATAAGTAATGTGAATTGCAGAATTCAGTGAATCATCGAATCTTTGAACGCACATTGCGCCCGCCAGTATTCTGGCGGGCATGCCTGTCTGAGCGTCATTTCAACCCTCGGGACCCCGTTCGCGGGACCCGGCGTTGGGGATCAGCCCGGAGCCCTCTGCGGCCGGCGGCTGGCCCCGAAATCTAGTGGCGGTCTCCCCTGCGACCTCCTCTGCGTAGTAGTAACTCACCTCGCAGCTGGACAGCGGGAAGGCCACGCCGTAAAACCCCCCAACTCTTCCAAGGTTGACCTCAGATCAGGTAGGAATACCCGCTGAACTTAA	Fungi	Ascomycota	Sordariomycetes	Hypocreales	Hypocreales_fam_Incertae_sedis	Acremonium	acutatum	p__Ascomycota	c__Sordariomycetes	o__Hypocreales	f__Hypocreales_fam_Incertae_sedis	Acremonium	sordidulum
ASV18	GAAATGCGATAAGTAATGTGAATTGCAGAATTCAGTGAATCATCGAATCTTTGAACGCACATTGCGCCCGCCAGCACTCTGGCGGGCATGCCTGTTCGAGCGTCATTTCAACCCTCAAGCCCAGCTTGGTGTTGGGGCGCCACGGAGCTTCGGCGCCGTGAGCCCTGAAAGTCAGTGGCGGACTCGCTGTGTGTCCGGGCGTAGTAGTAATATGTCGCCTGTGGACGCCCTGCGGGCTCCTTGCCGTAAAACGCTTCTAACCAGAACGTTGACCTCGGATCAGGTAGGAATACCCGCTGAACTTAA	2163	114	347	164	0	95	1047	156	696	4824	54	58	0	0	0	41	0	57	15989	0	25805	GAAATGCGATAAGTAATGTGAATTGCAGAATTCAGTGAATCATCGAATCTTTGAACGCACATTGCGCCCGCCAGCACTCTGGCGGGCATGCCTGTTCGAGCGTCATTTCAACCCTCAAGCCCAGCTTGGTGTTGGGGCGCCACGGAGCTTCGGCGCCGTGAGCCCTGAAAGTCAGTGGCGGACTCGCTGTGTGTCCGGGCGTAGTAGTAATATGTCGCCTGTGGACGCCCTGCGGGCTCCTTGCCGTAAAACGCTTCTAACCAGAACGTTGACCTCGGATCAGGTAGGAATACCCGCTGAACTTAA	Fungi	Ascomycota	Sordariomycetes	Sordariales	Cephalothecaceae	Cryptendoxyla	hypophloia	p__Ascomycota	c__Sordariomycetes	NA	NA	NA	NA
ASV19	GAAATGCGATAAGTAATGTGAATTGCAGAATTCAGTGAATCATCGAATCTTTGAACGCACATTGCGCCCGCCAGTATTCTGGCGGGCATGCCTGTTCGAGCGTCATTTCAACCCTCAAGCCTCACGGTTTGGTGTTGGGGATCGGCCGCGCGCGACTCCGCCGCGGCCGTCCCTGAAATACAGTGGCGGCCTCGCTGTAGCGTCCCCTGCGTAGTAGCTTAAAACTCGCTCTGGATCGCGGCGACGGCCACGCCGTTAAACCCCCCAACTTCTGAATGTTGACCTCGGATCAGGTAGGAATACCCGCTGAACTTAA	110	6089	74	4710	126	160	88	8556	52	1127	40	50	41	33	84	58	30	51	87	45	21611	GAAATGCGATAAGTAATGTGAATTGCAGAATTCAGTGAATCATCGAATCTTTGAACGCACATTGCGCCCGCCAGTATTCTGGCGGGCATGCCTGTTCGAGCGTCATTTCAACCCTCAAGCCTCACGGTTTGGTGTTGGGGATCGGCCGCGCGCGACTCCGCCGCGGCCGTCCCTGAAATACAGTGGCGGCCTCGCTGTAGCGTCCCCTGCGTAGTAGCTTAAAACTCGCTCTGGATCGCGGCGACGGCCACGCCGTTAAACCCCCCAACTTCTGAATGTTGACCTCGGATCAGGTAGGAATACCCGCTGAACTTAA	Fungi	Ascomycota	Sordariomycetes	Hypocreales	Hypocreales_fam_Incertae_sedis	Acremonium	vitellinum	p__Ascomycota	c__Sordariomycetes	o__Hypocreales	NA	NA	NA
ASV20	GAAATGCGATAAGTAATGTGAATTGCAGAATTCAGTGAATCATCGAATCTTTGAACGCACCTTGCGCCTTTTGGTATTCCGAAAGGCATGCCTGTTTGAGTGTCATGAAATCTCAACCCCTCCAGGTTTCTGATCTGGGGGCGGCTTGGACTTGGACGTGTGCCAGCCAATGGCTCGTCTTAAAAGGATTAGTGGAATCTCGACATCCACGGCAGACGTAATAAGTTTCGTCTCGCTTCTTGTCGTAGGTCTGCTCACAACCTGCCATCGCGCACCTTTATGACTCTGACCTCAAATCAGGTAGGGCTACCCGCTGAACTTAA	36	26	81	32	33	62	49	26	35	76	4550	38	6802	49	4436	339	717	343	3696	27	21453	GAAATGCGATAAGTAATGTGAATTGCAGAATTCAGTGAATCATCGAATCTTTGAACGCACCTTGCGCCTTTTGGTATTCCGAAAGGCATGCCTGTTTGAGTGTCATGAAATCTCAACCCCTCCAGGTTTCTGATCTGGGGGCGGCTTGGACTTGGACGTGTGCCAGCCAATGGCTCGTCTTAAAAGGATTAGTGGAATCTCGACATCCACGGCAGACGTAATAAGTTTCGTCTCGCTTCTTGTCGTAGGTCTGCTCACAACCTGCCATCGCGCACCTTTATGACTCTGACCTCAAATCAGGTAGGGCTACCCGCTGAACTTAA	Fungi	Basidiomycota	Tremellomycetes	Tremellales	Rhynchogastremataceae	Rhynchogastrema	complexa	p__Basidiomycota	c__Tremellomycetes	o__Tremellales	f__Rhynchogastremataceae	Rhynchogastrema	complexa
ASV21	GAAATGCGATAAGTAATGTGAATTGCAGAATTCCGTGAATCATCGAATCTTTGAACGCACATTGCGCCCCCTGGCATTCCGGGGGGCATGCCTGTCCGAGCGTCATTTCTGCCCTCCAGCACGGCTGGGTGTTGGGTGCTGTCCCCCCGGGGACACACCCCAAAGGCAGTGGCGGCGCCGCGTCGGGTCCTCGAGCGTATGGGGCTTTGTCACCCGCTCGGGAAGGACTCGCCGGCGCTGGTCTTCCTCTTAGGCGGTCCTTCGGGGCTGTCTTCCTTCCGGTTGACCTCGGATCAGGTAGGGTTACCCGCTGAACTTAA	2911	65	137	454	242	1422	2339	4552	1654	5146	115	39	27	55	216	94	32	74	1641	44	21259	GAAATGCGATAAGTAATGTGAATTGCAGAATTCCGTGAATCATCGAATCTTTGAACGCACATTGCGCCCCCTGGCATTCCGGGGGGCATGCCTGTCCGAGCGTCATTTCTGCCCTCCAGCACGGCTGGGTGTTGGGTGCTGTCCCCCCGGGGACACACCCCAAAGGCAGTGGCGGCGCCGCGTCGGGTCCTCGAGCGTATGGGGCTTTGTCACCCGCTCGGGAAGGACTCGCCGGCGCTGGTCTTCCTCTTAGGCGGTCCTTCGGGGCTGTCTTCCTTCCGGTTGACCTCGGATCAGGTAGGGTTACCCGCTGAACTTAA	Fungi	Ascomycota	Eurotiomycetes	Eurotiales	Trichocomaceae	Talaromyces	NA	p__Ascomycota	c__Eurotiomycetes	o__Eurotiales	f__Trichocomaceae	Talaromyces	NA
ASV22	GAAATGCGATAAGTAATGTGAATTGCAGAATTCAGTGAATCATCGAATCTTTGAACGCACATTGCGCCCGCCAGCACTCTGGCGGGCATGCCTGTTCGAGCGTCATTTCAACCCTCAAGCCCAGCTTGGTGTTGGGGCGCCACGGAGCTTCGGCGCCGTGAGCCCTGAAAGTCAGTGGCGGACTTGCTGTGTGTCCGGGCGTAGTAGTAATATGTCGCCTGTGGACGCCCTGCGGGCTCCTTGCCGTAAAACGCTTCTAACCAGAACGTTGACCTCGGATCAGGTAGGAATACCCGCTGAACTTAA	784	100	749	873	356	97	918	316	392	5776	106	41	132	32	4599	34	103	52	5377	37	20874	GAAATGCGATAAGTAATGTGAATTGCAGAATTCAGTGAATCATCGAATCTTTGAACGCACATTGCGCCCGCCAGCACTCTGGCGGGCATGCCTGTTCGAGCGTCATTTCAACCCTCAAGCCCAGCTTGGTGTTGGGGCGCCACGGAGCTTCGGCGCCGTGAGCCCTGAAAGTCAGTGGCGGACTTGCTGTGTGTCCGGGCGTAGTAGTAATATGTCGCCTGTGGACGCCCTGCGGGCTCCTTGCCGTAAAACGCTTCTAACCAGAACGTTGACCTCGGATCAGGTAGGAATACCCGCTGAACTTAA	Fungi	Ascomycota	Sordariomycetes	Sordariales	Cephalothecaceae	Cryptendoxyla	hypophloia	p__Ascomycota	c__Sordariomycetes	NA	NA	NA	NA
ASV23	GAAATGCGATAAGTAATGCGAATTGCAGAATCCGTGAGTCATCGAATCTTTGAACGCACATTGCGCCCTCTGGTATTCCGGAGGGCATGCCTGTTCGAGCGTCATTATCACCCCTCAAGCCCGGCTTGTTGTTGGACGCGGCGGTTGCCTTTGGCGCCCCGCCCGTCTCAAAGATAATGACGGCGTCTGCGAGGACCCCTGTACACTGAGCTTTCGGGCACGTACTAGGTGTGGAATCCAGGCCCGGTCACCGTCCCCTCGGGGACAAAACTTTTAACCAGGTTGACCTCGGATCAGGTAGGAATACCCGCTGAACTTAA	73	42	164	64	133	69	144	53	74	29	697	9442	30	1784	136	1287	78	405	305	5233	20242	GAAATGCGATAAGTAATGCGAATTGCAGAATCCGTGAGTCATCGAATCTTTGAACGCACATTGCGCCCTCTGGTATTCCGGAGGGCATGCCTGTTCGAGCGTCATTATCACCCCTCAAGCCCGGCTTGTTGTTGGACGCGGCGGTTGCCTTTGGCGCCCCGCCCGTCTCAAAGATAATGACGGCGTCTGCGAGGACCCCTGTACACTGAGCTTTCGGGCACGTACTAGGTGTGGAATCCAGGCCCGGTCACCGTCCCCTCGGGGACAAAACTTTTAACCAGGTTGACCTCGGATCAGGTAGGAATACCCGCTGAACTTAA	Fungi	Ascomycota	Eurotiomycetes	Chaetothyriales	Cyphellophoraceae	Cyphellophora	NA	p__Ascomycota	c__Sordariomycetes	o__Hypocreales	f__Nectriaceae	Ophionectria	trichospora
ASV24	GAAATGCGATAAGTAATGTGAATTGCAGAATTCAGTGAATCATCGAATCTTTGAACGCACATTGCGCCCCCTGGTATTCCGGGGGGCATGCCTGTTCGAGCGTCATTTCACCACTCAAGCCTCGCTTGGTATTGGGCGACGCGGTCCGCCGCGCGCCTCAAATCGACCGGCTGGGTCTTCTGTCCCCTCAGCGTTGTGGAAACTATTCGCTAAAGGGTGCCACGGGAGGCCACGCCGAAAAACAAACCCATTTCTAAGGTTGACCTCGGATCAGGTAGGGATACCCGCTGAACTTAA	105	1508	8394	1333	263	177	273	2184	359	1065	255	61	157	38	381	749	61	95	1386	114	18958	GAAATGCGATAAGTAATGTGAATTGCAGAATTCAGTGAATCATCGAATCTTTGAACGCACATTGCGCCCCCTGGTATTCCGGGGGGCATGCCTGTTCGAGCGTCATTTCACCACTCAAGCCTCGCTTGGTATTGGGCGACGCGGTCCGCCGCGCGCCTCAAATCGACCGGCTGGGTCTTCTGTCCCCTCAGCGTTGTGGAAACTATTCGCTAAAGGGTGCCACGGGAGGCCACGCCGAAAAACAAACCCATTTCTAAGGTTGACCTCGGATCAGGTAGGGATACCCGCTGAACTTAA	Fungi	Ascomycota	Dothideomycetes	Capnodiales	Cladosporiaceae	Cladosporium	sphaerospermum	p__Ascomycota	c__Dothideomycetes	o__Capnodiales	f__Cladosporiaceae	Cladosporium	sphaerospermum
ASV25	GAAATGCGATAAGTAATGTGAATTGCAGAATTCAGTGAATCATCGAATCTTTGAACGCATATTGCGCCCCTTGGTATTCCTTGGGGCACACCTGTTCGAGCGTCATTTCACCAATCAAGCCTCGCTTGGTATTGGGCGATGCGCATGTCGCACGCCTCAAATGCCCCGGCCGAGCAGTCTCTCACCCGGCGTCGTGGAAACATACCGCTACGGAGACGAGACCTGCCCGCGCCGCAGAAAAACCTCTTATCAAAGGTTGACCTCGGATCAGGTGGGGATACCCGCTGAACTTAA	67	33	62	37	23	70	33	28	33	76	57	28	730	24	2792	0	27	60	13266	24	17470	GAAATGCGATAAGTAATGTGAATTGCAGAATTCAGTGAATCATCGAATCTTTGAACGCATATTGCGCCCCTTGGTATTCCTTGGGGCACACCTGTTCGAGCGTCATTTCACCAATCAAGCCTCGCTTGGTATTGGGCGATGCGCATGTCGCACGCCTCAAATGCCCCGGCCGAGCAGTCTCTCACCCGGCGTCGTGGAAACATACCGCTACGGAGACGAGACCTGCCCGCGCCGCAGAAAAACCTCTTATCAAAGGTTGACCTCGGATCAGGTGGGGATACCCGCTGAACTTAA	Fungi	Ascomycota	Dothideomycetes	Capnodiales	Capnodiaceae	Antennariella	placitae	p__Ascomycota	c__Dothideomycetes	o__Capnodiales	f__Capnodiaceae	Antennariella	placitae
ASV26	GAAATGCGATAAGTAATGCGAATTGCAGAATCCGTGAGTCATCGAATCTTTGAACGCACATTGCGCCCTTTGGTATTCCGAAGGGCATGCCTGTTCGAGCGTCATTATCACCCCTCAAGCTCGGCTTGTTGTTGGAACGCGGCGGCGCAAGCGGCCCTTCCCAAAGATAATGACGGCGTCTGTGAGGACTCCTGTACACTGAGCTTTCGGGCACGTACTAGGCTAGAAATCCAGACCCGGTCTTTAACAACCCTTTTATTTTTCTAAGGTTGACCTCGGATCAGGTAGGAATACCCGCTGAACTTAA	88	54	85	99	109	86	100	79	53	107	728	11747	22	528	386	599	97	104	311	939	16321	GAAATGCGATAAGTAATGCGAATTGCAGAATCCGTGAGTCATCGAATCTTTGAACGCACATTGCGCCCTTTGGTATTCCGAAGGGCATGCCTGTTCGAGCGTCATTATCACCCCTCAAGCTCGGCTTGTTGTTGGAACGCGGCGGCGCAAGCGGCCCTTCCCAAAGATAATGACGGCGTCTGTGAGGACTCCTGTACACTGAGCTTTCGGGCACGTACTAGGCTAGAAATCCAGACCCGGTCTTTAACAACCCTTTTATTTTTCTAAGGTTGACCTCGGATCAGGTAGGAATACCCGCTGAACTTAA	Fungi	Ascomycota	Eurotiomycetes	Chaetothyriales	Cyphellophoraceae	Cyphellophora	NA	p__Ascomycota	c__Eurotiomycetes	o__Chaetothyriales	f__Cyphellophoraceae	Cyphellophora	NA
ASV27	GAAATGCGATAAGTAATGTGAATTGCAGAATTCAGTGAATCATCGAATCTTTGAACGCACCTTGCGCTCCTTGGTATTCCGAGGAGCATGCCTGTTTGAGTGTCATGGTATTCTCAACCCACACATCCTTGTGATGCTTGTGAGGCTTGGACTTGGAGGCTTGCTGGCCCGTCGCGGTCGGCTCCTCTTGAATGCATTAGCTTGGTTCCTTGCGGATCGGCTCTCAGTGTGATAATTGTCTACGCTGTGACCGTGAAGCGTTTGGCGAGCTTCTAACCGTCCTGCTAGGGACAACTTACTTGACATCTGACCTCAAATCAGGTAGGACTACCCGCTGAACTTAA	232	594	318	1998	2536	621	3522	786	1224	1915	292	196	64	75	394	333	211	62	257	73	15703	GAAATGCGATAAGTAATGTGAATTGCAGAATTCAGTGAATCATCGAATCTTTGAACGCACCTTGCGCTCCTTGGTATTCCGAGGAGCATGCCTGTTTGAGTGTCATGGTATTCTCAACCCACACATCCTTGTGATGCTTGTGAGGCTTGGACTTGGAGGCTTGCTGGCCCGTCGCGGTCGGCTCCTCTTGAATGCATTAGCTTGGTTCCTTGCGGATCGGCTCTCAGTGTGATAATTGTCTACGCTGTGACCGTGAAGCGTTTGGCGAGCTTCTAACCGTCCTGCTAGGGACAACTTACTTGACATCTGACCTCAAATCAGGTAGGACTACCCGCTGAACTTAA	Fungi	Basidiomycota	Agaricomycetes	Polyporales	Polyporaceae	Trametes	cubensis	p__Basidiomycota	c__Agaricomycetes	o__Polyporales	f__Polyporaceae	Trametes	cubensis
ASV28	GAAATGCGATAAGTAATGTGAATTGCAGAATTCAGTGAATCATCGAATCTTTGAACGCACATTGCGCCCCCTGGTATTCCGGGGGGCATGCCTGTTCGAGCGTCATTTCACCACTCAAGCCTCGCTTGGTATTGGGCATCGCGGTCAGCCGCGTGCCTTAAATCGACCGGCTGGGTCTACCGTCCCCTAAGCGTTGTGGAAACTATTCGCTAAAGGTGCCGTCTGGTAGTTCACGCCGTGAAAACAAACCAATTTCAAAGGTTGACCTCGGATCAGGTAGGGATACCCGCTGAACTTAA	779	394	2129	556	255	1318	3311	329	2076	1153	109	61	63	25	1130	152	78	34	1232	120	15304	GAAATGCGATAAGTAATGTGAATTGCAGAATTCAGTGAATCATCGAATCTTTGAACGCACATTGCGCCCCCTGGTATTCCGGGGGGCATGCCTGTTCGAGCGTCATTTCACCACTCAAGCCTCGCTTGGTATTGGGCATCGCGGTCAGCCGCGTGCCTTAAATCGACCGGCTGGGTCTACCGTCCCCTAAGCGTTGTGGAAACTATTCGCTAAAGGTGCCGTCTGGTAGTTCACGCCGTGAAAACAAACCAATTTCAAAGGTTGACCTCGGATCAGGTAGGGATACCCGCTGAACTTAA	Fungi	Ascomycota	Dothideomycetes	Capnodiales	Cladosporiaceae	Cladosporium	NA	p__Ascomycota	c__Dothideomycetes	o__Capnodiales	f__Cladosporiaceae	Cladosporium	NA
ASV29	GAATCGCGAAAGGTAGTGTGAATTGCAGAACCGTGAATCATCGAGTCTTTGAACGCATCTTGCGCTCGGGGGCCATTCCCCCGAGCATGCCTGTCTGAGTGTTGGGAATCTCTATCTCCCCCTCTCCTGTAGAAGAGAGAGGGGCAGGATGTGGGATTGCTTGCGTGCAAGGCAAGCTCTCCTGAAAACAACGGCGCGGCCAGCGGTACGATGAACTTCCTACCGCGGCGGCCACTGTCTCCACATTCGACCTCAGATCAGGTAGGATTACCCGCTGAACTTAA	24	30	20	19	27	50	31	23	31	14	30	0	16	27	14210	0	0	44	71	51	14718	GAATCGCGAAAGGTAGTGTGAATTGCAGAACCGTGAATCATCGAGTCTTTGAACGCATCTTGCGCTCGGGGGCCATTCCCCCGAGCATGCCTGTCTGAGTGTTGGGAATCTCTATCTCCCCCTCTCCTGTAGAAGAGAGAGGGGCAGGATGTGGGATTGCTTGCGTGCAAGGCAAGCTCTCCTGAAAACAACGGCGCGGCCAGCGGTACGATGAACTTCCTACCGCGGCGGCCACTGTCTCCACATTCGACCTCAGATCAGGTAGGATTACCCGCTGAACTTAA	Fungi	Basidiomycota	Moniliellomycetes	Moniliellales	Moniliellaceae	Moniliella	pollinis	p__Basidiomycota	c__Moniliellomycetes	o__Moniliellales	f__Moniliellaceae	Moniliella	NA
ASV30	GAAATGCGATAAGTAATGTGAATTGCAGAATTCAGTGAATCATCGAATCTTTGAACGCACATTGCGCCCGCCAGAATTCTGGCGGGCATGCCTGTTCGAGCGTCATTTCAACCCTCGAGCTCCCCTTTCGGGGGGAGCCCGGCGTTGGGGACCCGGCGCTAACAACGCCGGCCCCGAAATGGAGTGGCGGCCCGTCCGCGGCGACCTCTGCGTAGTAACAACCACTCGCACCGGGACCCGGGCGCGGCCACGCCGTAAAACACCCCACCTTCCGAATGTTGACCTCGAATCAGGTAGGAATACCCGCTGAACTTAA	5076	142	295	293	2555	719	1137	195	468	2515	49	28	28	21	152	87	43	36	597	39	14475	GAAATGCGATAAGTAATGTGAATTGCAGAATTCAGTGAATCATCGAATCTTTGAACGCACATTGCGCCCGCCAGAATTCTGGCGGGCATGCCTGTTCGAGCGTCATTTCAACCCTCGAGCTCCCCTTTCGGGGGGAGCCCGGCGTTGGGGACCCGGCGCTAACAACGCCGGCCCCGAAATGGAGTGGCGGCCCGTCCGCGGCGACCTCTGCGTAGTAACAACCACTCGCACCGGGACCCGGGCGCGGCCACGCCGTAAAACACCCCACCTTCCGAATGTTGACCTCGAATCAGGTAGGAATACCCGCTGAACTTAA	Fungi	Ascomycota	Sordariomycetes	Hypocreales	Cordycipitaceae	Engyodontium	album	p__Ascomycota	c__Sordariomycetes	o__Hypocreales	f__Cordycipitaceae	Engyodontium	album
ASV31	GAAATGCGATAAGTAATGCGAATTGCAGAATCCGTGAGTCATCGAATCTTTGAACGCACATTGCGCCCTCTGGTATTCCGGAGGGCATGCCTGTTCGAGCGTCATTATCACCCCTCAAGCCCGGCTTGTTGTTGGACGCGGCGGTCGCCTTTGGTGGCCCCGCCCGTCTCAAAGATAATGACGGCGTCTGCGAGGACCCCTGTACACTGAGCTCTCGGGCACGTACTAGGTGTGGACTCCAGGCCCGGTCTCCGTCCCCTTCGGGGACAAAAAAACTTTTAACCAGGTTGACCTCGGATCAGGTAGGAATACCCGCTGAACTTAA	62	60	59	42	65	44	109	27	52	22	3049	373	0	848	48	1340	77	145	59	7199	13680	GAAATGCGATAAGTAATGCGAATTGCAGAATCCGTGAGTCATCGAATCTTTGAACGCACATTGCGCCCTCTGGTATTCCGGAGGGCATGCCTGTTCGAGCGTCATTATCACCCCTCAAGCCCGGCTTGTTGTTGGACGCGGCGGTCGCCTTTGGTGGCCCCGCCCGTCTCAAAGATAATGACGGCGTCTGCGAGGACCCCTGTACACTGAGCTCTCGGGCACGTACTAGGTGTGGACTCCAGGCCCGGTCTCCGTCCCCTTCGGGGACAAAAAAACTTTTAACCAGGTTGACCTCGGATCAGGTAGGAATACCCGCTGAACTTAA	Fungi	Ascomycota	Eurotiomycetes	Chaetothyriales	Cyphellophoraceae	Cyphellophora	NA	p__Ascomycota	c__Sordariomycetes	o__Hypocreales	f__Nectriaceae	Ophionectria	trichospora
ASV32	GAAATGCGATAAGTAATGTGAATTGCAGAATTCAGTGAATCATCGAATCTTTGAACGCACCTTGCGCTCCTTGGTATTCCGAGGAGCATGCCTGTTTGAGTGTCGTGTAATTCTCAACCTATAAATCCTTGTGGTTTTTAGGCTTGGACTTGGAGGCTTTTGCTGGCTTTACCGTCGGCTCCTCTTAAACGCATTAGCTTGATTCCTTGCGGATCGGCTCTCAGTGTGATAATTATCTGCGCTGTGACCGTGAAGCGTTTGGCGAGCTTCTAACCGTCTCTTCGAGACAAACACTTTGACATCTGACCTCAAATCAGGTAGGACTACCCGCTGAACTTAA	145	318	278	1244	2833	568	3028	474	1485	1207	245	162	28	53	275	415	147	50	186	86	13227	GAAATGCGATAAGTAATGTGAATTGCAGAATTCAGTGAATCATCGAATCTTTGAACGCACCTTGCGCTCCTTGGTATTCCGAGGAGCATGCCTGTTTGAGTGTCGTGTAATTCTCAACCTATAAATCCTTGTGGTTTTTAGGCTTGGACTTGGAGGCTTTTGCTGGCTTTACCGTCGGCTCCTCTTAAACGCATTAGCTTGATTCCTTGCGGATCGGCTCTCAGTGTGATAATTATCTGCGCTGTGACCGTGAAGCGTTTGGCGAGCTTCTAACCGTCTCTTCGAGACAAACACTTTGACATCTGACCTCAAATCAGGTAGGACTACCCGCTGAACTTAA	Fungi	Basidiomycota	Agaricomycetes	Polyporales	Polyporaceae	NA	NA	p__Basidiomycota	c__Agaricomycetes	o__Polyporales	f__Polyporaceae	NA	NA
ASV33	GAAATGCGATAAGTAATGTGAATTGCAGAATTCAGTGAATCATCGAATCTTTGAACGCACATTGCGCCCCCTGGTATTCCGGGGGGCATGCCTGTTCGAGCGTCATTTCACCACTCAAGCCTCGCTTGGTATTGGGCGACGCGGTCCGCCGCGCGCCTCAAATCGACCGGCTGGGTCTTCTGTCCCCTCAGCGTTGTGGAAAATATTCGCTAAAGGGTGCCACGGGAGGTCACGCCGTAAAACAAGCCCATTTCTAAGGTTGACCTCGGATCAGGTAGGGATACCCGCTGAACTTAA	45	198	10842	324	36	69	60	165	348	106	0	0	0	18	0	51	0	0	55	0	12317	GAAATGCGATAAGTAATGTGAATTGCAGAATTCAGTGAATCATCGAATCTTTGAACGCACATTGCGCCCCCTGGTATTCCGGGGGGCATGCCTGTTCGAGCGTCATTTCACCACTCAAGCCTCGCTTGGTATTGGGCGACGCGGTCCGCCGCGCGCCTCAAATCGACCGGCTGGGTCTTCTGTCCCCTCAGCGTTGTGGAAAATATTCGCTAAAGGGTGCCACGGGAGGTCACGCCGTAAAACAAGCCCATTTCTAAGGTTGACCTCGGATCAGGTAGGGATACCCGCTGAACTTAA	Fungi	Ascomycota	Dothideomycetes	Capnodiales	Cladosporiaceae	Cladosporium	dominicanum	p__Ascomycota	c__Dothideomycetes	o__Capnodiales	f__Cladosporiaceae	Cladosporium	sphaerospermum
ASV34	GAAATGCGATAAGTAATGTGAATTGCAGAATTCAGTGAATCATCGAATCTTTGAACGCACATTGCGCCCTTTGGCATTCCGAAGGGCATGCCTGTTCGAGCGTCATTACACCAATCAAGCCTGGCTTGGTATTGGGCGACGGGGGGTTCGTTTCTAACGCCCCCGCGCCCCAAAGACCCGACCGGCGGGACGGACCAAATCTCAGCGTTGTGCAAACCATTGTCGCTGGCGAGATGGAACGGCCGTGCCGTGAAAACACCCCTTTTTCTGTAATGTTGACCTCGGATCAGGTAGGGATACCCGCTGAACTTAA	0	22	176	25	40	52	147	0	42	57	750	749	2840	217	1027	2453	1080	483	982	644	11786	GAAATGCGATAAGTAATGTGAATTGCAGAATTCAGTGAATCATCGAATCTTTGAACGCACATTGCGCCCTTTGGCATTCCGAAGGGCATGCCTGTTCGAGCGTCATTACACCAATCAAGCCTGGCTTGGTATTGGGCGACGGGGGGTTCGTTTCTAACGCCCCCGCGCCCCAAAGACCCGACCGGCGGGACGGACCAAATCTCAGCGTTGTGCAAACCATTGTCGCTGGCGAGATGGAACGGCCGTGCCGTGAAAACACCCCTTTTTCTGTAATGTTGACCTCGGATCAGGTAGGGATACCCGCTGAACTTAA	Fungi	Ascomycota	Dothideomycetes	Capnodiales	Neodevriesiaceae	Neodevriesia	shakazului	p__Ascomycota	c__Dothideomycetes	o__Capnodiales	f__Neodevriesiaceae	Neodevriesia	shakazului
ASV35	GAAATGCGATACGTAGTATGACTTGCAGACGTGAATCATCGAATCTTTGAACGCACATTGCGCCTTGGAGCATTCTCCAAGGCATGCCTGTTTGAGCGTGATATCTTCTCACTTTTAGTCTTCAGCTGCTCTGCAGCTGCGGAAGAAAGTGGATTTGTTCATCTAAAGTACAGCCCTCAGCAAAGTTACGCTTCTGCTGACTGTTTGTCCCCTCAAATCAGGTAGGATTACCCGCTGAACTTAA	44	41	60	27	31	36	76	40	137	32	48	46	26	33	91	181	33	72	65	10009	11128	GAAATGCGATACGTAGTATGACTTGCAGACGTGAATCATCGAATCTTTGAACGCACATTGCGCCTTGGAGCATTCTCCAAGGCATGCCTGTTTGAGCGTGATATCTTCTCACTTTTAGTCTTCAGCTGCTCTGCAGCTGCGGAAGAAAGTGGATTTGTTCATCTAAAGTACAGCCCTCAGCAAAGTTACGCTTCTGCTGACTGTTTGTCCCCTCAAATCAGGTAGGATTACCCGCTGAACTTAA	Fungi	Ascomycota	Saccharomycetes	Saccharomycetales	Saccharomycetales_fam_Incertae_sedis	Candida	heveicola	p__Ascomycota	c__Saccharomycetes	o__Saccharomycetales	f__Saccharomycetales_fam_Incertae_sedis	Candida	heveicola
ASV36	GAAATGCGATAAGTAATGTGAATTGCAGAATTCAGTGAATCATCGAATCTTTGAACGCACATTGCGCCCTTTGGCATTCCGAAGGGCATGCCTGTTCGAGCGTCATTACACCAATCAAGCCTGGCTTGGTATTGGGCGACGGGGGGTCGTCACACGCCCCCGCGCCCCAAAGACCCGACCGGCGGGACGGACCAAATCTCAGCGTTGTGCAAACAGTTGTCGCTGGCGAGATGGGACGGCCGTGCCGTTAAAGCACCCCATTTTCCGTAATGTTGACCTCGGATCAGGTAGGGATACCCGCTGAACTTAA	1561	193	1494	249	902	326	1025	89	1666	1391	252	343	59	119	382	0	166	71	432	196	10916	GAAATGCGATAAGTAATGTGAATTGCAGAATTCAGTGAATCATCGAATCTTTGAACGCACATTGCGCCCTTTGGCATTCCGAAGGGCATGCCTGTTCGAGCGTCATTACACCAATCAAGCCTGGCTTGGTATTGGGCGACGGGGGGTCGTCACACGCCCCCGCGCCCCAAAGACCCGACCGGCGGGACGGACCAAATCTCAGCGTTGTGCAAACAGTTGTCGCTGGCGAGATGGGACGGCCGTGCCGTTAAAGCACCCCATTTTCCGTAATGTTGACCTCGGATCAGGTAGGGATACCCGCTGAACTTAA	Fungi	Ascomycota	Dothideomycetes	Capnodiales	Neodevriesiaceae	Neodevriesia	shakazului	p__Ascomycota	c__Dothideomycetes	o__Capnodiales	f__Neodevriesiaceae	Neodevriesia	NA
ASV37	GAATTGCGATACGTATCATGACTTGCAGACGTGAATCATCAATCTTTGAACGCACATTGCGCCTTGAGGTATTCCTCAAGGCATGCCTGTTTGAGCGTCGGCTCCCTTCAAACCCCCGGGTTTGGTGTTGCCTTCCGAAATATCACAGTTGTCGCAATACGTTACTTCAACTTTATTCTTTCGCCCTCAAATCAGGTAGGACTACCCGCTGAACTTAA	60	36	82	31	31	64	65	42	68	62	229	47	5868	257	1003	78	581	312	302	65	9283	GAATTGCGATACGTATCATGACTTGCAGACGTGAATCATCAATCTTTGAACGCACATTGCGCCTTGAGGTATTCCTCAAGGCATGCCTGTTTGAGCGTCGGCTCCCTTCAAACCCCCGGGTTTGGTGTTGCCTTCCGAAATATCACAGTTGTCGCAATACGTTACTTCAACTTTATTCTTTCGCCCTCAAATCAGGTAGGACTACCCGCTGAACTTAA	Fungi	Ascomycota	Saccharomycetes	Saccharomycetales	Metschnikowiaceae	Clavispora	NA	p__Ascomycota	c__Saccharomycetes	o__Saccharomycetales	f__Metschnikowiaceae	Clavispora	NA
ASV38	GAAATGCGATAAGTAATGTGAATTGCAGAATTCAGTGAATCATCGAATCTTTGAACGCACATTGCGCCCTTTGGCATTCCGAAGGGCATGCCTGTTCGAGCGTCATTACACCAATCAAGCCTGGCTTGGTATTGGGCGACGGGGCGCCGTTTCCACACGCCCCCGCGCCCCAAAGACCCTCCCGGCGGGACGGACCGAATCTCAGCGTTGTGCAAACCAAAGCCGCTGGCGAGACGGGACGGCCGTGCCGTGAAAACCTCTCCCTCGTAATGTTGACCTCGGATCAGGTAGGGATACCCGCTGAACTTAA	638	62	481	446	491	77	3619	71	563	760	41	42	78	31	422	40	44	44	497	41	8488	GAAATGCGATAAGTAATGTGAATTGCAGAATTCAGTGAATCATCGAATCTTTGAACGCACATTGCGCCCTTTGGCATTCCGAAGGGCATGCCTGTTCGAGCGTCATTACACCAATCAAGCCTGGCTTGGTATTGGGCGACGGGGCGCCGTTTCCACACGCCCCCGCGCCCCAAAGACCCTCCCGGCGGGACGGACCGAATCTCAGCGTTGTGCAAACCAAAGCCGCTGGCGAGACGGGACGGCCGTGCCGTGAAAACCTCTCCCTCGTAATGTTGACCTCGGATCAGGTAGGGATACCCGCTGAACTTAA	Fungi	Ascomycota	Dothideomycetes	Capnodiales	Neodevriesiaceae	Neodevriesia	NA	p__Ascomycota	c__Dothideomycetes	o__Capnodiales	f__Neodevriesiaceae	Neodevriesia	NA
ASV39	GAAATGCGATAAGTAATGTGAATTGCAGAATTCAGTGAATCATCGAATCTTTGAACGCACATTGCGCCCTTTGGCATTCCGAAGGGCATGCCTGTTCGAGCGTCATTACACCAATCAAGCCTGGCTTGGTATTGGGCGGCGGGGGCCGTCACACGCCCCCGCGCCCCAAAGACCCGACCGGCGGGACGGACCAAATCTCAGCGTTGTGCAAACCATTGTCGCTGGCGAGATGGGACGGCCGAGCCGTGAAAACACCCCCTTCTTCTGTAATGTTGACCTCGGATCAGGTAGGGATACCCGCTGAACTTAA	0	0	0	0	0	0	85	0	0	0	822	1097	881	1697	0	0	1076	1914	277	533	8382	GAAATGCGATAAGTAATGTGAATTGCAGAATTCAGTGAATCATCGAATCTTTGAACGCACATTGCGCCCTTTGGCATTCCGAAGGGCATGCCTGTTCGAGCGTCATTACACCAATCAAGCCTGGCTTGGTATTGGGCGGCGGGGGCCGTCACACGCCCCCGCGCCCCAAAGACCCGACCGGCGGGACGGACCAAATCTCAGCGTTGTGCAAACCATTGTCGCTGGCGAGATGGGACGGCCGAGCCGTGAAAACACCCCCTTCTTCTGTAATGTTGACCTCGGATCAGGTAGGGATACCCGCTGAACTTAA	Fungi	Ascomycota	Dothideomycetes	Capnodiales	Neodevriesiaceae	Neodevriesia	shakazului	p__Ascomycota	c__Dothideomycetes	o__Capnodiales	f__Neodevriesiaceae	Neodevriesia	queenslandica
ASV40	GAAATGCGATAAGTAATATGAATTGCAGATATTCGTGAATCATCGAATCTTTGAACGCACATTGCGCCCTTTGGTATTCCAAAGGGCATGCCTGTTTGAGCGTCATTTCTCCCTCAAACCTTCGGGTTTGGTGTTGAGCGATACGCTGGGTTTGCTTGAAAGAAAGGCGGAGTATAAACTAATGGATAGGTTTTTTTCCACTCATTGGTACAAACTCCAAAATTCTTCCAAATTCGACCTCAAATCAGGTAGGACTACCCGCTGAACTTAA	32	0	0	0	25	27	46	14	7383	20	24	33	26	17	0	0	37	43	67	32	7826	GAAATGCGATAAGTAATATGAATTGCAGATATTCGTGAATCATCGAATCTTTGAACGCACATTGCGCCCTTTGGTATTCCAAAGGGCATGCCTGTTTGAGCGTCATTTCTCCCTCAAACCTTCGGGTTTGGTGTTGAGCGATACGCTGGGTTTGCTTGAAAGAAAGGCGGAGTATAAACTAATGGATAGGTTTTTTTCCACTCATTGGTACAAACTCCAAAATTCTTCCAAATTCGACCTCAAATCAGGTAGGACTACCCGCTGAACTTAA	Fungi	Ascomycota	Saccharomycetes	Saccharomycetales	Saccharomycetales_fam_Incertae_sedis	Candida	orthopsilosis	p__Ascomycota	c__Saccharomycetes	o__Saccharomycetales	f__Saccharomycetales_fam_Incertae_sedis	Candida	orthopsilosis
ASV41	GAAATGCGATAATTAATGTGAATTGCAGAATTCAGTGAATCATCGAGTCTTTGAACGCACATTGCGCCCTCTGGTATTCCGGAGGGCATGCCTGTCCGAGCGTCATTGCTGCCCTCAAGCACGGCTTGTGTGTTGGGCCCTCGTCCCCCCGGGGACGGGCCCGAAAGGCAGCGGCGGCACCGCGTCCGGTCCTCGAGCGTATGGGGCTTCGTCACCCGCTCGTTAGGCCCGGCCGGCGCCAGCCGACCCCCCCTCAATCTTTAACCAGGTTGACCTCGGATCAGGTAGGGATACCCGCTGAACTTAA	194	793	300	2400	85	71	1896	467	271	813	27	23	20	30	122	29	0	32	150	39	7762	GAAATGCGATAATTAATGTGAATTGCAGAATTCAGTGAATCATCGAGTCTTTGAACGCACATTGCGCCCTCTGGTATTCCGGAGGGCATGCCTGTCCGAGCGTCATTGCTGCCCTCAAGCACGGCTTGTGTGTTGGGCCCTCGTCCCCCCGGGGACGGGCCCGAAAGGCAGCGGCGGCACCGCGTCCGGTCCTCGAGCGTATGGGGCTTCGTCACCCGCTCGTTAGGCCCGGCCGGCGCCAGCCGACCCCCCCTCAATCTTTAACCAGGTTGACCTCGGATCAGGTAGGGATACCCGCTGAACTTAA	Fungi	Ascomycota	Eurotiomycetes	Eurotiales	Aspergillaceae	Penicillium	paxilli	p__Ascomycota	c__Eurotiomycetes	o__Eurotiales	f__Aspergillaceae	Penicillium	paxilli
ASV42	GAAATGCGATAAGTAATGTGAATTGCAGAATTCAGTGAATCATCGAATCTTTGAACGCACATTGCGCCCGCCAGTATTCTGGCGGGCATGCCTGTTCGAGCGTCATTTCAACCCTCAAGCCCCGGCTTGGTGTTGGGGACCGATCGGCTAGACCCGATCGCCCCCGAAATCTAGTGGCGATCCCACCAGCGCGTCCTCTGCGTAGTAATATACCCCGCTCTGGAACGTGGTGTGGTCATGCCGTTAAACCCCCTACTTTTTTAAGGTTGACCTCGGATCAGGTAGGAATACCCGCTGAACTTAA	1268	90	396	430	128	118	1743	147	106	153	33	26	28	14	2231	41	9	24	274	27	7286	GAAATGCGATAAGTAATGTGAATTGCAGAATTCAGTGAATCATCGAATCTTTGAACGCACATTGCGCCCGCCAGTATTCTGGCGGGCATGCCTGTTCGAGCGTCATTTCAACCCTCAAGCCCCGGCTTGGTGTTGGGGACCGATCGGCTAGACCCGATCGCCCCCGAAATCTAGTGGCGATCCCACCAGCGCGTCCTCTGCGTAGTAATATACCCCGCTCTGGAACGTGGTGTGGTCATGCCGTTAAACCCCCTACTTTTTTAAGGTTGACCTCGGATCAGGTAGGAATACCCGCTGAACTTAA	Fungi	Ascomycota	Sordariomycetes	Hypocreales	Nectriaceae	Cosmospora	viridescens	p__Ascomycota	c__Sordariomycetes	o__Hypocreales	f__Nectriaceae	Cosmospora	viridescens
ASV43	GAAATGCGATAAGTAATGCGAATTGCAGAATCCGTGAGTCATCGAATCTTTGAACGCACATTGCGCCCTTTGGCATTCCGAAGGGCATGCCTGTTCGAGCGTCATTACACCAATCAAGCCTGGCTTGGTATTGGGCGACGGGGGCCGTCACACGCCCCCGCGCCCCAAAGACCCGACCGGCGGGACGGACCAAATCTCAGCGTTGTGCAAACCATTGTCGCTGGCGAGATGGGACGGCCGAGCCGTGAAAACACCCCCTTCTTCTGTAATGTTGACCTCGGATCAGGTAGGGATACCCGCTGAACTTAA	0	0	56	0	33	43	0	0	0	0	934	2913	76	882	66	420	154	337	105	1207	7226	GAAATGCGATAAGTAATGCGAATTGCAGAATCCGTGAGTCATCGAATCTTTGAACGCACATTGCGCCCTTTGGCATTCCGAAGGGCATGCCTGTTCGAGCGTCATTACACCAATCAAGCCTGGCTTGGTATTGGGCGACGGGGGCCGTCACACGCCCCCGCGCCCCAAAGACCCGACCGGCGGGACGGACCAAATCTCAGCGTTGTGCAAACCATTGTCGCTGGCGAGATGGGACGGCCGAGCCGTGAAAACACCCCCTTCTTCTGTAATGTTGACCTCGGATCAGGTAGGGATACCCGCTGAACTTAA	Fungi	Ascomycota	Dothideomycetes	Capnodiales	Neodevriesiaceae	Neodevriesia	shakazului	p__Ascomycota	c__Dothideomycetes	o__Capnodiales	f__Neodevriesiaceae	Neodevriesia	queenslandica
ASV44	GAAATGCGATAAGTAATGTGAATTGCAGAATTCAGTGAATCATCGAATCTTTGAACGCACATTGCGCCCTTTGGCATTCCGAAGGGCATGCCTGTTCGAGCGTCATTACACCAATCAAGCCTGGCTTGGTATTGGGCGATGGGGGCCGTCACACGCCCCCGCGCCCCAAAGACCCGACCGGCGGGACGGACCAAATCTCAGCGTTGTGCAAACCATTGTCGCTGGCGAGATGGGACGGCCGAGCCGTGAAAACACCCCCTTCTTCTGTAATGTTGACCTCGGATCAGGTAGGGATACCCGCTGAACTTAA	0	0	88	0	0	0	0	0	0	0	707	827	1027	913	82	138	810	1548	274	378	6792	GAAATGCGATAAGTAATGTGAATTGCAGAATTCAGTGAATCATCGAATCTTTGAACGCACATTGCGCCCTTTGGCATTCCGAAGGGCATGCCTGTTCGAGCGTCATTACACCAATCAAGCCTGGCTTGGTATTGGGCGATGGGGGCCGTCACACGCCCCCGCGCCCCAAAGACCCGACCGGCGGGACGGACCAAATCTCAGCGTTGTGCAAACCATTGTCGCTGGCGAGATGGGACGGCCGAGCCGTGAAAACACCCCCTTCTTCTGTAATGTTGACCTCGGATCAGGTAGGGATACCCGCTGAACTTAA	Fungi	Ascomycota	Dothideomycetes	Capnodiales	Neodevriesiaceae	Neodevriesia	shakazului	p__Ascomycota	c__Dothideomycetes	o__Capnodiales	f__Neodevriesiaceae	Neodevriesia	queenslandica
ASV45	GAAATGCGATACGTAGTATGACTTGCAGACGTGAATCATCGAATCTTTGAACGCACATTGCGCCTTGGAGCATTCTCCAAGGCATGCCTGTTTGAGCGTGATTTCTTCTCACCGCACGGTGGTTTTGCATCCGCTAAATATCATTCCAGCAGCGAAGTCTACGCTTTCACTGCTCCATGCTATTTCCTCAAATCAGGTAGGACTACCCGCTGAACTTAA	29	43	74	0	36	46	34	29	66	32	34	27	15	24	126	72	36	32	105	5793	6653	GAAATGCGATACGTAGTATGACTTGCAGACGTGAATCATCGAATCTTTGAACGCACATTGCGCCTTGGAGCATTCTCCAAGGCATGCCTGTTTGAGCGTGATTTCTTCTCACCGCACGGTGGTTTTGCATCCGCTAAATATCATTCCAGCAGCGAAGTCTACGCTTTCACTGCTCCATGCTATTTCCTCAAATCAGGTAGGACTACCCGCTGAACTTAA	Fungi	Ascomycota	Saccharomycetes	Saccharomycetales	Metschnikowiaceae	Clavispora	NA	p__Ascomycota	c__Saccharomycetes	o__Saccharomycetales	f__Metschnikowiaceae	Clavispora	NA
ASV46	GAAATGCGATAAGTAATGTGAATTGCAGAATTCAGTGAATCATCGAATCTTTGAACGCACATTGCGCCCTTTGGTATTCCGAGGGGCATGCCTGTTCGAGCGTCATTACACCAATCACGCCTGGCGTGGTATTGGGCGACGGGGCGGCTTTCGCCCACCCCGCGCCCCAAAGACCTTTCCGGCGGGACGGACCGAATCTCAGCGTTGTGAATCTTTTACGAGTCGCTGGCGAGACGGGACGGCCGTGCCGTTAAACCCCCTCTATTCTAATGGTTGACCTCGGATCAGGTAGGGATACCCGCTGAACTTAA	3492	144	974	326	105	43	269	52	307	288	30	30	27	25	207	36	19	18	234	19	6645	GAAATGCGATAAGTAATGTGAATTGCAGAATTCAGTGAATCATCGAATCTTTGAACGCACATTGCGCCCTTTGGTATTCCGAGGGGCATGCCTGTTCGAGCGTCATTACACCAATCACGCCTGGCGTGGTATTGGGCGACGGGGCGGCTTTCGCCCACCCCGCGCCCCAAAGACCTTTCCGGCGGGACGGACCGAATCTCAGCGTTGTGAATCTTTTACGAGTCGCTGGCGAGACGGGACGGCCGTGCCGTTAAACCCCCTCTATTCTAATGGTTGACCTCGGATCAGGTAGGGATACCCGCTGAACTTAA	Fungi	Ascomycota	Dothideomycetes	Capnodiales	Neodevriesiaceae	Neodevriesia	pakbiae	p__Ascomycota	c__Dothideomycetes	o__Capnodiales	f__Neodevriesiaceae	Neodevriesia	strelitziae
ASV47	GAAATGCGATAAGTAATGTGAATTGCAGAATTCAGTGAATCATCGAATCTTTGAACGCACATTGCGCCCCCTGGTATTCCGGGGGGCATGCCTGTTCGAGCGTCATTTCACCACTCAAGCCTCGCTTGGTATTGGGCGACGCGGTCCGCCGCGCGCCTCAAATCGACCGGCTGGGTCTTCCGTCCCCTCAGCGTTGTGGAAACTATTCGCTAAAGGGTGCCGCGGGAGGTCACGCCGCAAAACAACCCCATTTCTAAGGTTGACCTCGGATCAGGTAGGGATACCCGCTGAACTTAA	0	1025	256	1342	0	0	0	557	1629	244	0	0	0	0	309	891	0	0	343	0	6596	GAAATGCGATAAGTAATGTGAATTGCAGAATTCAGTGAATCATCGAATCTTTGAACGCACATTGCGCCCCCTGGTATTCCGGGGGGCATGCCTGTTCGAGCGTCATTTCACCACTCAAGCCTCGCTTGGTATTGGGCGACGCGGTCCGCCGCGCGCCTCAAATCGACCGGCTGGGTCTTCCGTCCCCTCAGCGTTGTGGAAACTATTCGCTAAAGGGTGCCGCGGGAGGTCACGCCGCAAAACAACCCCATTTCTAAGGTTGACCTCGGATCAGGTAGGGATACCCGCTGAACTTAA	Fungi	Ascomycota	Dothideomycetes	Capnodiales	Cladosporiaceae	Cladosporium	NA	p__Ascomycota	c__Dothideomycetes	o__Capnodiales	f__Cladosporiaceae	Cladosporium	sphaerospermum
ASV48	GAAATGCGATAAGTAATGTGAATTGCAGAATTCAGTGAATCATCGAATCTTTGAACGCACCTTGCGCTCCTTGGTATTCCGAGGAGCATGCCTGTTTGAGTGTCATGAAACTCTCCAATTCTATAGTTTTTTCTATAGAATCTGGGTCCTTGGGTTTGCATGGGTACCCCATGCTTACCTTAAATGTATTAGCTGAATACCAGCAGGGTTGTTAAGTTTTTTTCACCCTCGGAAGAAGGTATTTGCTTCCAATCTGCGCTGTCTTTTGTAGACAGGCATTTTGTATCTTCGGCCTCAAATCAGGTAGGATTACCCGCTGAACTTAA	59	0	2046	42	67	205	2498	47	125	53	135	0	0	0	122	85	132	0	276	44	5936	GAAATGCGATAAGTAATGTGAATTGCAGAATTCAGTGAATCATCGAATCTTTGAACGCACCTTGCGCTCCTTGGTATTCCGAGGAGCATGCCTGTTTGAGTGTCATGAAACTCTCCAATTCTATAGTTTTTTCTATAGAATCTGGGTCCTTGGGTTTGCATGGGTACCCCATGCTTACCTTAAATGTATTAGCTGAATACCAGCAGGGTTGTTAAGTTTTTTTCACCCTCGGAAGAAGGTATTTGCTTCCAATCTGCGCTGTCTTTTGTAGACAGGCATTTTGTATCTTCGGCCTCAAATCAGGTAGGATTACCCGCTGAACTTAA	Fungi	Basidiomycota	Exobasidiomycetes	Exobasidiales	Exobasidiaceae	Exobasidium	NA	p__Basidiomycota	c__Exobasidiomycetes	o__Exobasidiales	f__Exobasidiaceae	Exobasidium	NA
ASV49	GAAATGCGATAACTAATGTGAATTGCAGAATTCAGTGAATCATCGAGTCTTTGAACGCACATTGCGCCCTCTGGTATTCCGGAGGGCATGCCTGTCCGAGCGTCATTGCTGCCCTCAAGCACGGCTTGTGTGTTGGGCCCCCGTCCCCCCCTCTGCCGGGGGGACGGGCCCGAAAGGCAGCGGCGGCACCGCGTCCGGTCCTCGAGCGTATGGGGCTTCGTCACCCGCTCTTGTAGGCCCGGCCGGCGCCAGCCGACCCCAACCCTAAATTTTTTTCAGGTTGACCTCGGATCAGGTAGGGATACCCGCTGAACTTAA	312	76	0	394	239	286	930	442	647	560	94	0	33	13	802	192	35	41	536	63	5695	GAAATGCGATAACTAATGTGAATTGCAGAATTCAGTGAATCATCGAGTCTTTGAACGCACATTGCGCCCTCTGGTATTCCGGAGGGCATGCCTGTCCGAGCGTCATTGCTGCCCTCAAGCACGGCTTGTGTGTTGGGCCCCCGTCCCCCCCTCTGCCGGGGGGACGGGCCCGAAAGGCAGCGGCGGCACCGCGTCCGGTCCTCGAGCGTATGGGGCTTCGTCACCCGCTCTTGTAGGCCCGGCCGGCGCCAGCCGACCCCAACCCTAAATTTTTTTCAGGTTGACCTCGGATCAGGTAGGGATACCCGCTGAACTTAA	Fungi	Ascomycota	Eurotiomycetes	Eurotiales	Aspergillaceae	Penicillium	sumatraense	p__Ascomycota	c__Eurotiomycetes	o__Eurotiales	f__Aspergillaceae	Penicillium	sumatraense
ASV50	GAAATGCGATAAGTAATGTGAATTGCAGAATTCAGTGAATCATCGAATCTTTGAACGCACATTGCGCCCTTTGGCATTCCGAAGGGCATGCCTGTTCGAGCGTCATTACACCAATCAAGCCTGGCTTGGTATTGGGCGACGGGGGGTTCGTTTCTAACGCCCCCGCGCCCCAAAGACCCGACCGGCGGGACGGACCAAATCTCAGCGTTGTGCAAACCATTGTCGCTGGCGAGATGGGACGGCCGAGCCGTGAAAACACCCCCTTCTTCTGTAATGTTGACCTCGGATCAGGTAGGGATACCCGCTGAACTTAA	0	0	36	0	10	0	0	0	0	10	463	522	1792	152	120	700	541	410	180	283	5219	GAAATGCGATAAGTAATGTGAATTGCAGAATTCAGTGAATCATCGAATCTTTGAACGCACATTGCGCCCTTTGGCATTCCGAAGGGCATGCCTGTTCGAGCGTCATTACACCAATCAAGCCTGGCTTGGTATTGGGCGACGGGGGGTTCGTTTCTAACGCCCCCGCGCCCCAAAGACCCGACCGGCGGGACGGACCAAATCTCAGCGTTGTGCAAACCATTGTCGCTGGCGAGATGGGACGGCCGAGCCGTGAAAACACCCCCTTCTTCTGTAATGTTGACCTCGGATCAGGTAGGGATACCCGCTGAACTTAA	Fungi	Ascomycota	Dothideomycetes	Capnodiales	Neodevriesiaceae	Neodevriesia	shakazului	p__Ascomycota	c__Dothideomycetes	o__Capnodiales	f__Neodevriesiaceae	Neodevriesia	queenslandica
ASV51	GAAACGCGATAAGTAGTGTGAATTGCAGAATTCAGTGAATCATCGAATCTTTGAACGCACATGGCGCCCCCCGGCATCCCGGGGGGCATGCCTGTCCGAGCGTCGTTTCAACCCTCGGGCCCGTAGTGGCCCGGCGTTGGGGACCTACGCGCCGACGTAGGCCCCGAAAAACAGTGGCGGACCCGTGCCGGCCCCCCCTTTGCGTAGTAGCATCAGCCTCGCATCGGGAGTCCGCGGGACCTCCGGCCTCTAAACCCCCCACAAAGCCCGCTCCGGCGGCACCAAGGTTGACCTCGGATCAGGTAGGAATACCCGCTGAACTTAA	0	29	147	15	1737	362	971	0	336	16	491	395	8	32	0	123	275	0	0	278	5215	GAAACGCGATAAGTAGTGTGAATTGCAGAATTCAGTGAATCATCGAATCTTTGAACGCACATGGCGCCCCCCGGCATCCCGGGGGGCATGCCTGTCCGAGCGTCGTTTCAACCCTCGGGCCCGTAGTGGCCCGGCGTTGGGGACCTACGCGCCGACGTAGGCCCCGAAAAACAGTGGCGGACCCGTGCCGGCCCCCCCTTTGCGTAGTAGCATCAGCCTCGCATCGGGAGTCCGCGGGACCTCCGGCCTCTAAACCCCCCACAAAGCCCGCTCCGGCGGCACCAAGGTTGACCTCGGATCAGGTAGGAATACCCGCTGAACTTAA	Fungi	Ascomycota	Sordariomycetes	Glomerellales	Plectosphaerellaceae	Wallrothiella	gmelinae	p__Ascomycota	c__Sordariomycetes	o__Glomerellales	f__Plectosphaerellaceae	Wallrothiella	gmelinae
ASV52	GAAATGCGATACGTAGTATGACTTGCAGACGTGAATCATTGAATCTTTGAACGCACATTGCGCCTTTAGGTATTCCTTAAGGCAGGCCTGTTTGAGCGTCGTTTCTTCTCAAGCCCTTTCGGCTTGGTGTTGGCTCGGCCCAAAAATCAAGGAACCTTTTTCAAAATAAGATTTTGAAAGGAACTTTAAAACCTTTTATTTTTGACCTCAAATCAGGCCAGACTACCCGCTGAACTTAA	29	0	41	18	18	21	38	15	25	28	772	72	2431	96	292	524	153	174	59	78	4884	GAAATGCGATACGTAGTATGACTTGCAGACGTGAATCATTGAATCTTTGAACGCACATTGCGCCTTTAGGTATTCCTTAAGGCAGGCCTGTTTGAGCGTCGTTTCTTCTCAAGCCCTTTCGGCTTGGTGTTGGCTCGGCCCAAAAATCAAGGAACCTTTTTCAAAATAAGATTTTGAAAGGAACTTTAAAACCTTTTATTTTTGACCTCAAATCAGGCCAGACTACCCGCTGAACTTAA	Fungi	Ascomycota	Saccharomycetes	Saccharomycetales	Metschnikowiaceae	Metschnikowia	agaves	p__Ascomycota	c__Saccharomycetes	o__Saccharomycetales	f__Metschnikowiaceae	Metschnikowia	agaves
ASV53	GAAATGCGATAAGTAATGTGAATTGCAGAATTCAGTGAATCATCGAATCTTTGAACGCACATTGCGCCCTTTGGCATTCCGAAGGGCATGCCTGTTCGAGCGTCATTACACCAATCAAGCCTGGCTTGGTATTGGGCGACGGGGGCCGTCACACGCCCCCGCGCCCCAAAGACCCGACCGGCGGGACGGACCAAATCTCAGCGTTGTGCAAACCATTGTCGCTGGCGAGATGGAACGGCCGTGCCGTGAAAACACCCCTTTTTCTGTAATGTTGACCTCGGATCAGGTAGGGATACCCGCTGAACTTAA	0	0	46	0	0	0	0	23	0	0	368	548	1463	137	176	730	506	327	232	224	4780	GAAATGCGATAAGTAATGTGAATTGCAGAATTCAGTGAATCATCGAATCTTTGAACGCACATTGCGCCCTTTGGCATTCCGAAGGGCATGCCTGTTCGAGCGTCATTACACCAATCAAGCCTGGCTTGGTATTGGGCGACGGGGGCCGTCACACGCCCCCGCGCCCCAAAGACCCGACCGGCGGGACGGACCAAATCTCAGCGTTGTGCAAACCATTGTCGCTGGCGAGATGGAACGGCCGTGCCGTGAAAACACCCCTTTTTCTGTAATGTTGACCTCGGATCAGGTAGGGATACCCGCTGAACTTAA	Fungi	Ascomycota	Dothideomycetes	Capnodiales	Neodevriesiaceae	Neodevriesia	shakazului	p__Ascomycota	c__Dothideomycetes	o__Capnodiales	f__Neodevriesiaceae	Neodevriesia	queenslandica
ASV54	GAAATGCGATAAGTAATGTGAATTGCAGAATTCAGTGAATCATCGAATCTTTGAACGCATATTGCGCCCCTTGGTATTCCTTGGGGCACACCTGTTCGAGCGTCATTTCACCAATCAAGCCTCGCTTGGTATTGGGCGATGCGCCTGTCGCACGCCTCAAATGCCCCGGCCGAGCAGTCTCTCACCCGGCGTCGTGGAAACATACCGCTACGGAGACGAGACCTGCCCGCGCCGCAGAAAAACCTCTCATCAAAGGTTGACCTCGGATCAGGTGGGGATACCCGCTGAACTTAA	0	0	0	0	0	0	0	0	0	0	0	0	47	0	388	0	0	0	4333	0	4768	GAAATGCGATAAGTAATGTGAATTGCAGAATTCAGTGAATCATCGAATCTTTGAACGCATATTGCGCCCCTTGGTATTCCTTGGGGCACACCTGTTCGAGCGTCATTTCACCAATCAAGCCTCGCTTGGTATTGGGCGATGCGCCTGTCGCACGCCTCAAATGCCCCGGCCGAGCAGTCTCTCACCCGGCGTCGTGGAAACATACCGCTACGGAGACGAGACCTGCCCGCGCCGCAGAAAAACCTCTCATCAAAGGTTGACCTCGGATCAGGTGGGGATACCCGCTGAACTTAA	Fungi	Ascomycota	Dothideomycetes	Capnodiales	Capnodiaceae	Antennariella	placitae	p__Ascomycota	c__Dothideomycetes	o__Capnodiales	f__Capnodiaceae	Antennariella	placitae
ASV55	GAAATGCGATAAGTAATGTGAATTGCAGAATTCAGTGAATCATCGAATCTTTGAACGCACATTGCGCCCACCAGCACTCTGGTGGGCATGCCCGTCTGAGCGTCATTTCAACCCTCAGGGCCCGTCCGCGGGACCTGGCGTTGGGGATCAGCCTTCTGGCTGGCCCTGAAATCTAGTGGCGGTCCTTCCACGACCTCCCCTGTGCAGTAGTGATACCTCGCAGCGGGATAGTGGTCTGGCCATGCCGTAAAACCCCCTACTTCTCAAGGTTGACCTCAGATCGGGTAGGAATACCCGCTGAACTTAA	132	458	82	1134	141	114	238	692	106	691	45	35	21	21	492	50	22	0	165	0	4639	GAAATGCGATAAGTAATGTGAATTGCAGAATTCAGTGAATCATCGAATCTTTGAACGCACATTGCGCCCACCAGCACTCTGGTGGGCATGCCCGTCTGAGCGTCATTTCAACCCTCAGGGCCCGTCCGCGGGACCTGGCGTTGGGGATCAGCCTTCTGGCTGGCCCTGAAATCTAGTGGCGGTCCTTCCACGACCTCCCCTGTGCAGTAGTGATACCTCGCAGCGGGATAGTGGTCTGGCCATGCCGTAAAACCCCCTACTTCTCAAGGTTGACCTCAGATCGGGTAGGAATACCCGCTGAACTTAA	Fungi	Ascomycota	Sordariomycetes	Hypocreales	Hypocreales_fam_Incertae_sedis	Acremonium	alternatum	p__Ascomycota	c__Sordariomycetes	o__Hypocreales	f__Hypocreales_fam_Incertae_sedis	Acremonium	alternatum
ASV56	AAAATGCGATAAGTAATGTGAATTGCAGAATTCAGTGAATCATCGAATCTTTGAACGCACATTGCGCCCGCCAGTATTCTGGCGGGCATGCCTGTTCGAGCGTCATTTCAACCCTCAAGCTCAGCTTGGTGTTGGGACTCGCGGTAACCCGCGTTCCCCAAATCGATTGGCGGTCACGTCGAGCTTCCATAGCGTAGTAATCATACACCTCGTTACTGGTAATCGTCGCGGCCACGCCGTTAAACCCCAACTTCTGAATGTTGACCTCGGATCAGGTAGGAATACCCGCTGAACTTAA	38	684	0	1814	0	57	137	597	0	723	0	0	27	23	157	0	22	57	44	0	4380	AAAATGCGATAAGTAATGTGAATTGCAGAATTCAGTGAATCATCGAATCTTTGAACGCACATTGCGCCCGCCAGTATTCTGGCGGGCATGCCTGTTCGAGCGTCATTTCAACCCTCAAGCTCAGCTTGGTGTTGGGACTCGCGGTAACCCGCGTTCCCCAAATCGATTGGCGGTCACGTCGAGCTTCCATAGCGTAGTAATCATACACCTCGTTACTGGTAATCGTCGCGGCCACGCCGTTAAACCCCAACTTCTGAATGTTGACCTCGGATCAGGTAGGAATACCCGCTGAACTTAA	Fungi	Ascomycota	Sordariomycetes	Hypocreales	Nectriaceae	Gibberella	intricans	p__Ascomycota	c__Sordariomycetes	o__Hypocreales	f__Nectriaceae	Fusarium	chlamydosporum
ASV57	GAAATGCGATAAGTAATGTGAATTGCAGAATTCAGTGAATCATCGAATCTTTGAACGCACATTGCGCCCCCTGGTATTCCGGGGGGCATGCCTGTTCGAGCGTCATTTCACCACTCAAGCCTCGCTTGGTATTGGGCGACGCGGTCCGCCGCGCGCCTCAAATCGACCGGCTGGGTCTTTCGTCCCCTCAGCGTTGTGGAAACTATTCGCTAAAGGGTGCCGCGGGGGGCCACGCCGTGAAACAACCCCATTTCTAAGGTTGACCTCGGATCAGGTAGGGATACCCGCTGAACTTAA	0	43	35	98	16	0	0	62	3620	75	0	0	0	0	0	99	0	0	18	0	4066	GAAATGCGATAAGTAATGTGAATTGCAGAATTCAGTGAATCATCGAATCTTTGAACGCACATTGCGCCCCCTGGTATTCCGGGGGGCATGCCTGTTCGAGCGTCATTTCACCACTCAAGCCTCGCTTGGTATTGGGCGACGCGGTCCGCCGCGCGCCTCAAATCGACCGGCTGGGTCTTTCGTCCCCTCAGCGTTGTGGAAACTATTCGCTAAAGGGTGCCGCGGGGGGCCACGCCGTGAAACAACCCCATTTCTAAGGTTGACCTCGGATCAGGTAGGGATACCCGCTGAACTTAA	Fungi	Ascomycota	Dothideomycetes	Capnodiales	Cladosporiaceae	Cladosporium	halotolerans	p__Ascomycota	c__Dothideomycetes	o__Capnodiales	f__Cladosporiaceae	Cladosporium	sphaerospermum
ASV58	GAAATGCGATAAGTAATGTGAATTGCAGAATTCAGTGAATCATCGAATCTTTGAACGCACCTTGCGCTCCTTGGTATTCCGAGGAGCATGCCTGTTTGAGTGTCATGGTATTCTCAATTCTCCAGGTCTTTGTAAGACTCTGGTGATATTGGACTTGGAGGCTATTGCTGGAACCTTGCAGGTACCTGCTCCTCTCAAATGTATCAGTATGAATGTTCACTTCATGCTCAGTGTGATAATTATCTGCACTGTGTCTGAGTGTCATAGATTCATGCTTCAAACTGTCGTCAAGACAATTCATTTGACTTCTGACCTCAAATCAGGTAGGACTACCCGCTGAACTTAA	64	103	120	459	731	146	714	97	407	283	65	36	36	8	213	101	29	16	144	22	3794	GAAATGCGATAAGTAATGTGAATTGCAGAATTCAGTGAATCATCGAATCTTTGAACGCACCTTGCGCTCCTTGGTATTCCGAGGAGCATGCCTGTTTGAGTGTCATGGTATTCTCAATTCTCCAGGTCTTTGTAAGACTCTGGTGATATTGGACTTGGAGGCTATTGCTGGAACCTTGCAGGTACCTGCTCCTCTCAAATGTATCAGTATGAATGTTCACTTCATGCTCAGTGTGATAATTATCTGCACTGTGTCTGAGTGTCATAGATTCATGCTTCAAACTGTCGTCAAGACAATTCATTTGACTTCTGACCTCAAATCAGGTAGGACTACCCGCTGAACTTAA	Fungi	Basidiomycota	Agaricomycetes	Polyporales	NA	NA	NA	p__Basidiomycota	c__Agaricomycetes	o__Polyporales	f__Meripilaceae	NA	NA
ASV59	GAAATGCGATAAGTAATGTGAATTGCAGAATTCAGTGAATCATCGAATCTTTGAACGCACATTGCGCCCATTAGTATTCTAGTGGGCATGCCTGTTCGAGCGTCATTTCAACCCCTAAGCACAGCTTATTGTTGGGAATCTACGCCCTAGTAGTTCCTCAAAGACATTGGCGGAGTGGCAGTAGTCCTCTGAGCGTAGTAATTCTTTATCTCGCTTTTGTTAGGTGCTGCCTCCCCGGCCGTAAAACCCCCAATTTTTTCTGGTTGACCTCGGATCAGGTAGGAATACCCGCTGAACTTAA	23	42	41	68	22	40	42	48	11	28	393	227	20	69	1036	975	279	23	354	49	3790	GAAATGCGATAAGTAATGTGAATTGCAGAATTCAGTGAATCATCGAATCTTTGAACGCACATTGCGCCCATTAGTATTCTAGTGGGCATGCCTGTTCGAGCGTCATTTCAACCCCTAAGCACAGCTTATTGTTGGGAATCTACGCCCTAGTAGTTCCTCAAAGACATTGGCGGAGTGGCAGTAGTCCTCTGAGCGTAGTAATTCTTTATCTCGCTTTTGTTAGGTGCTGCCTCCCCGGCCGTAAAACCCCCAATTTTTTCTGGTTGACCTCGGATCAGGTAGGAATACCCGCTGAACTTAA	Fungi	Ascomycota	Sordariomycetes	Trichosphaeriales	Trichosphaeriaceae	Nigrospora	NA	p__Ascomycota	c__Sordariomycetes	o__Trichosphaeriales	f__Trichosphaeriaceae	Nigrospora	oryzae
ASV60	GAAATGCGATAAGTAATGTGAATTGCAGAATTCCGTGAATCATCGAATCTTTGAACGCACATTGCGCTCCCTGGCATTCCGGGGAGCATGCCTGTCCGAGCGTCATTTCTGCCCTCAAGCACGGCTTGTGTGTTGGGCGCTGGTCCCTCCGAAACGGGGGGACCTGCCCGAAAGGCAGCGGCGACGTTCCCGCCCAGGTCCTCGAGCGTATGGGGCTTTGTCACTCGCTCGGGATGGACCCGCGGAGCGTTGGTCACCTCACGAATTTATTCCACGGTTGACCTCGGATCAGGTAGGAGTTACCCGCTGAACTTAA	214	185	190	129	181	138	210	186	247	171	135	184	109	113	236	186	100	276	368	184	3742	GAAATGCGATAAGTAATGTGAATTGCAGAATTCCGTGAATCATCGAATCTTTGAACGCACATTGCGCTCCCTGGCATTCCGGGGAGCATGCCTGTCCGAGCGTCATTTCTGCCCTCAAGCACGGCTTGTGTGTTGGGCGCTGGTCCCTCCGAAACGGGGGGACCTGCCCGAAAGGCAGCGGCGACGTTCCCGCCCAGGTCCTCGAGCGTATGGGGCTTTGTCACTCGCTCGGGATGGACCCGCGGAGCGTTGGTCACCTCACGAATTTATTCCACGGTTGACCTCGGATCAGGTAGGAGTTACCCGCTGAACTTAA	Fungi	Ascomycota	Eurotiomycetes	Eurotiales	NA	NA	NA	p__Ascomycota	c__Eurotiomycetes	o__Eurotiales	NA	NA	NA
ASV61	GAAATGCGATAAGTAATGTGAATTGCAGAATTCAGTGAATCATCGAATCTTTGAACGCACATTGCGCCCGCCAGAATTCTGGCGGGCATGCCTGTTCGAGCGTCATTTCAACCCTCGAGCCCCCCTTTCGGGGGGAGCCCGGCGTTGGGGACCCGGCGCTAACAACGCCGGCCCCGAAATGGAGTGGCGGCCCGTCCGCGGCGACCTCTGCGTAGTAACAACCACTCGCACCGGGACCCGGGCGCGGCCACGCCGTAAAACACCCCACCTTCCGAATGTTGACCTCGAATCAGGTAGGAATACCCGCTGAACTTAA	2372	0	112	124	171	0	0	0	139	388	0	0	0	0	143	0	0	0	253	0	3702	GAAATGCGATAAGTAATGTGAATTGCAGAATTCAGTGAATCATCGAATCTTTGAACGCACATTGCGCCCGCCAGAATTCTGGCGGGCATGCCTGTTCGAGCGTCATTTCAACCCTCGAGCCCCCCTTTCGGGGGGAGCCCGGCGTTGGGGACCCGGCGCTAACAACGCCGGCCCCGAAATGGAGTGGCGGCCCGTCCGCGGCGACCTCTGCGTAGTAACAACCACTCGCACCGGGACCCGGGCGCGGCCACGCCGTAAAACACCCCACCTTCCGAATGTTGACCTCGAATCAGGTAGGAATACCCGCTGAACTTAA	Fungi	Ascomycota	Sordariomycetes	Hypocreales	Cordycipitaceae	Engyodontium	album	p__Ascomycota	c__Sordariomycetes	o__Hypocreales	f__Cordycipitaceae	Engyodontium	album
ASV62	GAAATGCGATAACTAATGTGAATTGCAGAATTCAGTGAATCATCGAGTCTTTGAACGCACATTGCGCCCTCTGGTATTCCGGAGGGCATGCCTGTCCGAGCGTCATTGCTGCCCTCAAGCCCGGCTTGTGTGTTGGGCCCCGTCCCCCCCGCCGGGGGGACGGGCCCGAAAGGCAGCGGCGGCACCGCGTCCGGTCCTCGAGCGTATGGGGCTTCGTCACCCGCTCTAGTAGGCCCGGCCGGCGCCAGCCGACCCCCAACCTTTAATTATCTCAGGTTGACCTCGGATCAGGTAGGGATACCCGCTGAACTTAA	46	188	172	580	141	0	239	591	95	364	0	24	0	0	897	0	0	33	88	0	3458	GAAATGCGATAACTAATGTGAATTGCAGAATTCAGTGAATCATCGAGTCTTTGAACGCACATTGCGCCCTCTGGTATTCCGGAGGGCATGCCTGTCCGAGCGTCATTGCTGCCCTCAAGCCCGGCTTGTGTGTTGGGCCCCGTCCCCCCCGCCGGGGGGACGGGCCCGAAAGGCAGCGGCGGCACCGCGTCCGGTCCTCGAGCGTATGGGGCTTCGTCACCCGCTCTAGTAGGCCCGGCCGGCGCCAGCCGACCCCCAACCTTTAATTATCTCAGGTTGACCTCGGATCAGGTAGGGATACCCGCTGAACTTAA	Fungi	Ascomycota	Eurotiomycetes	Eurotiales	Aspergillaceae	Penicillium	citrinum	p__Ascomycota	c__Eurotiomycetes	o__Eurotiales	f__Aspergillaceae	Penicillium	citrinum
ASV63	GAAATGCGATAAGTAATGTGAATTGCAGAATTCAGTGAATCATCGAATCTTTGAACGCACATTGCGCCCTTTGGTATTCCTTAGGGCACACCTGTTCGAGCGTCATTACACCACTCAAGCCTAGCTTGGTATTGGGCGCCGCGGCTCCTGTCGCGCGCCTCAAAGACGTCGGCCGAGTCTTCAAGTCTCTTAGCGTTGTGCAAACTCTCGCTGGTGAGCATTGATGGCCCGCGCCGTTAAACCTCTTTTTTCAGGTTGACCTCGGATCAGGTGGGGATACCCGCTGAACTTAA	22	15	467	24	10	19	2654	9	81	11	0	5	6	8	20	20	5	8	32	4	3420	GAAATGCGATAAGTAATGTGAATTGCAGAATTCAGTGAATCATCGAATCTTTGAACGCACATTGCGCCCTTTGGTATTCCTTAGGGCACACCTGTTCGAGCGTCATTACACCACTCAAGCCTAGCTTGGTATTGGGCGCCGCGGCTCCTGTCGCGCGCCTCAAAGACGTCGGCCGAGTCTTCAAGTCTCTTAGCGTTGTGCAAACTCTCGCTGGTGAGCATTGATGGCCCGCGCCGTTAAACCTCTTTTTTCAGGTTGACCTCGGATCAGGTGGGGATACCCGCTGAACTTAA	Fungi	Ascomycota	Dothideomycetes	Capnodiales	Capnodiaceae	Readerielliopsis	NA	p__Ascomycota	c__Dothideomycetes	o__Capnodiales	f__Capnodiaceae	Readerielliopsis	NA
ASV64	AAAATGCGATAAGTAATGTGAATTGCAGAATTCAGTGAATCATCGAATCTTTGAACGCACATTGCGCCCGCCAGTATTCTGGCGGGCATGCCTGTTCGAGCGTCATTTCAACCCTCAAGCTCAGCTTGGTGTTGGGACTCGCGGTAACCCGCGTTCCCCAAATCGATTGGCGGTCACGTCGAGCTTCCATAGCGTAGTAATCATACACCTCGTTACTGGTAATCGTCGCGGCCACGCCGTAAAACCCCAACTTCTGAATGTTGACCTCGGATCAGGTAGGAATACCCGCTGAACTTAA	0	455	51	1564	98	0	0	400	52	560	30	32	0	0	0	44	0	0	42	28	3356	AAAATGCGATAAGTAATGTGAATTGCAGAATTCAGTGAATCATCGAATCTTTGAACGCACATTGCGCCCGCCAGTATTCTGGCGGGCATGCCTGTTCGAGCGTCATTTCAACCCTCAAGCTCAGCTTGGTGTTGGGACTCGCGGTAACCCGCGTTCCCCAAATCGATTGGCGGTCACGTCGAGCTTCCATAGCGTAGTAATCATACACCTCGTTACTGGTAATCGTCGCGGCCACGCCGTAAAACCCCAACTTCTGAATGTTGACCTCGGATCAGGTAGGAATACCCGCTGAACTTAA	Fungi	Ascomycota	Sordariomycetes	Hypocreales	Nectriaceae	Gibberella	intricans	p__Ascomycota	c__Sordariomycetes	o__Hypocreales	f__Nectriaceae	Fusarium	chlamydosporum
ASV65	GAAATGCGATAAGTAATGTGAATTGCAGAATTCAGTGAATCATCGAATCTTTGAACGCATATTGCGCCCGGTAGTACTCTACCGGGCATGCCTGTCCGAGCGTCATTTCAACCCTCGGGACCCGTTTCGGCGGGACCCGGCGTTGGGGATCGGCCGTCCTCTGCGGCGCGCCGGCCCCGAAATACAGTGGCGGTCTCGTTGTGACTCCCCTGCGTAGTAGTAACATCTCGCATGCGGATAGCGACGTGGCCACGCCGTAAAACCCCCAACTTTATCAAGGTTGACCTCGGATCAGGTAGGAATACCCGCTGAACTTAA	10	25	17	0	13	14	16	32	11	14	12	12	0	6	54	0	0	6	3087	0	3329	GAAATGCGATAAGTAATGTGAATTGCAGAATTCAGTGAATCATCGAATCTTTGAACGCATATTGCGCCCGGTAGTACTCTACCGGGCATGCCTGTCCGAGCGTCATTTCAACCCTCGGGACCCGTTTCGGCGGGACCCGGCGTTGGGGATCGGCCGTCCTCTGCGGCGCGCCGGCCCCGAAATACAGTGGCGGTCTCGTTGTGACTCCCCTGCGTAGTAGTAACATCTCGCATGCGGATAGCGACGTGGCCACGCCGTAAAACCCCCAACTTTATCAAGGTTGACCTCGGATCAGGTAGGAATACCCGCTGAACTTAA	Fungi	Ascomycota	Sordariomycetes	Hypocreales	Bionectriaceae	Stilbocrea	walteri	p__Ascomycota	c__Sordariomycetes	o__Hypocreales	f__Bionectriaceae	Stilbocrea	NA
ASV66	GAAATGCGATAACTAATGTGAATTGCAGAATTCAGTGAATCATCGAGTCTTTGAACGCACATTGCGCCCTCTGGTATTCCGGAGGGCATGCCTGTCCGAGCGTCATTGCTGCCCTCAAGCACGGCTTGTGTGTTGGGCCCCGTCCCCCCCGCTCCGGGGGGGACGGGCCCGAAAGGCAGCGGCGGCACCGCGTCCGGTCCTCGAGCGTATGGGGCTTCGTCACCCGCTCTTGTAGGCCCGGCCGGCGCCAGCCGACCCCCAACCTTTTATTTTTTCTCAGGTTGACCTCGGATCAGGTAGGGATACCCGCTGAACTTAA	284	105	294	546	138	163	331	274	511	436	0	0	0	19	106	22	0	0	64	15	3308	GAAATGCGATAACTAATGTGAATTGCAGAATTCAGTGAATCATCGAGTCTTTGAACGCACATTGCGCCCTCTGGTATTCCGGAGGGCATGCCTGTCCGAGCGTCATTGCTGCCCTCAAGCACGGCTTGTGTGTTGGGCCCCGTCCCCCCCGCTCCGGGGGGGACGGGCCCGAAAGGCAGCGGCGGCACCGCGTCCGGTCCTCGAGCGTATGGGGCTTCGTCACCCGCTCTTGTAGGCCCGGCCGGCGCCAGCCGACCCCCAACCTTTTATTTTTTCTCAGGTTGACCTCGGATCAGGTAGGGATACCCGCTGAACTTAA	Fungi	Ascomycota	Eurotiomycetes	Eurotiales	Aspergillaceae	Penicillium	steckii	p__Ascomycota	c__Eurotiomycetes	o__Eurotiales	f__Aspergillaceae	Penicillium	steckii
ASV67	GAAATGCGATAAGTAATGTGAATTGCAGAATTCAGTGAATCATCGAATCTTTGAACGCACATTGCGCCCGCCAGCATTCTGGCGGGCATGCCTGTTCGAGCGTCATTTCAACCCTCGAGCTCGTCTTCATGGACGAGATCGGTGTTGGGACGCGGCGGAGCGGACCCAGTCCGGCGCCGGTCCCGAAATTCAGTGGCGGCCCGTTGCGGCGACCTCTGCGTAGTAACTTTAACCTCGCACTGGGACAGCAGCGCGGCCACGCCGTAAAACCCCCGACTTTTTCAAAGGTTGACCTCGAATCAGGTAGGACTACCCGCTGAACTTAA	31	32	94	54	41	256	503	37	45	56	11	10	28	0	164	138	12	12	1646	19	3189	GAAATGCGATAAGTAATGTGAATTGCAGAATTCAGTGAATCATCGAATCTTTGAACGCACATTGCGCCCGCCAGCATTCTGGCGGGCATGCCTGTTCGAGCGTCATTTCAACCCTCGAGCTCGTCTTCATGGACGAGATCGGTGTTGGGACGCGGCGGAGCGGACCCAGTCCGGCGCCGGTCCCGAAATTCAGTGGCGGCCCGTTGCGGCGACCTCTGCGTAGTAACTTTAACCTCGCACTGGGACAGCAGCGCGGCCACGCCGTAAAACCCCCGACTTTTTCAAAGGTTGACCTCGAATCAGGTAGGACTACCCGCTGAACTTAA	Fungi	Ascomycota	Sordariomycetes	Hypocreales	Cordycipitaceae	Simplicillium	lanosoniveum	p__Ascomycota	c__Sordariomycetes	o__Hypocreales	f__Cordycipitaceae	Simplicillium	obclavatum
ASV68	GAAATGCGATAAGTAATGTGAATTGCAGAATTCAGTGAATCATCGAATCTTTGAACGCACATTGCGCCCGCCAGCATTCTGGCGGGCATGCCTGTTCGAGCGTCATTTCAACCCTCGACTTCCCTTTGGGGAAATCGGCGTTGGGGACCGGCAGCATACCGCCGGCCCCGAAATGGAGTGGCGGCCCGTCCGCGGCGACCTCTGCGTAGTAATCCAACCTCGCACCGGAACCCCGACGTGGCCACGCCGTAAAACACCCCACTTTCTGAACGTTGACCTCGGATCAGGTAGGAATACCCGCTGAACTTAA	33	20	372	24	1153	958	176	32	98	65	14	13	0	6	28	91	10	0	19	9	3121	GAAATGCGATAAGTAATGTGAATTGCAGAATTCAGTGAATCATCGAATCTTTGAACGCACATTGCGCCCGCCAGCATTCTGGCGGGCATGCCTGTTCGAGCGTCATTTCAACCCTCGACTTCCCTTTGGGGAAATCGGCGTTGGGGACCGGCAGCATACCGCCGGCCCCGAAATGGAGTGGCGGCCCGTCCGCGGCGACCTCTGCGTAGTAATCCAACCTCGCACCGGAACCCCGACGTGGCCACGCCGTAAAACACCCCACTTTCTGAACGTTGACCTCGGATCAGGTAGGAATACCCGCTGAACTTAA	Fungi	Ascomycota	Sordariomycetes	Hypocreales	Cordycipitaceae	Lecanicillium	saksenae	p__Ascomycota	c__Sordariomycetes	o__Hypocreales	f__Cordycipitaceae	Lecanicillium	saksenae
ASV69	GAAATGCGATAAGTAATGTGAATTGCAGAATTCAGTGAATCATCGAATCTTTGAACGCATATTGCGCCCCTTGGTATTCCTTGGGGCACACCTGTTCGAGCGTCATTTCACCAATCAAGCCTCGCTTGGTATTGGGCGATGCGCATGTCGCACGCCTCAAATGCCCCGGCCGAGCAGTCTCTCACCCGGCGTCGTGGAAACATACCGCTACGGAGACGAGACCTGCCCGCGCCGCAGAAAAACCTCTCATCAAAGGTTGACCTCGGATCAGGTGGGGATACCCGCTGAACTTAA	0	0	0	0	0	0	0	0	0	0	0	0	0	0	268	80	0	0	2745	0	3093	GAAATGCGATAAGTAATGTGAATTGCAGAATTCAGTGAATCATCGAATCTTTGAACGCATATTGCGCCCCTTGGTATTCCTTGGGGCACACCTGTTCGAGCGTCATTTCACCAATCAAGCCTCGCTTGGTATTGGGCGATGCGCATGTCGCACGCCTCAAATGCCCCGGCCGAGCAGTCTCTCACCCGGCGTCGTGGAAACATACCGCTACGGAGACGAGACCTGCCCGCGCCGCAGAAAAACCTCTCATCAAAGGTTGACCTCGGATCAGGTGGGGATACCCGCTGAACTTAA	Fungi	Ascomycota	Dothideomycetes	Capnodiales	Capnodiaceae	Antennariella	placitae	p__Ascomycota	c__Dothideomycetes	o__Capnodiales	f__Capnodiaceae	Antennariella	placitae
ASV70	GAAATGCGATAAGTAATGTGAATTGCAGAATTCAGTGAATCATCGAATCTTTGAACGCACATTGCGCCCATTAGTATTCTAGTGGGCATGCCTGTTCGAGCGTCATTTCAACCCCTAAGCACAGCTTATTGTTGGGAATCCACGCCTGTGGTTCCTCAAAGACATTGGCGGAGTGGCAGTAGTCCTCTGAGCGTAGTAATTCTTTATCTCGCTTTTGTTAGGTGCTGCCCCCCCGGCCGTAAAACCCCCAATTTTTTCTGGTTGACCTCGGATCAGGTAGGAATACCCGCTGAACTTAA	16	0	0	0	0	0	0	0	0	0	127	64	81	46	811	327	46	0	1493	0	3011	GAAATGCGATAAGTAATGTGAATTGCAGAATTCAGTGAATCATCGAATCTTTGAACGCACATTGCGCCCATTAGTATTCTAGTGGGCATGCCTGTTCGAGCGTCATTTCAACCCCTAAGCACAGCTTATTGTTGGGAATCCACGCCTGTGGTTCCTCAAAGACATTGGCGGAGTGGCAGTAGTCCTCTGAGCGTAGTAATTCTTTATCTCGCTTTTGTTAGGTGCTGCCCCCCCGGCCGTAAAACCCCCAATTTTTTCTGGTTGACCTCGGATCAGGTAGGAATACCCGCTGAACTTAA	Fungi	Ascomycota	Sordariomycetes	Trichosphaeriales	Trichosphaeriaceae	Nigrospora	NA	p__Ascomycota	c__Sordariomycetes	o__Trichosphaeriales	f__Trichosphaeriaceae	Nigrospora	oryzae
ASV71	GAATTGCGATACGTAGTATGACTTGCAGACGTGAATCATCGAATCTTTGAACGCATATTGCGCCTTGGGGCATTCCCCAAGGCATGCCTGTTTGAGCGTGATATCTTCTCACCGTTGGTGGATTTGTTTCTAAATATCATGCCACAGTGAAGTCTACGCTTTCACTGCTTTTTCCCCTCAAATCAGGTAGGACTACCCGCTGAACTTAA	27	19	488	66	23	11	79	18	1335	460	15	6	13	15	81	21	8	21	28	66	2800	GAATTGCGATACGTAGTATGACTTGCAGACGTGAATCATCGAATCTTTGAACGCATATTGCGCCTTGGGGCATTCCCCAAGGCATGCCTGTTTGAGCGTGATATCTTCTCACCGTTGGTGGATTTGTTTCTAAATATCATGCCACAGTGAAGTCTACGCTTTCACTGCTTTTTCCCCTCAAATCAGGTAGGACTACCCGCTGAACTTAA	Fungi	Ascomycota	Saccharomycetes	Saccharomycetales	Saccharomycetales_fam_Incertae_sedis	Candida	haemulonis	p__Ascomycota	c__Saccharomycetes	o__Saccharomycetales	f__Saccharomycetales_fam_Incertae_sedis	Candida	haemulonis
ASV72	AAAGCGCGATAGGTAATGCGAATTGCAGACGTGAGTCATTGAATCTTTGAACGCACATTGCGCTTCTAGGATCTCCTAGTAGCATGCTTGTTGGAGCGCCGAACTTTCTCTCTAATCTACTTCTTGTGGATTACGAGGTGTTGCTCCTTATTGGAGTCAAAGAAATGGAACAGCACACGTTAATAACTCTGTGCAGTAATATTTTTTATGGCCCCCAATCAAGCAAGATTACCCGCCGAACTTAA	15	10	37	42	0	17	20	15	11	87	450	19	20	30	1769	0	102	28	46	75	2793	AAAGCGCGATAGGTAATGCGAATTGCAGACGTGAGTCATTGAATCTTTGAACGCACATTGCGCTTCTAGGATCTCCTAGTAGCATGCTTGTTGGAGCGCCGAACTTTCTCTCTAATCTACTTCTTGTGGATTACGAGGTGTTGCTCCTTATTGGAGTCAAAGAAATGGAACAGCACACGTTAATAACTCTGTGCAGTAATATTTTTTATGGCCCCCAATCAAGCAAGATTACCCGCCGAACTTAA	Fungi	Ascomycota	Saccharomycetes	Saccharomycetales	Saccharomycetales_fam_Incertae_sedis	Starmerella	etchellsii	p__Ascomycota	c__Saccharomycetes	o__Saccharomycetales	f__Saccharomycetales_fam_Incertae_sedis	Starmerella	etchellsii
ASV73	GAAATGCGATAAGTAATGCGAATTGCAGAATCCGTGAGTCATCGAATCTTTGAACGCACATTGCGCCCTCTGGTATTCCGGAGGGCATGCCTGTTCGAGCGTCATTATCACCCCTCAAGCCCGGCTTGTTGTTGGACGCGGCGGTCGCCTTTGGTGGCCCCGCCCGTCTCAAAGATAATGACGGCGTCTGCGAGGACCCCTGTACACTGAGCTCTCGGGCACGTACTAGGTGTGGACTCCAGGCCCGGTCACCGTCCCCTCGGGGACAAAAACTTTTAACCAGGTTGACCTCGGATCAGGTAGGAATACCCGCTGAACTTAA	0	0	27	0	0	25	0	0	0	0	532	152	0	288	0	0	0	65	0	1624	2713	GAAATGCGATAAGTAATGCGAATTGCAGAATCCGTGAGTCATCGAATCTTTGAACGCACATTGCGCCCTCTGGTATTCCGGAGGGCATGCCTGTTCGAGCGTCATTATCACCCCTCAAGCCCGGCTTGTTGTTGGACGCGGCGGTCGCCTTTGGTGGCCCCGCCCGTCTCAAAGATAATGACGGCGTCTGCGAGGACCCCTGTACACTGAGCTCTCGGGCACGTACTAGGTGTGGACTCCAGGCCCGGTCACCGTCCCCTCGGGGACAAAAACTTTTAACCAGGTTGACCTCGGATCAGGTAGGAATACCCGCTGAACTTAA	Fungi	Ascomycota	Eurotiomycetes	Chaetothyriales	Cyphellophoraceae	Cyphellophora	NA	p__Ascomycota	c__Sordariomycetes	o__Hypocreales	f__Nectriaceae	Ophionectria	trichospora
ASV74	GAAATGCGATAAGTAATGTGAATTGCAGAATTCAGTGAATCATCGAATCTTTGAACGCACATTGCGCCCCCTGGTATTCCGGGGGGCATGCCTGTTCGAGCGTCATTTCACCACTCAAGCCTCGCTTGGTATTGGGCGACGCGGTCCGCCGCGCGCCTCAAATCGACCGGCTGGGTCTTCTGTCCCCTCAGCGTTGTGGAAACTATTCGCTAAAGGGTGTTCGGGAGGCTACGCCGTAAAACAACCCCATTTCTAAGGTTGACCTCGGATCAGGTAGGGATACCCGCTGAACTTAA	0	122	40	344	0	29	0	1619	0	230	199	0	0	0	0	0	0	0	19	14	2616	GAAATGCGATAAGTAATGTGAATTGCAGAATTCAGTGAATCATCGAATCTTTGAACGCACATTGCGCCCCCTGGTATTCCGGGGGGCATGCCTGTTCGAGCGTCATTTCACCACTCAAGCCTCGCTTGGTATTGGGCGACGCGGTCCGCCGCGCGCCTCAAATCGACCGGCTGGGTCTTCTGTCCCCTCAGCGTTGTGGAAACTATTCGCTAAAGGGTGTTCGGGAGGCTACGCCGTAAAACAACCCCATTTCTAAGGTTGACCTCGGATCAGGTAGGGATACCCGCTGAACTTAA	Fungi	Ascomycota	Dothideomycetes	Capnodiales	Cladosporiaceae	Cladosporium	NA	p__Ascomycota	c__Dothideomycetes	o__Capnodiales	f__Cladosporiaceae	Cladosporium	coloradense
ASV75	GAAATGCGATAAGTAATGTGAATTGCAGAATTCAGTGAATCATCGAATCTTTGAACGCACCTTGCGCTCCTTGGTATTCCGAGGAGCATGCCTGTTTGAGTGTCGTGAAATTATCAACTCCTATTCTTTATTGAATGGTGAGCTTGGATTTGGAGATTGCTGGTGAAAATCGGCTTCTCTTGAATGAATTAGCTGGAATTTGATTCGCAGCATATATGCGGTGTGATAATGTCGTCACTGTGTAGCTCGGATTGTCTGGCTTCTAATCGTCTTTCATGGACAATTTGATCATTTTGACCTCAAATCAGGTAGGACTACCCGCTGAACTTAA	61	61	36	428	419	96	483	132	275	211	44	28	0	10	129	75	34	13	52	19	2606	GAAATGCGATAAGTAATGTGAATTGCAGAATTCAGTGAATCATCGAATCTTTGAACGCACCTTGCGCTCCTTGGTATTCCGAGGAGCATGCCTGTTTGAGTGTCGTGAAATTATCAACTCCTATTCTTTATTGAATGGTGAGCTTGGATTTGGAGATTGCTGGTGAAAATCGGCTTCTCTTGAATGAATTAGCTGGAATTTGATTCGCAGCATATATGCGGTGTGATAATGTCGTCACTGTGTAGCTCGGATTGTCTGGCTTCTAATCGTCTTTCATGGACAATTTGATCATTTTGACCTCAAATCAGGTAGGACTACCCGCTGAACTTAA	Fungi	Basidiomycota	Agaricomycetes	Hymenochaetales	Schizoporaceae	Xylodon	flaviporus	p__Basidiomycota	c__Agaricomycetes	o__Hymenochaetales	f__Schizoporaceae	Xylodon	flaviporus
ASV76	GAAATGCGATAAGTAATGTGAATTGCAGAATTCAGTGAATCATCGAATCTTTGAACGCACATTGCGCCCTTTGGCATTCCGAGGGGCATGCCCGTTCGAGCGTCATTAAATCCCCTCAAGCCTGGCTTGGTATTGGACGGCGGGGCCTCCCCGCGTCTTCATTTCGCCGGCCGGCCGTCGTCTGACTGAGCGTTGTGACACAAGTCGCTCGCGAATTCGGCGGACCGCGCCGTGAAAGTTTTCCCGGACGTTCATCAATGTCCGGTAAAGGTTGACCTCGGATCGGGTAGGAATACCCGCTGAACTTAA	81	17	31	22	418	380	1051	36	128	68	0	0	0	0	132	17	0	0	206	11	2598	GAAATGCGATAAGTAATGTGAATTGCAGAATTCAGTGAATCATCGAATCTTTGAACGCACATTGCGCCCTTTGGCATTCCGAGGGGCATGCCCGTTCGAGCGTCATTAAATCCCCTCAAGCCTGGCTTGGTATTGGACGGCGGGGCCTCCCCGCGTCTTCATTTCGCCGGCCGGCCGTCGTCTGACTGAGCGTTGTGACACAAGTCGCTCGCGAATTCGGCGGACCGCGCCGTGAAAGTTTTCCCGGACGTTCATCAATGTCCGGTAAAGGTTGACCTCGGATCGGGTAGGAATACCCGCTGAACTTAA	Fungi	Ascomycota	Dothideomycetes	Capnodiales	NA	NA	NA	p__Ascomycota	c__Dothideomycetes	o__Capnodiales	NA	NA	NA
ASV77	GAAATGCGATAAGTAATGTGAATTGCAGAATTCAGTGAATCATCGAATCTTTGAACGCACATTGCGCCCACCAGCACTCTGGTGGGCATGCCCGTCTGAGCGTCATTTCAACCCTCAGGGCCCGTCCGCGGGACCTGGCGTTGGGGATCAGCCTCCTGGCTGGCCCTGAAATCTAGTGGCGGTCCTTCCACGACCTCCCCTGTGCAGTAGTGATACCTCGCAGCGGGATAGTGGTCTGGCCATGCCGTAAAACCCCCTACTTCTCAAGGTTGACCTCAGATCGGGTAGGAATACCCGCTGAACTTAA	0	202	41	581	0	0	130	883	99	194	0	0	0	0	343	0	0	25	77	0	2575	GAAATGCGATAAGTAATGTGAATTGCAGAATTCAGTGAATCATCGAATCTTTGAACGCACATTGCGCCCACCAGCACTCTGGTGGGCATGCCCGTCTGAGCGTCATTTCAACCCTCAGGGCCCGTCCGCGGGACCTGGCGTTGGGGATCAGCCTCCTGGCTGGCCCTGAAATCTAGTGGCGGTCCTTCCACGACCTCCCCTGTGCAGTAGTGATACCTCGCAGCGGGATAGTGGTCTGGCCATGCCGTAAAACCCCCTACTTCTCAAGGTTGACCTCAGATCGGGTAGGAATACCCGCTGAACTTAA	Fungi	Ascomycota	Sordariomycetes	Hypocreales	Hypocreales_fam_Incertae_sedis	Acremonium	alternatum	p__Ascomycota	c__Sordariomycetes	o__Hypocreales	f__Hypocreales_fam_Incertae_sedis	Acremonium	NA
ASV78	GAAATGCGATAATTAATGTGAATTGCAGGCATCGTGAATCATCGAGTTCTTGAACGCACATTGCGCCCTGTGGTATTCCGCAGGGCATGCTTGTTTGAGCGTCGTTTCCCTCTGTAGGAAATGGGTTTGCCTCTGGCATTCTTGAAAGACATGGGGACTTTGTCCAAGGATGAACTACGTTTCCATCCGACGGATTGCCCAAAAACACTTGTCATTTCGACCTCAAATCAAGTAGGAGTACCCGCTGAACTTAA	8	0	12	8	107	13	577	9	1675	7	15	14	0	18	25	15	21	20	17	11	2572	GAAATGCGATAATTAATGTGAATTGCAGGCATCGTGAATCATCGAGTTCTTGAACGCACATTGCGCCCTGTGGTATTCCGCAGGGCATGCTTGTTTGAGCGTCGTTTCCCTCTGTAGGAAATGGGTTTGCCTCTGGCATTCTTGAAAGACATGGGGACTTTGTCCAAGGATGAACTACGTTTCCATCCGACGGATTGCCCAAAAACACTTGTCATTTCGACCTCAAATCAAGTAGGAGTACCCGCTGAACTTAA	Fungi	Ascomycota	Saccharomycetes	Saccharomycetales	Pichiaceae	Martiniozyma	NA	p__Ascomycota	c__Saccharomycetes	o__Saccharomycetales	f__Pichiaceae	Martiniozyma	NA
ASV79	GAAATGCGATAAGTAATGCGAATTGCAGAATTTCCGTGAGTCATCGAATCTTTGAACGCACATTGCGCCCATTGGTATTCCGATGGGCATGCCTGTTCGAGCGTCATTATCCTCCCTCAGACCGGTTTTCTGGTCTGGTGTTGGGCCGCGTCCGTCGCCCCCGTGGCGGCCGACTGGCCTCAAAGACAATGACGGCGTCCGCGGGACCCTCGGTGCAACGAGCTTCTAGGAGCACGCGTCGAGTTTCAAGGTCCCACCGGGCCGGTCGACCCCCAATTTTTCACAAAGGTTGACCTCGGATCAGGTAGGAATACCCGCTGAACTTAA	508	16	243	44	353	140	285	12	242	111	21	5	0	8	137	32	19	11	32	13	2232	GAAATGCGATAAGTAATGCGAATTGCAGAATTTCCGTGAGTCATCGAATCTTTGAACGCACATTGCGCCCATTGGTATTCCGATGGGCATGCCTGTTCGAGCGTCATTATCCTCCCTCAGACCGGTTTTCTGGTCTGGTGTTGGGCCGCGTCCGTCGCCCCCGTGGCGGCCGACTGGCCTCAAAGACAATGACGGCGTCCGCGGGACCCTCGGTGCAACGAGCTTCTAGGAGCACGCGTCGAGTTTCAAGGTCCCACCGGGCCGGTCGACCCCCAATTTTTCACAAAGGTTGACCTCGGATCAGGTAGGAATACCCGCTGAACTTAA	Fungi	Ascomycota	Eurotiomycetes	Chaetothyriales	Trichomeriaceae	Knufia	NA	p__Ascomycota	c__Eurotiomycetes	o__Chaetothyriales	f__Trichomeriaceae	Knufia	NA
ASV80	GAAATGCGATAAGTAATGTGAATTGCAGAATTCAGTGAATCATCGAATCTTTGAACGCACATTGCGCCCATTAGTATTCTAGTGGGCATGCCTGTTCGAGCGTCATTTCAACCCCTAAGCACAGCTTATTGTTGGGACTCTACGGCTTCGTAGTTCCCCAAAGACATTGGCGGAGTGGCAGCAGTCCTCTGAGCGTAGTAATTCTTTATCTCGCTTTTGTTAGGCGCTGCCCCCCCGGCCGTAAAACCCCCAATTTTTTCTGGTTGACCTCGGATCAGGTAGGAATACCCGCTGAACTTAA	9	40	22	0	15	11	16	0	0	8	173	114	24	65	712	441	90	0	446	31	2217	GAAATGCGATAAGTAATGTGAATTGCAGAATTCAGTGAATCATCGAATCTTTGAACGCACATTGCGCCCATTAGTATTCTAGTGGGCATGCCTGTTCGAGCGTCATTTCAACCCCTAAGCACAGCTTATTGTTGGGACTCTACGGCTTCGTAGTTCCCCAAAGACATTGGCGGAGTGGCAGCAGTCCTCTGAGCGTAGTAATTCTTTATCTCGCTTTTGTTAGGCGCTGCCCCCCCGGCCGTAAAACCCCCAATTTTTTCTGGTTGACCTCGGATCAGGTAGGAATACCCGCTGAACTTAA	Fungi	Ascomycota	Sordariomycetes	Trichosphaeriales	Trichosphaeriaceae	Nigrospora	oryzae	p__Ascomycota	c__Sordariomycetes	o__Trichosphaeriales	f__Trichosphaeriaceae	Nigrospora	oryzae
ASV81	GAAATGCGATAAGTAATGTGAATTGCAGAATTCAGTGAATCATCGAATCTTTGAACGCACATTGCGCCCTTTGGCATTCCGAAGGGCATGCCTGTTCGAGCGTCATTACACCAATCAAGCCTGGCTTGGTATTGGGCGACGGGGCCGTCACACGCCCCGCGCCCCAATGTTCTCCCCGGCGGGACGGCCCGTATCTCAGCGTTGTGCAAATGCCGCTGGCGAGGACGGGACGGCCGTGCCGTTAAACCCCCCCTTTCGCAAGGTTGACCTCGGATCAGGTAGGGATACCCGCTGAACTTAA	225	171	73	371	118	91	80	147	29	751	25	0	0	0	0	26	0	0	21	26	2154	GAAATGCGATAAGTAATGTGAATTGCAGAATTCAGTGAATCATCGAATCTTTGAACGCACATTGCGCCCTTTGGCATTCCGAAGGGCATGCCTGTTCGAGCGTCATTACACCAATCAAGCCTGGCTTGGTATTGGGCGACGGGGCCGTCACACGCCCCGCGCCCCAATGTTCTCCCCGGCGGGACGGCCCGTATCTCAGCGTTGTGCAAATGCCGCTGGCGAGGACGGGACGGCCGTGCCGTTAAACCCCCCCTTTCGCAAGGTTGACCTCGGATCAGGTAGGGATACCCGCTGAACTTAA	Fungi	Ascomycota	Dothideomycetes	Capnodiales	Neodevriesiaceae	Neodevriesia	strelitziicola	p__Ascomycota	c__Dothideomycetes	o__Capnodiales	f__Neodevriesiaceae	NA	NA
ASV82	GAAATGCGATAAGTAATGTGAATTGCAGAATTCAGTGAATCATCGAATCTTTGAACGCACATTGCGCCCACCAGTATTCTGGTGGGCATGCCTGTCCGAGCGTCATTTCAACCCTCAGGGCCCGTCCGCGGGACCTGGCATTGGGGATCGGCCGCCACACCCGGCGGCCGGCCCCGAAATACAGTGGCGGCTCTCCCGCGATCTCCTCTGCGTAGTAGCGATGCCTCGCAGCTGGCTAACGGGGGTGCCACGCCGTAAAACACACCACTTTTTTCAGGTTGACCTCGGATCAGGTAGGAATACCCGCTGAACTTAA	18	800	40	181	0	0	0	910	0	104	9	0	0	0	28	14	0	12	33	0	2149	GAAATGCGATAAGTAATGTGAATTGCAGAATTCAGTGAATCATCGAATCTTTGAACGCACATTGCGCCCACCAGTATTCTGGTGGGCATGCCTGTCCGAGCGTCATTTCAACCCTCAGGGCCCGTCCGCGGGACCTGGCATTGGGGATCGGCCGCCACACCCGGCGGCCGGCCCCGAAATACAGTGGCGGCTCTCCCGCGATCTCCTCTGCGTAGTAGCGATGCCTCGCAGCTGGCTAACGGGGGTGCCACGCCGTAAAACACACCACTTTTTTCAGGTTGACCTCGGATCAGGTAGGAATACCCGCTGAACTTAA	Fungi	Ascomycota	Sordariomycetes	Hypocreales	Hypocreales_fam_Incertae_sedis	Acremonium	NA	p__Ascomycota	c__Sordariomycetes	o__Hypocreales	f__Hypocreales_fam_Incertae_sedis	Acremonium	parvum
ASV83	GAAATGCGATAAGTAATGTGAATTGCAGAATTCAGTGAATCATCGAATCTTTGAACGCACATTGCGCCCTTTGGCATTCCGAGGGGCATGCCCGTTCGAGCGTCATTAAATCCCCTCAAGCCTGGCTTGGTATTGGACGGCGGGGCCTCCCCGCGTCTTCATTTCGCCGGCCGGCCGTCGTCTGACTGAGCGTTGTGACACAAGTCGCTCCCGAAGTCGGCGGACCGCGCCGTGAAAGTTCTCCCGGAGTTCATCAATGTCCGGTAAAGGTTGACCTCGGATCGGGTAGGAATACCCGCTGAACTTAA	76	19	36	0	338	357	539	0	63	121	0	0	0	0	252	27	0	0	300	13	2141	GAAATGCGATAAGTAATGTGAATTGCAGAATTCAGTGAATCATCGAATCTTTGAACGCACATTGCGCCCTTTGGCATTCCGAGGGGCATGCCCGTTCGAGCGTCATTAAATCCCCTCAAGCCTGGCTTGGTATTGGACGGCGGGGCCTCCCCGCGTCTTCATTTCGCCGGCCGGCCGTCGTCTGACTGAGCGTTGTGACACAAGTCGCTCCCGAAGTCGGCGGACCGCGCCGTGAAAGTTCTCCCGGAGTTCATCAATGTCCGGTAAAGGTTGACCTCGGATCGGGTAGGAATACCCGCTGAACTTAA	Fungi	Ascomycota	Dothideomycetes	Capnodiales	NA	NA	NA	p__Ascomycota	c__Dothideomycetes	o__Capnodiales	f__Teratosphaeriaceae	Devriesia	NA
ASV84	GAAATGCGATAAGTAATATGAATTGCAGATTTTCGTGAATCATCGAATCTTTGAACGCACATTGCGCCCTCTGGTATTCCAGGGGGCATGCCTGTTTGAGCGTCATTTCTCTCTCAAACCTTTGGGTTTGGTATTGAGTGATACTCTTAGTCAGACTAGGCGTTTGCTTGAAAAGTATCGGCATGAGTGCGCTGGATAGTACGTTCTGATTATTCAATGTATTAGGTTTATCCAACTCGTTGAAGGATCAGGTGTAAATTTCTGGTGGCAATGGCTCGGCCTTACAACAACAAACAAGTTTGACCTCAAATCAGGTAGGAATACCCGCTGAACTTAA	6	0	22	12	6	9	13	0	5	358	110	0	11	5	1172	112	29	9	215	12	2106	GAAATGCGATAAGTAATATGAATTGCAGATTTTCGTGAATCATCGAATCTTTGAACGCACATTGCGCCCTCTGGTATTCCAGGGGGCATGCCTGTTTGAGCGTCATTTCTCTCTCAAACCTTTGGGTTTGGTATTGAGTGATACTCTTAGTCAGACTAGGCGTTTGCTTGAAAAGTATCGGCATGAGTGCGCTGGATAGTACGTTCTGATTATTCAATGTATTAGGTTTATCCAACTCGTTGAAGGATCAGGTGTAAATTTCTGGTGGCAATGGCTCGGCCTTACAACAACAAACAAGTTTGACCTCAAATCAGGTAGGAATACCCGCTGAACTTAA	Fungi	Ascomycota	Saccharomycetes	Saccharomycetales	Saccharomycetales_fam_Incertae_sedis	Candida	dendronema	p__Ascomycota	c__Saccharomycetes	o__Saccharomycetales	f__Saccharomycetales_fam_Incertae_sedis	Candida	dendronema
ASV85	GAAATGCGATAAGTAATGTGAATTGCAGAATTCAGTGAATCATCGAATCTTTGAACGCACATTGCGCCCTTTGGCATTCCGAAGGGCATGCCTGTTCGAGCGTCATTACACCAATCAAGCCTCGCTTGGTATTGGGCGACGGGGTCGATCGCGACGCCCGCGCCTCAATGACTTTCCGGCGGGACGGACCGTATCTCAGCGTTGTGGTAAAAAGCCGCTGGCGAGACGGGACGGCCGTGCCGTTAAAACCCCATTTTCTCAAGGTTGACCTCGGATCAGGTAGGGATACCCGCTGAACTTAA	36	17	302	22	816	163	301	13	47	0	59	39	19	22	20	27	21	10	40	89	2063	GAAATGCGATAAGTAATGTGAATTGCAGAATTCAGTGAATCATCGAATCTTTGAACGCACATTGCGCCCTTTGGCATTCCGAAGGGCATGCCTGTTCGAGCGTCATTACACCAATCAAGCCTCGCTTGGTATTGGGCGACGGGGTCGATCGCGACGCCCGCGCCTCAATGACTTTCCGGCGGGACGGACCGTATCTCAGCGTTGTGGTAAAAAGCCGCTGGCGAGACGGGACGGCCGTGCCGTTAAAACCCCATTTTCTCAAGGTTGACCTCGGATCAGGTAGGGATACCCGCTGAACTTAA	Fungi	Ascomycota	Dothideomycetes	Capnodiales	Neodevriesiaceae	Neodevriesia	NA	p__Ascomycota	c__Dothideomycetes	o__Capnodiales	f__Neodevriesiaceae	Neodevriesia	NA
ASV86	GAAATGCGATAAGTAATGTGAATTGCAGAATTCAGTGAATCATCGAATCTTTGAACGCACATTGCGCCCGCCAGCACTCTGGCGGGCATGCCTGCCCGAGCGTCACCTCAACCTTCAGGCCCCGCCTTTGCGGGGGGGGCCTGGCGTTGGAGGACGGCCCCCGAGATTTTCGGGCCGGCCGCCTCCGGAACCTAGTGGCGGCCCGACCGTAGCTCCCTTGCGCAGTAAACAAGCTCGCACGCGGAAGCGGCGGACCAGCCAGAAGAACCACACTTCTCAAGGTTGACCTCGGATCAGGTAGGGATACCCGCTGAACTTAA	26	0	288	0	239	164	814	10	427	41	0	15	0	0	13	0	0	0	16	0	2053	GAAATGCGATAAGTAATGTGAATTGCAGAATTCAGTGAATCATCGAATCTTTGAACGCACATTGCGCCCGCCAGCACTCTGGCGGGCATGCCTGCCCGAGCGTCACCTCAACCTTCAGGCCCCGCCTTTGCGGGGGGGGCCTGGCGTTGGAGGACGGCCCCCGAGATTTTCGGGCCGGCCGCCTCCGGAACCTAGTGGCGGCCCGACCGTAGCTCCCTTGCGCAGTAAACAAGCTCGCACGCGGAAGCGGCGGACCAGCCAGAAGAACCACACTTCTCAAGGTTGACCTCGGATCAGGTAGGGATACCCGCTGAACTTAA	Fungi	Ascomycota	Sordariomycetes	NA	NA	NA	NA	p__Ascomycota	c__Sordariomycetes	NA	NA	NA	NA
ASV87	GAAATGCGATAAGTAATGTGAATTGCAGAATTCAGTGAATCATCGAATCTTTGAACGCACATTGCGCCCATTAGTATTCTAGTGGGCATGCCTGTTCGAGCGTCATTTCAACCCCTAAGCACAGCTTATTGTTGGGCGTCTACGTCTGTAGTGCCTCAAAGACATTGGCGGAGCGGCAGCAGTCCTCTGAGCGTAGTAATTCTTTATCTCGCTTCTGTTAGGCGCTGCCCCCCCGGCCGTAAAACCCCCAATTTTTTCTGGTTGACCTCGGATCAGGTAGGAATACCCGCTGAACTTAA	0	10	15	23	0	12	0	13	5	0	50	90	0	16	842	188	70	0	616	19	1969	GAAATGCGATAAGTAATGTGAATTGCAGAATTCAGTGAATCATCGAATCTTTGAACGCACATTGCGCCCATTAGTATTCTAGTGGGCATGCCTGTTCGAGCGTCATTTCAACCCCTAAGCACAGCTTATTGTTGGGCGTCTACGTCTGTAGTGCCTCAAAGACATTGGCGGAGCGGCAGCAGTCCTCTGAGCGTAGTAATTCTTTATCTCGCTTCTGTTAGGCGCTGCCCCCCCGGCCGTAAAACCCCCAATTTTTTCTGGTTGACCTCGGATCAGGTAGGAATACCCGCTGAACTTAA	Fungi	Ascomycota	Sordariomycetes	Trichosphaeriales	Trichosphaeriaceae	Nigrospora	oryzae	p__Ascomycota	c__Sordariomycetes	o__Trichosphaeriales	f__Trichosphaeriaceae	Nigrospora	oryzae
ASV88	GAAATGCGATAACTAATGTGAATTGCAGAATTCAGTGAATCATCGAGTCTTTGAACGCACATTGCGCCCTCTGGTATTCCGGAGGGCATGCCTGTCCGAGCGTCATTGCTGCCCTCAAGCACGGCTTGTGTGTTGGGCCCCCGTCCCCCCCCTCTGCCGGGGGGACGGGCCCGAAAGGCAGCGGCGGCACCGCGTCCGGTCCTCGAGCGTATGGGGCTTCGTCACCCGCTCTTGTAGGCCCGGCCGGCGCCAGCCGACCCCAACCCTAAATTTTTTTCAGGTTGACCTCGGATCAGGTAGGGATACCCGCTGAACTTAA	0	0	1747	0	0	0	0	0	0	0	0	0	0	0	0	0	0	0	0	0	1747	GAAATGCGATAACTAATGTGAATTGCAGAATTCAGTGAATCATCGAGTCTTTGAACGCACATTGCGCCCTCTGGTATTCCGGAGGGCATGCCTGTCCGAGCGTCATTGCTGCCCTCAAGCACGGCTTGTGTGTTGGGCCCCCGTCCCCCCCCTCTGCCGGGGGGACGGGCCCGAAAGGCAGCGGCGGCACCGCGTCCGGTCCTCGAGCGTATGGGGCTTCGTCACCCGCTCTTGTAGGCCCGGCCGGCGCCAGCCGACCCCAACCCTAAATTTTTTTCAGGTTGACCTCGGATCAGGTAGGGATACCCGCTGAACTTAA	Fungi	Ascomycota	Eurotiomycetes	Eurotiales	Aspergillaceae	Penicillium	sumatraense	p__Ascomycota	c__Eurotiomycetes	o__Eurotiales	f__Aspergillaceae	Penicillium	sumatraense
ASV89	GAAATGCGATAAGTAGTGTGAATTGCAGAATTCAGTGAATCATCGAATCTTTGAACGCACATTGCGCCCGCCAGCATTCTGGCGGGCATGCCTGTTCGAGCGTCATTTCAACCCTCAAGCCCTAGCGGTTTGGTGTTGGCGGCCGGGTGGCCCTCGTGCTACCCGCCGCCGAAATGCAGGGGCGGTCGCCTCGCGGTAACCATTACGCAGTAGTAACATCTCGTAACTGGGACGCGGAGCGGCCACGCCTAACCCCAATTCTTTCTAGAGTTGACCTCGGATCAGGTAGGGATACCCGCTGAACTTAA	193	30	139	186	6	7	162	55	35	75	6	5	8	0	156	12	6	9	285	0	1375	GAAATGCGATAAGTAGTGTGAATTGCAGAATTCAGTGAATCATCGAATCTTTGAACGCACATTGCGCCCGCCAGCATTCTGGCGGGCATGCCTGTTCGAGCGTCATTTCAACCCTCAAGCCCTAGCGGTTTGGTGTTGGCGGCCGGGTGGCCCTCGTGCTACCCGCCGCCGAAATGCAGGGGCGGTCGCCTCGCGGTAACCATTACGCAGTAGTAACATCTCGTAACTGGGACGCGGAGCGGCCACGCCTAACCCCAATTCTTTCTAGAGTTGACCTCGGATCAGGTAGGGATACCCGCTGAACTTAA	Fungi	Ascomycota	Sordariomycetes	Hypocreales	Hypocreales_fam_Incertae_sedis	Acremonium	cavaraeanum	p__Ascomycota	c__Sordariomycetes	o__Hypocreales	f__Hypocreales_fam_Incertae_sedis	Acremonium	cavaraeanum
ASV90	AAAATGCGATAAGTAATGTGAATTGCAGAATTCAGTGAATCATCGAATCTTTGAACGCACATTGCGCCCTGCGGCATTCCGCGGGGCATGCCTGTTCGAGCGTCAGTAACATCCTTCCGCGTCCATCGCGAGACCCCCCGGGATCTCCTAGACGCGGGCCTTGGGCGCTGGCCTCCGGTACGCCAGAGGCTCGCCCTAAATACGTGGGCGGCGGCGGCGAGCTCCAGACGCGATGGATCGCACCGGTCTGACGCGGCGCGCCTGCCTGCCTGCCTGCCTGCTCGGCCCCTCGTACACCACGTTTTGACCTCGGATCAGGTAGGGATACCCGCTGAACTTAA	55	0	0	6	1209	41	28	0	7	0	4	0	0	0	3	0	4	8	0	0	1365	AAAATGCGATAAGTAATGTGAATTGCAGAATTCAGTGAATCATCGAATCTTTGAACGCACATTGCGCCCTGCGGCATTCCGCGGGGCATGCCTGTTCGAGCGTCAGTAACATCCTTCCGCGTCCATCGCGAGACCCCCCGGGATCTCCTAGACGCGGGCCTTGGGCGCTGGCCTCCGGTACGCCAGAGGCTCGCCCTAAATACGTGGGCGGCGGCGGCGAGCTCCAGACGCGATGGATCGCACCGGTCTGACGCGGCGCGCCTGCCTGCCTGCCTGCCTGCTCGGCCCCTCGTACACCACGTTTTGACCTCGGATCAGGTAGGGATACCCGCTGAACTTAA	Fungi	Ascomycota	NA	NA	NA	NA	NA	NA	NA	NA	NA	NA	NA
ASV91	GAAATGCGATAAGTAGTGTGAATTGCAGAATTCAGTGAATCATCGAATCTTTGAACGCACATTGCGCCCCTTGGTATTCCATGGGGCATGCCTGTTCGAGCGTCATCTACACCCTCAAGCTCTGCTTGGCGTTGGGCGTCTGTCCCGTCTTTGCGCGTGGACTCGCCCCAAATTCATTGGCAGCGGCCTCCGCCTCCTTTCGTGCAGCACATTGCGCTACAGGGGCGCTGCGGCCCGCGTCCACCAAGTGATTTACCGTCTTTGACCTCGGATCAGGTAGGGATACCCGCTGAACTTAA	49	85	25	136	48	33	67	52	24	40	18	24	22	16	389	84	14	0	220	10	1356	GAAATGCGATAAGTAGTGTGAATTGCAGAATTCAGTGAATCATCGAATCTTTGAACGCACATTGCGCCCCTTGGTATTCCATGGGGCATGCCTGTTCGAGCGTCATCTACACCCTCAAGCTCTGCTTGGCGTTGGGCGTCTGTCCCGTCTTTGCGCGTGGACTCGCCCCAAATTCATTGGCAGCGGCCTCCGCCTCCTTTCGTGCAGCACATTGCGCTACAGGGGCGCTGCGGCCCGCGTCCACCAAGTGATTTACCGTCTTTGACCTCGGATCAGGTAGGGATACCCGCTGAACTTAA	Fungi	Ascomycota	Dothideomycetes	Pleosporales	Didymosphaeriaceae	Paraconiothyrium	NA	p__Ascomycota	c__Dothideomycetes	o__Pleosporales	f__Didymosphaeriaceae	NA	NA
ASV92	GAAATGCGATAAGTAATGTGAATTGCAGAATTCAGTGAATCATCGAATCTTTGAACGCACATTGCGCCCACCAGTATTCTGGTGGGCATGCCTGTCCGAGCGTCATTTCAACCCTCAGGCCCAGCCTGGTGTTGGGGATTGGCTTCGCGGCCACCCCCGAAATGCAGTGGCGGCCCTCCGCGAACTCCTCTGTGCAGTAGTGATACCTCGCATTGGATAGTGGTTGCGCCTCGCCGTAAAACCTCCAACTTCTCAAGGTTGACCTCGGATCAGGTAGGAATACCCGCTGAACTTAA	11	116	54	154	69	22	151	127	23	85	14	29	10	20	72	20	17	0	92	250	1336	GAAATGCGATAAGTAATGTGAATTGCAGAATTCAGTGAATCATCGAATCTTTGAACGCACATTGCGCCCACCAGTATTCTGGTGGGCATGCCTGTCCGAGCGTCATTTCAACCCTCAGGCCCAGCCTGGTGTTGGGGATTGGCTTCGCGGCCACCCCCGAAATGCAGTGGCGGCCCTCCGCGAACTCCTCTGTGCAGTAGTGATACCTCGCATTGGATAGTGGTTGCGCCTCGCCGTAAAACCTCCAACTTCTCAAGGTTGACCTCGGATCAGGTAGGAATACCCGCTGAACTTAA	Fungi	Ascomycota	Sordariomycetes	Hypocreales	Hypocreales_fam_Incertae_sedis	Acremonium	citrinum	p__Ascomycota	c__Sordariomycetes	o__Hypocreales	f__Hypocreales_fam_Incertae_sedis	Acremonium	citrinum
ASV93	GAAATGCGATAAGTAATGTGAATTGCAGAATTCAGTGAATCATCGAATCTTTGAACGCACATTGCGCCCCGTGGTATTCCGCGGGGCATGCCTGTTCGAGCGTCATTTCACCACTCAAGCCTCGCTTGGTATTGGGCGACGCGGTCCGCCGCGCGCCTCAAATCGACCGGCTGGGTCGATCGCACCCTCAGCGTTGTGGAAACTATTCGCTAAAGGAGTTGTGGTCGGTCACGCCGTGAAACAAACCAATCTTTCAATGGTTGACCTCGGATCAGGTAGGGATACCCGCTGAACTTAA	0	6	18	16	0	0	0	11	1212	0	0	0	0	0	36	6	0	0	0	0	1305	GAAATGCGATAAGTAATGTGAATTGCAGAATTCAGTGAATCATCGAATCTTTGAACGCACATTGCGCCCCGTGGTATTCCGCGGGGCATGCCTGTTCGAGCGTCATTTCACCACTCAAGCCTCGCTTGGTATTGGGCGACGCGGTCCGCCGCGCGCCTCAAATCGACCGGCTGGGTCGATCGCACCCTCAGCGTTGTGGAAACTATTCGCTAAAGGAGTTGTGGTCGGTCACGCCGTGAAACAAACCAATCTTTCAATGGTTGACCTCGGATCAGGTAGGGATACCCGCTGAACTTAA	Fungi	Ascomycota	Dothideomycetes	Capnodiales	Cladosporiaceae	Toxicocladosporium	rubrigenum	p__Ascomycota	c__Dothideomycetes	o__Capnodiales	f__Cladosporiaceae	Toxicocladosporium	irritans
ASV94	GAAATGCGATAAGTAATGTGAATTGCAGAATTCAGTGAATCATCGAATCTTTGAACGCACATTGCGCCCCTTGGTATTCCGGGGGGCATGCCTGTTCGAGCGTCATTACAACCCTCAAGCTCTGCTTGGAATTGGGCACCGTCCTCACTGCGGACGCGCCTCAAAGACCTCGGCGGTGGCTGTTCAGCCCTCAAGCGTAGTAGAATACACCTCGCTTTGGAGCGGTTGGCGTCGCCCGCCGGACGAACCTTCTGAACTTTTCTCAAGGTTGACCTCGGATCAGGTAGGGATACCCGCTGAACTTAA	15	144	11	484	0	0	8	73	0	176	20	0	10	8	48	47	21	4	206	5	1280	GAAATGCGATAAGTAATGTGAATTGCAGAATTCAGTGAATCATCGAATCTTTGAACGCACATTGCGCCCCTTGGTATTCCGGGGGGCATGCCTGTTCGAGCGTCATTACAACCCTCAAGCTCTGCTTGGAATTGGGCACCGTCCTCACTGCGGACGCGCCTCAAAGACCTCGGCGGTGGCTGTTCAGCCCTCAAGCGTAGTAGAATACACCTCGCTTTGGAGCGGTTGGCGTCGCCCGCCGGACGAACCTTCTGAACTTTTCTCAAGGTTGACCTCGGATCAGGTAGGGATACCCGCTGAACTTAA	Fungi	Ascomycota	Dothideomycetes	Botryosphaeriales	Botryosphaeriaceae	Lasiodiplodia	NA	p__Ascomycota	c__Dothideomycetes	o__Botryosphaeriales	f__Botryosphaeriaceae	Lasiodiplodia	NA
ASV95	GAAATGCGATAAGTAATGTGAATTGCAGAATTCAGTGAATCATCGAATCTTTGAACGCACATTGCGCCCATTAGTATTCTAGTGGGCATGCCTGTTCGAGCGTCATTTCAACCATCAAGCCCTATTTGCTTGGCGTTGGGAGACTTGTAGGCCCGGCCTGCAAGCTCCTGAAATAGATCGGCGGAGTCGTGGCGACCCTCAGCGTAGTAATTCTTCTCGCTTTAGGTGTCGGCGCTGGCGTTTAGCCGTTAAACCCCCTATTCTTTTAGTCTTGACCTCGGATCAGGTAGGAATACCCGCTGAACTTAA	0	73	0	148	195	53	316	67	115	202	27	0	0	0	42	0	14	0	26	0	1278	GAAATGCGATAAGTAATGTGAATTGCAGAATTCAGTGAATCATCGAATCTTTGAACGCACATTGCGCCCATTAGTATTCTAGTGGGCATGCCTGTTCGAGCGTCATTTCAACCATCAAGCCCTATTTGCTTGGCGTTGGGAGACTTGTAGGCCCGGCCTGCAAGCTCCTGAAATAGATCGGCGGAGTCGTGGCGACCCTCAGCGTAGTAATTCTTCTCGCTTTAGGTGTCGGCGCTGGCGTTTAGCCGTTAAACCCCCTATTCTTTTAGTCTTGACCTCGGATCAGGTAGGAATACCCGCTGAACTTAA	Fungi	Ascomycota	Sordariomycetes	Xylariales	Diatrypaceae	Peroneutypa	scoparia	p__Ascomycota	c__Sordariomycetes	o__Xylariales	f__Diatrypaceae	Peroneutypa	scoparia
ASV96	GAAATGCGATAAGTAATGTGAATTGCAGAATTCAGTGAATCATCGAATCTTTGAACGCACATTGCGCCCACCAGTATTCTGGTGGGCATGCCTGTCCGAGCGTCATTTCAACCCTCAGGGCCCGTCCGCGGGACCTGGCATTGGGGATCGGCCGCCACGCCCGGCGGCCGGCCCCGAAATACAGTGGCGGCTCTCCCGCGATCTCCTCTGCGTAGTAGCGATGCCTCGCAGCTGGCTAACGGGGGTGCCACGCCGTAAAACACACCACTTCTTTCAGGTTGACCTCGGATCAGGTAGGAATACCCGCTGAACTTAA	0	435	0	270	11	0	0	453	0	98	0	0	0	8	0	0	0	0	0	0	1275	GAAATGCGATAAGTAATGTGAATTGCAGAATTCAGTGAATCATCGAATCTTTGAACGCACATTGCGCCCACCAGTATTCTGGTGGGCATGCCTGTCCGAGCGTCATTTCAACCCTCAGGGCCCGTCCGCGGGACCTGGCATTGGGGATCGGCCGCCACGCCCGGCGGCCGGCCCCGAAATACAGTGGCGGCTCTCCCGCGATCTCCTCTGCGTAGTAGCGATGCCTCGCAGCTGGCTAACGGGGGTGCCACGCCGTAAAACACACCACTTCTTTCAGGTTGACCTCGGATCAGGTAGGAATACCCGCTGAACTTAA	Fungi	Ascomycota	Sordariomycetes	Hypocreales	Hypocreales_fam_Incertae_sedis	Acremonium	NA	p__Ascomycota	c__Sordariomycetes	o__Hypocreales	f__Hypocreales_fam_Incertae_sedis	Acremonium	parvum
ASV97	GAACTGCGATAAGTAGTGTGAATTGCAGAATTCAGTGAATCATCGAGTCTTTGAACGCACATTGCGCCCCCTGGTATTCCGGGGGGCATGCCTGTCCGAGCGTCATTGCTACCCTCAAGCGCGGCTTGTGTGTTGGGCCGCCGTCCCCCCCACTCCGGGGGGGACGGGCCCGAAAGGCAGCGGCGGCACCGTGTCCGGTCCTCGAGCGTATGGGGCTTTGTCACCCGCTCCGTAGGGCCGGCCGGCGCCTTGGCCATCAACCTCTCTCTCCAGGTTGACCTCGGATCAGGTAGGGATACCCGCTGAACTTAA	423	0	0	0	15	19	27	27	439	251	0	0	15	0	0	0	0	21	33	0	1270	GAACTGCGATAAGTAGTGTGAATTGCAGAATTCAGTGAATCATCGAGTCTTTGAACGCACATTGCGCCCCCTGGTATTCCGGGGGGCATGCCTGTCCGAGCGTCATTGCTACCCTCAAGCGCGGCTTGTGTGTTGGGCCGCCGTCCCCCCCACTCCGGGGGGGACGGGCCCGAAAGGCAGCGGCGGCACCGTGTCCGGTCCTCGAGCGTATGGGGCTTTGTCACCCGCTCCGTAGGGCCGGCCGGCGCCTTGGCCATCAACCTCTCTCTCCAGGTTGACCTCGGATCAGGTAGGGATACCCGCTGAACTTAA	Fungi	Ascomycota	Eurotiomycetes	Eurotiales	Aspergillaceae	Aspergillus	whitfieldii	p__Ascomycota	c__Eurotiomycetes	o__Eurotiales	f__Aspergillaceae	Aspergillus	whitfieldii
ASV98	GAAATGCGATAAGTAATATGAATTGCAGATATTCGTGAATCATCGAATCTTTGAACGCACATTGCGCCCTTTGGTATTCCAAAGGGCATGCCTGTTTGAGCGTCATTTCTCCCTCAAACCCTCGGGTTTGGTGTTGAGCGATACGCTGGGTTTGCTTGAAAGAAAGGCGGAGTATAAACTAATGGATAGGTTTTTTCCACTCATTGGTACAAACTCCAAAACTTCTTCCAAATTCGACCTCAAATCAGGTAGGACTACCCGCTGAACTTAA	0	120	0	31	0	0	0	0	1080	0	0	0	0	0	0	0	0	0	0	0	1231	GAAATGCGATAAGTAATATGAATTGCAGATATTCGTGAATCATCGAATCTTTGAACGCACATTGCGCCCTTTGGTATTCCAAAGGGCATGCCTGTTTGAGCGTCATTTCTCCCTCAAACCCTCGGGTTTGGTGTTGAGCGATACGCTGGGTTTGCTTGAAAGAAAGGCGGAGTATAAACTAATGGATAGGTTTTTTCCACTCATTGGTACAAACTCCAAAACTTCTTCCAAATTCGACCTCAAATCAGGTAGGACTACCCGCTGAACTTAA	Fungi	Ascomycota	Saccharomycetes	Saccharomycetales	Saccharomycetales_fam_Incertae_sedis	Candida	parapsilosis	p__Ascomycota	c__Saccharomycetes	o__Saccharomycetales	f__Saccharomycetales_fam_Incertae_sedis	Candida	parapsilosis
ASV99	GAAATGCGATAAGTAATGTGAATTGCAGAATTCAGTGAATCATCGAATCTTTGAACGCACATTGCGCCCGCCAGTATTCTGGCGGGCATGCCTGTCCGAGCGTCATTTCAACCCTCGAACCCCTCCGGGGGATCGGCGTTGGGGATCGGGACCCCTCACACGGGTGCCGGCCCCTAAATACAGTGGCGGTCTCGCCGCAGCCTCTCCTGCGCAGTAGTTTGCACAACTCGCACCGGGAGCGCGGCGCGTCCACGTCCGTAAAACACCCAACTTTCTGAAATGTTGACCTCGGATCAGGTAGGAATACCCGCTGAACTTAA	62	66	69	67	67	51	49	67	75	62	59	49	26	32	84	57	35	63	106	52	1198	GAAATGCGATAAGTAATGTGAATTGCAGAATTCAGTGAATCATCGAATCTTTGAACGCACATTGCGCCCGCCAGTATTCTGGCGGGCATGCCTGTCCGAGCGTCATTTCAACCCTCGAACCCCTCCGGGGGATCGGCGTTGGGGATCGGGACCCCTCACACGGGTGCCGGCCCCTAAATACAGTGGCGGTCTCGCCGCAGCCTCTCCTGCGCAGTAGTTTGCACAACTCGCACCGGGAGCGCGGCGCGTCCACGTCCGTAAAACACCCAACTTTCTGAAATGTTGACCTCGGATCAGGTAGGAATACCCGCTGAACTTAA	Fungi	Ascomycota	Sordariomycetes	Hypocreales	Hypocreaceae	Trichoderma	asperellum	p__Ascomycota	c__Sordariomycetes	o__Hypocreales	f__Hypocreaceae	Trichoderma	asperellum
ASV100	GAAATGCGATAACTAATGTGAATTGCAGAATTCAGTGAATCATCGAGTCTTTGAACGCACATTGCGCCCTCTGGTATTCCGGAGGGCATGCCTGTCCGAGCGTCATTGCTGCCCTCAAGCACGGCTTGTGTGTTGGGCCCCGTCCCCCCCGCTCCGGGGGGGACGGGCCCGAAAGGCAGCGGCGGCACCGCGTCCGGTCCTCGAGCGTATGGGGCTTCGTCACCCGCTCTTGTAGGCCCGGCCGGCGCCAGCCGACCCCCAACCTTTTATTATTTCTCAGGTTGACCTCGGATCAGGTAGGGATACCCGCTGAACTTAA	18	0	328	151	0	0	25	602	28	42	0	0	0	0	0	0	0	0	0	0	1194	GAAATGCGATAACTAATGTGAATTGCAGAATTCAGTGAATCATCGAGTCTTTGAACGCACATTGCGCCCTCTGGTATTCCGGAGGGCATGCCTGTCCGAGCGTCATTGCTGCCCTCAAGCACGGCTTGTGTGTTGGGCCCCGTCCCCCCCGCTCCGGGGGGGACGGGCCCGAAAGGCAGCGGCGGCACCGCGTCCGGTCCTCGAGCGTATGGGGCTTCGTCACCCGCTCTTGTAGGCCCGGCCGGCGCCAGCCGACCCCCAACCTTTTATTATTTCTCAGGTTGACCTCGGATCAGGTAGGGATACCCGCTGAACTTAA	Fungi	Ascomycota	Eurotiomycetes	Eurotiales	Aspergillaceae	Penicillium	steckii	p__Ascomycota	c__Eurotiomycetes	o__Eurotiales	f__Aspergillaceae	Penicillium	tropicum
ASV101	GAAATGCGATACGTAATGTGAATTGCAGAATTCAGTGAATCATCGAATCTTTGAACGCACATTGCGCCCGCCAGCATTCTGGCGGGCATGCCTGTTCGAGCGTCATTTCAACCCTCAAGCCCCCGGGCTTGGTGTTGGCGGACGGCGGCCCCCCCGGGGCCCAGCCGCCGCCGAAACGAATTGGCGGCCGAGGCGTCCGCCTCCCCTGCGTAGTAGCACAGCAGTCTCGCAGACGGGAGCGCGCCGCGGCCACGCCGTAAAACGCCCAACTTCTTTAGAGTTGACCTCGGATCAGGTAGGAATACCCGCTGAACTTAA	110	0	156	74	0	640	93	25	0	27	0	0	0	0	9	0	8	8	13	10	1173	GAAATGCGATACGTAATGTGAATTGCAGAATTCAGTGAATCATCGAATCTTTGAACGCACATTGCGCCCGCCAGCATTCTGGCGGGCATGCCTGTTCGAGCGTCATTTCAACCCTCAAGCCCCCGGGCTTGGTGTTGGCGGACGGCGGCCCCCCCGGGGCCCAGCCGCCGCCGAAACGAATTGGCGGCCGAGGCGTCCGCCTCCCCTGCGTAGTAGCACAGCAGTCTCGCAGACGGGAGCGCGCCGCGGCCACGCCGTAAAACGCCCAACTTCTTTAGAGTTGACCTCGGATCAGGTAGGAATACCCGCTGAACTTAA	Fungi	Ascomycota	Sordariomycetes	Hypocreales	NA	NA	NA	p__Ascomycota	c__Sordariomycetes	o__Hypocreales	NA	NA	NA
ASV102	GAAATGCGATAAGTAATGTGAATTGCAGAATTCAGTGAATCATCGAATCTTTGAACGCACATTGCGCCCGCCAGCACTCTGGCGGGCATGCCTGTTCGAGCGTCATTTCAACCCTCAAGCCCAGCTTGGTGTTGGGGCGCCACGGAGCTTCGGCGCCGTGAGCCCTGAAAGTCAGTGGCGGACTCGCTGTGTGTCCGGGCGTAGTAGTAATATGTCGCCTGTGGACGCCCTGCGGGCTCCTGCCGTAAAACGCTTCTAACCAGAACGTTGACCTCGGATCAGGTAGGAATACCCGCTGAACTTAA	0	0	0	0	136	0	0	0	0	0	0	0	0	0	1006	0	0	0	0	0	1142	GAAATGCGATAAGTAATGTGAATTGCAGAATTCAGTGAATCATCGAATCTTTGAACGCACATTGCGCCCGCCAGCACTCTGGCGGGCATGCCTGTTCGAGCGTCATTTCAACCCTCAAGCCCAGCTTGGTGTTGGGGCGCCACGGAGCTTCGGCGCCGTGAGCCCTGAAAGTCAGTGGCGGACTCGCTGTGTGTCCGGGCGTAGTAGTAATATGTCGCCTGTGGACGCCCTGCGGGCTCCTGCCGTAAAACGCTTCTAACCAGAACGTTGACCTCGGATCAGGTAGGAATACCCGCTGAACTTAA	Fungi	Ascomycota	Sordariomycetes	NA	NA	NA	NA	p__Ascomycota	c__Sordariomycetes	NA	NA	NA	NA
ASV103	AAAATGCGATAAGTAATGTGAATTGCAGAATTCAGTGAATCATCGAATCTTTGAACGCACATTGCGCCCGCCAGTATTCTGGCGGGCATGCCTGTTCGAGCGTCATTTCAACCCTCAAGCACAGCTTGGTGTTGGGATTCGTAGTTCTGAACTACGGTCCCCAAATCTATTGGCGGTCACGTCGAGCTTCCATAGCGTAGCAATTACACCTCGTTACTGGTAATCGTCGCGGCCACGCCGTTAAACCCCAACTTCTGAATGTTGACCTCGGATCAGGTAGGAATACCCGCTGAACTTAA	0	1132	0	0	0	0	0	0	0	0	0	0	0	0	0	0	0	0	0	0	1132	AAAATGCGATAAGTAATGTGAATTGCAGAATTCAGTGAATCATCGAATCTTTGAACGCACATTGCGCCCGCCAGTATTCTGGCGGGCATGCCTGTTCGAGCGTCATTTCAACCCTCAAGCACAGCTTGGTGTTGGGATTCGTAGTTCTGAACTACGGTCCCCAAATCTATTGGCGGTCACGTCGAGCTTCCATAGCGTAGCAATTACACCTCGTTACTGGTAATCGTCGCGGCCACGCCGTTAAACCCCAACTTCTGAATGTTGACCTCGGATCAGGTAGGAATACCCGCTGAACTTAA	Fungi	Ascomycota	Sordariomycetes	Hypocreales	Nectriaceae	Fusarium	polyphialidicum	p__Ascomycota	c__Sordariomycetes	o__Hypocreales	f__Nectriaceae	Fusarium	polyphialidicum
ASV104	GAAATGCGATAAGTAATGTGAATTGCAGAATTCAGTGAATCATCGAATCTTTGAACGCACATTGCGCCCCCTGGTATTCCGGGGGGCATGCCTGTTCGAGCGTCATTACACCACTCAAGCCTGGCTTGGTATTGGGTGCCGCGGGTCCCCCGCGCGCCTTAAAGTCTCTCCGGCGGAGCGGCCCCGTCTCTACGCGTTGTGGAAACTATTCGCGGTGAGGGGGGGCGGCGCGGCCGTTAAACTCTTCCACAGGTTGACCTCGGATCAGGTAGGGATACCCGCTGAACTTAA	1053	6	8	8	0	5	0	6	23	0	0	0	0	0	0	0	0	0	0	0	1109	GAAATGCGATAAGTAATGTGAATTGCAGAATTCAGTGAATCATCGAATCTTTGAACGCACATTGCGCCCCCTGGTATTCCGGGGGGCATGCCTGTTCGAGCGTCATTACACCACTCAAGCCTGGCTTGGTATTGGGTGCCGCGGGTCCCCCGCGCGCCTTAAAGTCTCTCCGGCGGAGCGGCCCCGTCTCTACGCGTTGTGGAAACTATTCGCGGTGAGGGGGGGCGGCGCGGCCGTTAAACTCTTCCACAGGTTGACCTCGGATCAGGTAGGGATACCCGCTGAACTTAA	Fungi	Ascomycota	Dothideomycetes	Capnodiales	Mycosphaerellaceae	Zasmidium	NA	p__Ascomycota	c__Dothideomycetes	o__Capnodiales	f__Mycosphaerellaceae	Zasmidium	NA
ASV105	AAAATGCGATAAGTAATGTGAATTGCAGAATTCAGTGAATCATCGAATCTTTGAACGCACATTGCGCCCGCCAGTATTCTGGCGGGCATGCCTGTCTGAGCGTCATTTCAACCCTCGGGACCCCGTTCGCGGGACCCGGCGCTGGGGATCAGCCCGGAGCCCTCTGCGGCCGGCGGCTGGCCCCGAAATCTAGTGGCGGTCTCCCCTGCGACCTCCTCTGCGTAGTAGTAACACACCTCGCAGCTGGACAGCGGGAAGGCCACGCCGTAAAACCCCCCAACTCTTCTTAAGGTTGACCTCAGATCAGGTAGGAATACCCGCTGAACTTAA	0	0	48	0	100	0	0	0	0	51	54	0	0	0	86	0	45	0	0	703	1087	AAAATGCGATAAGTAATGTGAATTGCAGAATTCAGTGAATCATCGAATCTTTGAACGCACATTGCGCCCGCCAGTATTCTGGCGGGCATGCCTGTCTGAGCGTCATTTCAACCCTCGGGACCCCGTTCGCGGGACCCGGCGCTGGGGATCAGCCCGGAGCCCTCTGCGGCCGGCGGCTGGCCCCGAAATCTAGTGGCGGTCTCCCCTGCGACCTCCTCTGCGTAGTAGTAACACACCTCGCAGCTGGACAGCGGGAAGGCCACGCCGTAAAACCCCCCAACTCTTCTTAAGGTTGACCTCAGATCAGGTAGGAATACCCGCTGAACTTAA	Fungi	Ascomycota	Sordariomycetes	Hypocreales	Hypocreales_fam_Incertae_sedis	Acremonium	NA	p__Ascomycota	c__Sordariomycetes	o__Hypocreales	f__Hypocreales_fam_Incertae_sedis	Acremonium	sordidulum
ASV106	GAAATGCGATAAGTAATGTGAATTGCAGAATTCAGTGAATCATCGAATCTTTGAACGCACATTGCGCCCGCCAGCACTCTGGCGGGCATGCCTGTTCGAGCGTCATTTCAACCCTCAAGCCCAGCTTGGTGTTGGGGCACCACGGAGCTTCGGCGCCGTGAGCCCTGAAAGTCAGTGGCGGACTCGCTGTGTGTCCGGGCGTAGTAGTAATATGTCGCCTGTGGACGCCCTGCGGGCTCCTGCCGTAAAACGCTTCTAACCAGAACGTTGACCTCGGATCAGGTAGGAATACCCGCTGAACTTAA	0	0	0	0	30	0	0	0	0	0	0	0	0	0	1049	0	0	0	0	0	1079	GAAATGCGATAAGTAATGTGAATTGCAGAATTCAGTGAATCATCGAATCTTTGAACGCACATTGCGCCCGCCAGCACTCTGGCGGGCATGCCTGTTCGAGCGTCATTTCAACCCTCAAGCCCAGCTTGGTGTTGGGGCACCACGGAGCTTCGGCGCCGTGAGCCCTGAAAGTCAGTGGCGGACTCGCTGTGTGTCCGGGCGTAGTAGTAATATGTCGCCTGTGGACGCCCTGCGGGCTCCTGCCGTAAAACGCTTCTAACCAGAACGTTGACCTCGGATCAGGTAGGAATACCCGCTGAACTTAA	Fungi	Ascomycota	Sordariomycetes	NA	NA	NA	NA	p__Ascomycota	c__Sordariomycetes	NA	NA	NA	NA
ASV107	GAAATGCGATAAGTAATGTGAATTGCAGAATTCAGTGAATCATCGAATCTTTGAACGCACATTGCGCCCTTTGGCATTCCGAAGGGCATGCCTGTTCGAGCGTCATTACACCAATCAAGCCTGGCTTGGTATTGGGCGACGGGGTCCCGTGTTGACACGCCCCCGCGCCCCAAAGACCCGACCGGCGGGACGGACCAAATCTCAGCGTTGTGCAAACCATTGTCGCTGGCGAGATGGGACGGCCGTGCCGCAAAACCCCTCTTTCTGTAATGTTGACCTCGGATCAGGTAGGGATACCCGCTGAACTTAA	0	0	43	0	29	0	22	0	11	0	95	80	225	39	31	45	147	85	71	146	1069	GAAATGCGATAAGTAATGTGAATTGCAGAATTCAGTGAATCATCGAATCTTTGAACGCACATTGCGCCCTTTGGCATTCCGAAGGGCATGCCTGTTCGAGCGTCATTACACCAATCAAGCCTGGCTTGGTATTGGGCGACGGGGTCCCGTGTTGACACGCCCCCGCGCCCCAAAGACCCGACCGGCGGGACGGACCAAATCTCAGCGTTGTGCAAACCATTGTCGCTGGCGAGATGGGACGGCCGTGCCGCAAAACCCCTCTTTCTGTAATGTTGACCTCGGATCAGGTAGGGATACCCGCTGAACTTAA	Fungi	Ascomycota	Dothideomycetes	Capnodiales	Neodevriesiaceae	Neodevriesia	shakazului	p__Ascomycota	c__Dothideomycetes	o__Capnodiales	f__Neodevriesiaceae	Neodevriesia	NA
ASV108	GAAATGCGATAAGTAATGTGAATTGCAGAATTCAGTGAATCATCGAATCTTTGAACGCACATTGCGCCCTTTGGCATTCCGAAGGGCATGCCTGTTCGAGCGTCATTACACCAATCAAGCCTGGCTTGGTATTGGGCGACGGGGGCCGTCACACGCCCCCGCGCCCCAAAGACCCGACCGGCGGGACGGACCAAATCTCAGCGTTGTGCAAGCCATTGTCGCTGGCGAGATGGGACGGCCGAGCCGTGAAAACACCCCCTTCTTCTGTAATGTTGACCTCGGATCAGGTAGGGATACCCGCTGAACTTAA	0	0	0	0	0	0	0	0	0	0	282	0	766	0	0	0	0	0	0	0	1048	GAAATGCGATAAGTAATGTGAATTGCAGAATTCAGTGAATCATCGAATCTTTGAACGCACATTGCGCCCTTTGGCATTCCGAAGGGCATGCCTGTTCGAGCGTCATTACACCAATCAAGCCTGGCTTGGTATTGGGCGACGGGGGCCGTCACACGCCCCCGCGCCCCAAAGACCCGACCGGCGGGACGGACCAAATCTCAGCGTTGTGCAAGCCATTGTCGCTGGCGAGATGGGACGGCCGAGCCGTGAAAACACCCCCTTCTTCTGTAATGTTGACCTCGGATCAGGTAGGGATACCCGCTGAACTTAA	Fungi	Ascomycota	Dothideomycetes	Capnodiales	Neodevriesiaceae	Neodevriesia	shakazului	p__Ascomycota	c__Dothideomycetes	o__Capnodiales	f__Neodevriesiaceae	Neodevriesia	queenslandica
ASV109	GAAATGCGATACGTAATGTGAATTGCAGAATTCAGTGAATCATCGAGTCTTTGAACGCACATTGCGCCCTCTGGTATTCCGGGGGGCATGCCTGTCCGAGCGTCATTGCTGCCCTCAAGCACGGCTTGTGTGTTGGGCCCCCGTCCCGGTTCTCCAAGCCGGGACGGGCCCGAAAGGCAGCGGCGGCACCGTGTCCGGTCCTCGAGTGTATGGGGCTCTGTCACTCACTCGTGTAGGTCCGGCCGGCGGCCAGCCTCTTCAACCATTTTTTCACCAGGTTGACCTCGGATCAGGTAGGGATACCCGCTGAACTTAA	0	0	0	10	0	0	0	0	543	439	10	0	0	0	0	0	7	20	17	0	1046	GAAATGCGATACGTAATGTGAATTGCAGAATTCAGTGAATCATCGAGTCTTTGAACGCACATTGCGCCCTCTGGTATTCCGGGGGGCATGCCTGTCCGAGCGTCATTGCTGCCCTCAAGCACGGCTTGTGTGTTGGGCCCCCGTCCCGGTTCTCCAAGCCGGGACGGGCCCGAAAGGCAGCGGCGGCACCGTGTCCGGTCCTCGAGTGTATGGGGCTCTGTCACTCACTCGTGTAGGTCCGGCCGGCGGCCAGCCTCTTCAACCATTTTTTCACCAGGTTGACCTCGGATCAGGTAGGGATACCCGCTGAACTTAA	Fungi	Ascomycota	Eurotiomycetes	Eurotiales	Aspergillaceae	Aspergillus	caesiellus	p__Ascomycota	c__Eurotiomycetes	o__Eurotiales	f__Aspergillaceae	Aspergillus	caesiellus
ASV110	GAAATGCGATAAGTAATGTGAATTGCAGAATTCAGTGAATCATCGAATCTTTGAACGCACCTTGCGCTCCTTGGTATTCCGAGGAGCATGCCTGTTTGAGTGTCATGAAACTCTCCAATTCTATAGTTTTTTCTATAGAATCTGGGTCCTTGGGTTTGCATGGGTACCCCATGCTTACCTTAAATATATTAGCTGAATACCAGCAGGGTTGTTAAGTTTTTTTCACCCTCGGAAGAAGGTATTTGCTTCCAATCTGCGCTGTCTTTTGTAGACAGGCATTTTGTATCTTCGGCCTCAAATCAGGTAGGATTACCCGCTGAACTTAA	36	0	430	0	0	0	304	44	0	113	35	0	0	0	0	37	45	0	0	0	1044	GAAATGCGATAAGTAATGTGAATTGCAGAATTCAGTGAATCATCGAATCTTTGAACGCACCTTGCGCTCCTTGGTATTCCGAGGAGCATGCCTGTTTGAGTGTCATGAAACTCTCCAATTCTATAGTTTTTTCTATAGAATCTGGGTCCTTGGGTTTGCATGGGTACCCCATGCTTACCTTAAATATATTAGCTGAATACCAGCAGGGTTGTTAAGTTTTTTTCACCCTCGGAAGAAGGTATTTGCTTCCAATCTGCGCTGTCTTTTGTAGACAGGCATTTTGTATCTTCGGCCTCAAATCAGGTAGGATTACCCGCTGAACTTAA	Fungi	Basidiomycota	Exobasidiomycetes	Exobasidiales	Exobasidiaceae	Exobasidium	NA	p__Basidiomycota	c__Exobasidiomycetes	o__Exobasidiales	f__Exobasidiaceae	Exobasidium	NA
ASV111	GAAACGCGATAGGTAATGTGAATTGCAGAATTCCGTGAATCATCGAATCTTTGAACGCACATTGCGCCCTTTGGCATTCCGAAGGGCATGCCTGTTCGAGCGTCATTACACCAATCAAGCCTGGCTTGGTATTGGGCGACGGGGGCCGTCACACGCCCCCGCGCCCCAAAGACCCGACCGGCGGGACGGACCAAATCTCAGCGTTGTGCAAACCATTGTCGCTGGCGAGATGGGACGGCCGAGCCGTGAAAACACCCCCTTCTTCTGTAATGTTGACCTCGGATCAGGTAGGGATACCCGCTGAACTTAA	0	0	0	0	0	0	0	0	0	0	218	37	0	89	22	96	497	15	48	18	1040	GAAACGCGATAGGTAATGTGAATTGCAGAATTCCGTGAATCATCGAATCTTTGAACGCACATTGCGCCCTTTGGCATTCCGAAGGGCATGCCTGTTCGAGCGTCATTACACCAATCAAGCCTGGCTTGGTATTGGGCGACGGGGGCCGTCACACGCCCCCGCGCCCCAAAGACCCGACCGGCGGGACGGACCAAATCTCAGCGTTGTGCAAACCATTGTCGCTGGCGAGATGGGACGGCCGAGCCGTGAAAACACCCCCTTCTTCTGTAATGTTGACCTCGGATCAGGTAGGGATACCCGCTGAACTTAA	Fungi	Ascomycota	Dothideomycetes	Capnodiales	Neodevriesiaceae	Neodevriesia	shakazului	p__Ascomycota	c__Dothideomycetes	o__Capnodiales	f__Neodevriesiaceae	Neodevriesia	queenslandica
ASV112	GAAATGCGATAAGTAATGTGAATTGCAGAATTCCGCGAATCATCGAATCTTTGAACGCACATTGCGCCCTTTGGTATTCCGAGGGGCATGCCTGTTCGAGCGTCATTTGCATCCTCAAGCTCTGCTTGGTGTTGGAGGCCGCCCCGTTGGGGCGCCCCCGAAACTCAGCGGCGGCGTAGCCGGACCCCCTGGCGCAGTGACCTAGTGTCGCCCGGGGGTCGTCGGTCGTGCGTCTGCCGGACAACAACCACGAATCTATAAATCGACCTCGGATCAGGCAGGACTACCCGCTGAACTTAA	59	11	39	134	0	0	163	14	18	25	0	0	0	0	416	0	0	0	154	0	1033	GAAATGCGATAAGTAATGTGAATTGCAGAATTCCGCGAATCATCGAATCTTTGAACGCACATTGCGCCCTTTGGTATTCCGAGGGGCATGCCTGTTCGAGCGTCATTTGCATCCTCAAGCTCTGCTTGGTGTTGGAGGCCGCCCCGTTGGGGCGCCCCCGAAACTCAGCGGCGGCGTAGCCGGACCCCCTGGCGCAGTGACCTAGTGTCGCCCGGGGGTCGTCGGTCGTGCGTCTGCCGGACAACAACCACGAATCTATAAATCGACCTCGGATCAGGCAGGACTACCCGCTGAACTTAA	Fungi	Ascomycota	Lecanoromycetes	Ostropales	Stictidaceae	Cryptodiscus	pallidus	p__Ascomycota	c__Lecanoromycetes	o__Ostropales	f__Stictidaceae	Cryptodiscus	pallidus
ASV113	GAAATGCGATAAGTAATGTGAATTGCAGAATTCAGTGAATCATCGAATCTTTGAACGCACATTGCGCCCATTAGTATTCTAGTGGGCATGCCTGTTCGAGCGTCATTTCAACCCCTAAGCACAGCTTACTGTTGGGACTCTACGGCCTCCGTAGTTCCCCAAAGCGATTGGCGGAGTGGCAGTAGTCCTCTGAGCGTAGTAATTCTTTATCTCGCTTTTGTTAGGTGCTGCCCCCCCGGCCGTTAAACCCCCCATTTTTTCTGGTTGACCTCGGATCAGGTAGGAATACCCGCTGAACTTAA	12	0	0	0	0	12	0	16	0	12	171	93	0	21	0	614	79	0	0	0	1030	GAAATGCGATAAGTAATGTGAATTGCAGAATTCAGTGAATCATCGAATCTTTGAACGCACATTGCGCCCATTAGTATTCTAGTGGGCATGCCTGTTCGAGCGTCATTTCAACCCCTAAGCACAGCTTACTGTTGGGACTCTACGGCCTCCGTAGTTCCCCAAAGCGATTGGCGGAGTGGCAGTAGTCCTCTGAGCGTAGTAATTCTTTATCTCGCTTTTGTTAGGTGCTGCCCCCCCGGCCGTTAAACCCCCCATTTTTTCTGGTTGACCTCGGATCAGGTAGGAATACCCGCTGAACTTAA	Fungi	Ascomycota	Sordariomycetes	Trichosphaeriales	Trichosphaeriaceae	Nigrospora	bambusae	p__Ascomycota	c__Sordariomycetes	o__Trichosphaeriales	f__Trichosphaeriaceae	Nigrospora	bambusae
ASV114	GAAATGCGATAAGTAATATGAATTGCAGATTTTCGTGAATCATCGAATCTTTGAACGCACATTGCGCCCTTTGGTATTCCAGAGGGCATGCCTGTTTGAGCGTCATTTCTCTCTCAAACCTTCGGGTTTGGTATTGAGTGATACTCTTAGTCGAACTAGGCGTTTGCTTGAAATGTATTGGCATGAGTGGTACTGGATAGTGCTATATGACTTTCAATGTATTAGGTTTATCCAACTCGTTGAATAGTTTAATGGTATATTTCTCGGTATTCTAGGCTCGGCCTTACAATATAACAAACAAGTTTGACCTCAAATCAGGTAGGATTACCCGCTGAACTTAA	31	0	109	67	0	0	0	12	59	46	310	0	25	0	37	98	106	20	56	48	1024	GAAATGCGATAAGTAATATGAATTGCAGATTTTCGTGAATCATCGAATCTTTGAACGCACATTGCGCCCTTTGGTATTCCAGAGGGCATGCCTGTTTGAGCGTCATTTCTCTCTCAAACCTTCGGGTTTGGTATTGAGTGATACTCTTAGTCGAACTAGGCGTTTGCTTGAAATGTATTGGCATGAGTGGTACTGGATAGTGCTATATGACTTTCAATGTATTAGGTTTATCCAACTCGTTGAATAGTTTAATGGTATATTTCTCGGTATTCTAGGCTCGGCCTTACAATATAACAAACAAGTTTGACCTCAAATCAGGTAGGATTACCCGCTGAACTTAA	Fungi	Ascomycota	Saccharomycetes	Saccharomycetales	Debaryomycetaceae	Debaryomyces	hansenii	p__Ascomycota	c__Saccharomycetes	o__Saccharomycetales	f__Debaryomycetaceae	Debaryomyces	hansenii
ASV115	GAAATGCGATAAGTAATGTGAATTGCAGAATTCAGTGAATCATCGAATCTTTGAACGCACATTGCGCCCTTTGGCATTCCGAAGGGCATGCCTGTTCGAGCGTCATTACACCAATCAAGCCTGGCTTGGTATTGGGCGACGGGGGGATGTCTAACCACGCCCCCGCGCCCCAAAGACCCGACCGGCGGGACGGACCAAATCTCAGCGTTGTGCAAACCATTGTCGCTGGCGAGATGGGACGGCCGTGCCGTGAAAACCCTTTTTCTTGTAATGTTGACCTCGGATCAGGTAGGGATACCCGCTGAACTTAA	305	0	46	11	58	53	204	0	99	18	57	0	0	0	32	0	0	0	61	79	1023	GAAATGCGATAAGTAATGTGAATTGCAGAATTCAGTGAATCATCGAATCTTTGAACGCACATTGCGCCCTTTGGCATTCCGAAGGGCATGCCTGTTCGAGCGTCATTACACCAATCAAGCCTGGCTTGGTATTGGGCGACGGGGGGATGTCTAACCACGCCCCCGCGCCCCAAAGACCCGACCGGCGGGACGGACCAAATCTCAGCGTTGTGCAAACCATTGTCGCTGGCGAGATGGGACGGCCGTGCCGTGAAAACCCTTTTTCTTGTAATGTTGACCTCGGATCAGGTAGGGATACCCGCTGAACTTAA	Fungi	Ascomycota	Dothideomycetes	Capnodiales	Neodevriesiaceae	Neodevriesia	shakazului	p__Ascomycota	c__Dothideomycetes	o__Capnodiales	f__Neodevriesiaceae	Neodevriesia	shakazului
ASV116	GAAATGCGATAAGTAATGTGAATTGCAGAATTCAGTGAATCATCGAATCTTTGAACGCACCTTGCGCCTCTTGGTATTCCGAGAGGCATGCCTGTTTGAGTGTCATGAAACCTCAATCCCAACGGTTTTCCGACCGGGGGTGATTGGACTTGGGCGTCTGCCGGTCACGGCTCGCCTCAAATGGCTCAGTGGATCTCCTCGACCCGTGCCTGACGTGATAAGTTTCGTCTCGGCCGGTCCCGGGGGCTGCTCACAACCACCATCTCCTTTGACATTGACCTCAAATCAGGTAGGGCTACCCGCTGAACTTAA	29	8	77	37	13	17	64	0	12	97	0	12	0	3	560	7	0	0	61	0	997	GAAATGCGATAAGTAATGTGAATTGCAGAATTCAGTGAATCATCGAATCTTTGAACGCACCTTGCGCCTCTTGGTATTCCGAGAGGCATGCCTGTTTGAGTGTCATGAAACCTCAATCCCAACGGTTTTCCGACCGGGGGTGATTGGACTTGGGCGTCTGCCGGTCACGGCTCGCCTCAAATGGCTCAGTGGATCTCCTCGACCCGTGCCTGACGTGATAAGTTTCGTCTCGGCCGGTCCCGGGGGCTGCTCACAACCACCATCTCCTTTGACATTGACCTCAAATCAGGTAGGGCTACCCGCTGAACTTAA	Fungi	Basidiomycota	Tremellomycetes	Tremellales	Cuniculitremaceae	Kockovaella	NA	p__Basidiomycota	c__Tremellomycetes	o__Tremellales	f__Cuniculitremaceae	Kockovaella	fuzhouensis
ASV117	GAAATGCGATAAGTAATGCGAATTGCAGAATCCGTGAGTCATCGAATCTTTGAACGCACATTGCGCCCTCTGGTATTCCGGAGGGCATGCCTGTTCGAGCGTCATTATCACCCCTCAAGCCCGGCTTGTTGTTGGACACGGCGGTCGCCTTTACCGGCCCCGCCCGTCTTAAAGATAATGACGGCGTCTGCGAGGACCCCTGTACACTGAGCTTTCGGGCACGTACTAGGTGTGGACTCCAGGCCCGGTCACCGTCCCCCTCGGGGACAAAACTTTTTAACCAGGTTGACCTCGGATCAGGTAGGAATACCCGCTGAACTTAA	0	0	0	0	48	0	25	0	16	0	66	174	0	43	24	445	0	0	0	141	982	GAAATGCGATAAGTAATGCGAATTGCAGAATCCGTGAGTCATCGAATCTTTGAACGCACATTGCGCCCTCTGGTATTCCGGAGGGCATGCCTGTTCGAGCGTCATTATCACCCCTCAAGCCCGGCTTGTTGTTGGACACGGCGGTCGCCTTTACCGGCCCCGCCCGTCTTAAAGATAATGACGGCGTCTGCGAGGACCCCTGTACACTGAGCTTTCGGGCACGTACTAGGTGTGGACTCCAGGCCCGGTCACCGTCCCCCTCGGGGACAAAACTTTTTAACCAGGTTGACCTCGGATCAGGTAGGAATACCCGCTGAACTTAA	Fungi	Ascomycota	Eurotiomycetes	Chaetothyriales	Cyphellophoraceae	Cyphellophora	NA	p__Ascomycota	c__Eurotiomycetes	o__Chaetothyriales	f__Cyphellophoraceae	Cyphellophora	NA
ASV118	AAAATGCGATAAGTAATGTGAATTGCAGAATTCAGTGAATCATCGAATCTTTGAACGCACATTGCGCCCGCCAGTATTCTGGCGGGCATGCCTGTTCGAGCGTCATTTCAACCCTCAAGCCCTCGGGTTTGGTGTTGGGGATCGGCGAGCCCTTGCGGCAAGCCGGCCCCGAAATCTAGTGGCGGTCTCGCTGCAGCTTCCATTGCGTAGTAGTAAAACCCTCGCAACTGGTACGCGGCGCGGCCAAGCCGTTAAACCCCCAACTTCTGAATGTTGACCTCGGATCAGGTAGGAATACCCGCTGAACTTAA	0	85	19	321	42	18	42	182	45	189	0	0	0	0	0	0	0	0	0	7	950	AAAATGCGATAAGTAATGTGAATTGCAGAATTCAGTGAATCATCGAATCTTTGAACGCACATTGCGCCCGCCAGTATTCTGGCGGGCATGCCTGTTCGAGCGTCATTTCAACCCTCAAGCCCTCGGGTTTGGTGTTGGGGATCGGCGAGCCCTTGCGGCAAGCCGGCCCCGAAATCTAGTGGCGGTCTCGCTGCAGCTTCCATTGCGTAGTAGTAAAACCCTCGCAACTGGTACGCGGCGCGGCCAAGCCGTTAAACCCCCAACTTCTGAATGTTGACCTCGGATCAGGTAGGAATACCCGCTGAACTTAA	Fungi	Ascomycota	Sordariomycetes	Hypocreales	Nectriaceae	Fusarium	concentricum	p__Ascomycota	c__Sordariomycetes	o__Hypocreales	f__Nectriaceae	Fusarium	acutatum
ASV119	GAAATGCGATAAGTAATGTGAATTGCAGAATTCAGTGAATCATCGAATCTTTGAACGCACCTTGCGCCCTTTGGTATTCCGAAGGGCATGCCTGTTTGAGTGTCATGAAACCTCACCCCACCTGGGTTTTTCTAGGTGGTCGGTGGATTGGGCGCCTGCCGTTACTGGCTCGCCTGAAATGCATAAGCGCCTTGGATGTAATACGTTTCATCCTCTCGGGTGGCTGATAACCCCACATCTCATGATCTGGCCTCAAATCAGGTAGGGCTACCCGCTGAACTTAA	0	0	12	0	0	0	0	0	0	0	0	8	46	0	811	20	0	0	50	0	947	GAAATGCGATAAGTAATGTGAATTGCAGAATTCAGTGAATCATCGAATCTTTGAACGCACCTTGCGCCCTTTGGTATTCCGAAGGGCATGCCTGTTTGAGTGTCATGAAACCTCACCCCACCTGGGTTTTTCTAGGTGGTCGGTGGATTGGGCGCCTGCCGTTACTGGCTCGCCTGAAATGCATAAGCGCCTTGGATGTAATACGTTTCATCCTCTCGGGTGGCTGATAACCCCACATCTCATGATCTGGCCTCAAATCAGGTAGGGCTACCCGCTGAACTTAA	Fungi	Basidiomycota	Tremellomycetes	Tremellales	Bulleribasidiaceae	Vishniacozyma	NA	p__Basidiomycota	c__Tremellomycetes	o__Tremellales	f__Bulleribasidiaceae	Vishniacozyma	NA
ASV120	GAAATGCGATAAGTAATGTGAATTGCAGAATTCAGTGAATCATCGAATCTTTGAACGCACATTGCGCCCCCTGGTATTCCGGGGGGCATGCCTGTTCGAGCGTCATTTCACCACTCAAGCCTCGCTTGGTCTTGGGCAACGCGGTCCGCCGCGTGCCTCAAATCGACCGGCTGGGTCTTCTGTCCCCTAAGCGTTGTGGAAACTATTCGCTAAAGGGTGCTCGGGAGGCTACGCCGTAAAACAAACCCATTTCTAAGGTTGACCTCGGATCAGGTAGGGATACCCGCTGAACTTAA	0	433	0	445	0	0	38	0	21	0	0	0	0	0	0	0	0	0	0	0	937	GAAATGCGATAAGTAATGTGAATTGCAGAATTCAGTGAATCATCGAATCTTTGAACGCACATTGCGCCCCCTGGTATTCCGGGGGGCATGCCTGTTCGAGCGTCATTTCACCACTCAAGCCTCGCTTGGTCTTGGGCAACGCGGTCCGCCGCGTGCCTCAAATCGACCGGCTGGGTCTTCTGTCCCCTAAGCGTTGTGGAAACTATTCGCTAAAGGGTGCTCGGGAGGCTACGCCGTAAAACAAACCCATTTCTAAGGTTGACCTCGGATCAGGTAGGGATACCCGCTGAACTTAA	Fungi	Ascomycota	Dothideomycetes	Capnodiales	Cladosporiaceae	Cladosporium	NA	p__Ascomycota	c__Dothideomycetes	o__Capnodiales	f__Cladosporiaceae	Cladosporium	cladosporioides
ASV121	GAAATGCGATAAGTAATGTGAATTGCAGAATTCAGTGAATCATCGAATCTTTGAACGCACATTGCGCCCATTAGTATTCTAGTGGGCATGCCTGTTCGAGCGTCATTTCAACCTCTAAGCACAGCTTACTGTTGGGAATCTACGTCTGTAGTTCCTCAAAGACATTGGCGGAGCGGCAGTAGTCCTCTGAGCGTAGTAATTTTTTATCTCGCTTCTGTTAGGCGCTGTCGTCCCGGCCGTTAAACCCCCAATTTTTTCTGGTTGACCTCGGATCAGGTAGGAATACCCGCTGAACTTAA	8	0	0	0	0	0	0	0	0	0	49	16	0	0	624	110	34	0	73	0	914	GAAATGCGATAAGTAATGTGAATTGCAGAATTCAGTGAATCATCGAATCTTTGAACGCACATTGCGCCCATTAGTATTCTAGTGGGCATGCCTGTTCGAGCGTCATTTCAACCTCTAAGCACAGCTTACTGTTGGGAATCTACGTCTGTAGTTCCTCAAAGACATTGGCGGAGCGGCAGTAGTCCTCTGAGCGTAGTAATTTTTTATCTCGCTTCTGTTAGGCGCTGTCGTCCCGGCCGTTAAACCCCCAATTTTTTCTGGTTGACCTCGGATCAGGTAGGAATACCCGCTGAACTTAA	Fungi	Ascomycota	Sordariomycetes	Trichosphaeriales	Trichosphaeriaceae	Nigrospora	NA	p__Ascomycota	c__Sordariomycetes	o__Trichosphaeriales	f__Trichosphaeriaceae	Nigrospora	NA
ASV122	GAAATGCGATAAGTAATGTGAATTGCAGAATTCAGTGAATCATCGAATCTTTGAACGCATCTTGCGCTCCTTGGTATTCCGAGGAGCATGCCTGTTTGAGTGTCATGATATTCTCAATTCCTTCAGCTTCTGCTGGAGTGACATTGGACTTGGAGGCTGTTGCAGGAATCCTTCTGGATGCCAGCTCCTCTTAATTGCATTAGTGTGAATGTCCACTTTATGCTCAGTGTGATAATTATCTGCACTGTGCTTGGGTGATACAGCTTCATGCTTCAAACTGTCGCAAGACAATCTATTGACTTCTGACCTCAAATCAGGTAGGACTACCCGCTGAACTTAA	16	16	30	149	68	17	240	41	51	125	19	8	8	5	68	16	6	0	26	0	909	GAAATGCGATAAGTAATGTGAATTGCAGAATTCAGTGAATCATCGAATCTTTGAACGCATCTTGCGCTCCTTGGTATTCCGAGGAGCATGCCTGTTTGAGTGTCATGATATTCTCAATTCCTTCAGCTTCTGCTGGAGTGACATTGGACTTGGAGGCTGTTGCAGGAATCCTTCTGGATGCCAGCTCCTCTTAATTGCATTAGTGTGAATGTCCACTTTATGCTCAGTGTGATAATTATCTGCACTGTGCTTGGGTGATACAGCTTCATGCTTCAAACTGTCGCAAGACAATCTATTGACTTCTGACCTCAAATCAGGTAGGACTACCCGCTGAACTTAA	Fungi	Basidiomycota	Agaricomycetes	Polyporales	NA	NA	NA	p__Basidiomycota	c__Agaricomycetes	o__Polyporales	NA	NA	NA
ASV123	GAAATGCGATAAGTAATGTGAATTGCAGAATTCAGTGAATCATCGAATCTTTGAACGCACATTGCGCCCATTAGTATTCTAGTGGGCATGCCTGTTCGAGCGTCATTTCAACCCTCAAGCACTGCTTGGTGTTGGGGCGTCTGCAGCTCCGGCTGCAGGCCCTGAAAAACAGTGGCGGGCTCGCTATAACTCCGAGCGTAGTAATCTCTCTCGCTTTGGAAGTGTGGCGGTTCCCGGCCGTTAAACCCCCCAATTTCTGAATGTTGACCTCGGATCAGGTAGGAATACCCGCTGAACTTAA	26	15	12	0	8	0	14	0	6	7	0	0	0	0	715	0	0	0	84	4	891	GAAATGCGATAAGTAATGTGAATTGCAGAATTCAGTGAATCATCGAATCTTTGAACGCACATTGCGCCCATTAGTATTCTAGTGGGCATGCCTGTTCGAGCGTCATTTCAACCCTCAAGCACTGCTTGGTGTTGGGGCGTCTGCAGCTCCGGCTGCAGGCCCTGAAAAACAGTGGCGGGCTCGCTATAACTCCGAGCGTAGTAATCTCTCTCGCTTTGGAAGTGTGGCGGTTCCCGGCCGTTAAACCCCCCAATTTCTGAATGTTGACCTCGGATCAGGTAGGAATACCCGCTGAACTTAA	Fungi	Ascomycota	Sordariomycetes	Xylariales	Xylariales_fam_Incertae_sedis	Phialemoniopsis	cornearis	p__Ascomycota	c__Sordariomycetes	o__Xylariales	f__Xylariales_fam_Incertae_sedis	Phialemoniopsis	NA
ASV124	GAAATGCGATAAGTAATGTGAATTGCAGAATTCAGTGAATCATCGAATCTTTGAACGCACATTGCGCCCGCCAGCACTCTGGCGGGCATGCCTGTTCGAGCGTCATTTCAACCCTCAGGCCCCCGTGGCCTGGTGTTGGGGCACTGCCGTCTAGGGACGCGCAGGCCCTGAAAAGCAGTGGCGGGCTCGCTAGAACTCCGGGCGCAGTAGATTAAAATCTCGTCTAGGTGGTCTGGCGCGGTCTTGCCGTCAAAAACCCCACAAACATATAACAAGGTTGACCTCGGATCAGGTAGGAATACCCGCTGAACTTAA	16	12	41	7	184	21	88	0	17	27	80	127	0	0	18	124	36	9	40	34	881	GAAATGCGATAAGTAATGTGAATTGCAGAATTCAGTGAATCATCGAATCTTTGAACGCACATTGCGCCCGCCAGCACTCTGGCGGGCATGCCTGTTCGAGCGTCATTTCAACCCTCAGGCCCCCGTGGCCTGGTGTTGGGGCACTGCCGTCTAGGGACGCGCAGGCCCTGAAAAGCAGTGGCGGGCTCGCTAGAACTCCGGGCGCAGTAGATTAAAATCTCGTCTAGGTGGTCTGGCGCGGTCTTGCCGTCAAAAACCCCACAAACATATAACAAGGTTGACCTCGGATCAGGTAGGAATACCCGCTGAACTTAA	Fungi	Ascomycota	Sordariomycetes	Sordariomycetes_ord_Incertae_sedis	Sordariomycetes_fam_Incertae_sedis	Distoseptispora	NA	p__Ascomycota	c__Sordariomycetes	o__Sordariomycetes_ord_Incertae_sedis	f__Sordariomycetes_fam_Incertae_sedis	Distoseptispora	NA
ASV125	GAAATGCGATAAGTAATGTGAATTGCAGAATTCAGTGAATCATCGAATCTTTGAACGCACCTTGCGCTCCTTGGTATTCCGAGGAGCATGCCTGTTTGAGTGTCATGGAATTCTCAACCCATAGATCCTTGTGGTCTACGGGCTTGGATTTGGAGGCTTGCCGGCCCTTACACGGGGTCGGCTCCTCTTGAATGCATTAGCTTGATTCCGTGCGAATCGGCTTTCAGTGTGATAATTGTCTACGCTGTGGCCGTGAAGCGTTTGGCGAGCTTCTAACCGTCCGTTAGGACAACTTCTTGACATCTGACCTCAAATCAGGTAGGACTACCCGCTGAACTTAA	24	53	32	116	135	27	127	69	73	79	22	0	0	8	30	21	14	0	41	0	871	GAAATGCGATAAGTAATGTGAATTGCAGAATTCAGTGAATCATCGAATCTTTGAACGCACCTTGCGCTCCTTGGTATTCCGAGGAGCATGCCTGTTTGAGTGTCATGGAATTCTCAACCCATAGATCCTTGTGGTCTACGGGCTTGGATTTGGAGGCTTGCCGGCCCTTACACGGGGTCGGCTCCTCTTGAATGCATTAGCTTGATTCCGTGCGAATCGGCTTTCAGTGTGATAATTGTCTACGCTGTGGCCGTGAAGCGTTTGGCGAGCTTCTAACCGTCCGTTAGGACAACTTCTTGACATCTGACCTCAAATCAGGTAGGACTACCCGCTGAACTTAA	Fungi	Basidiomycota	Agaricomycetes	Polyporales	Polyporaceae	Trametes	NA	p__Basidiomycota	c__Agaricomycetes	o__Polyporales	f__Polyporaceae	Trametes	NA
ASV126	GAAATGCGATAAGTAATGTGAATTGCAGAATTCAGTGAATCATCGAATCTTTGAACGCACCTTGCGCCTTTTGGTATTCCGAAAGGCATGCCTGTTTCAGTGTCATGAAATCTCAATCTAATATGTTTTCTGAACATGTTAGGCTTGGACTTGGGCGTCTGCCAGTGATGGCTCGCCTCAAATGACTTAGTGGAACATCCCACATCAGTGTTAGACGTAATAAGTTTCGTCTCTCCTTGTGGTGATGACTGCTCAGAACCTGCCATCGCGCATCTTTTGACTTTGACCTGAAATCAGGTAGGGCTACCCGCTGAACTTAA	0	12	0	0	5	0	4	0	10	4	35	102	19	26	0	131	16	32	418	54	868	GAAATGCGATAAGTAATGTGAATTGCAGAATTCAGTGAATCATCGAATCTTTGAACGCACCTTGCGCCTTTTGGTATTCCGAAAGGCATGCCTGTTTCAGTGTCATGAAATCTCAATCTAATATGTTTTCTGAACATGTTAGGCTTGGACTTGGGCGTCTGCCAGTGATGGCTCGCCTCAAATGACTTAGTGGAACATCCCACATCAGTGTTAGACGTAATAAGTTTCGTCTCTCCTTGTGGTGATGACTGCTCAGAACCTGCCATCGCGCATCTTTTGACTTTGACCTGAAATCAGGTAGGGCTACCCGCTGAACTTAA	Fungi	Basidiomycota	Tremellomycetes	Tremellales	Rhynchogastremataceae	Papiliotrema	NA	p__Basidiomycota	c__Tremellomycetes	o__Tremellales	f__Rhynchogastremataceae	Papiliotrema	flavescens
ASV127	GAAATGCGATAAGTAATGTGAATTGCAGAATTCAGTGAATCATCGAATCTTTGAACGCACCTTGCGCTCCTTGGTATTCCGAGGAGCATGCCTGTTTGAGTGTCATGAAATTCTCAACCTACAAATCTTTGCGGGTTTGTAGGCTTGGACTTGGAGGTTTTTGTTGGCTTCTCGCAAGTCGGCTCCTCTTAAATGCATTAGCCTGTTTCCTTGCGGATCGGCTCTCGGTGTGATAATTATCTGCGCCGCGACCGTGAAGCGTTTGGCTGGCTTCTAATCGTCTCGCTCAAGAGACAGCTTCTTATGACCTCTGACCTCAAATCAGGTAGGACTACCCGCTGAACTTAA	32	44	45	127	103	26	119	46	54	91	12	11	13	0	85	17	0	0	41	0	866	GAAATGCGATAAGTAATGTGAATTGCAGAATTCAGTGAATCATCGAATCTTTGAACGCACCTTGCGCTCCTTGGTATTCCGAGGAGCATGCCTGTTTGAGTGTCATGAAATTCTCAACCTACAAATCTTTGCGGGTTTGTAGGCTTGGACTTGGAGGTTTTTGTTGGCTTCTCGCAAGTCGGCTCCTCTTAAATGCATTAGCCTGTTTCCTTGCGGATCGGCTCTCGGTGTGATAATTATCTGCGCCGCGACCGTGAAGCGTTTGGCTGGCTTCTAATCGTCTCGCTCAAGAGACAGCTTCTTATGACCTCTGACCTCAAATCAGGTAGGACTACCCGCTGAACTTAA	Fungi	Basidiomycota	Agaricomycetes	Polyporales	Polyporaceae	Earliella	scabrosa	p__Basidiomycota	c__Agaricomycetes	o__Polyporales	f__Polyporaceae	Earliella	scabrosa
ASV128	GAAATGCGATAAGTAATGTGAATTGCAGAATTCAGTGAATCATCGAATCTTTGAACGCACCTTGCGCTCCTTGGTATTCCGAGGAGCATGCCTGTTTGAGTGTCGTGAAATTCTCAATCTATAAGCCTTTGCGGGTTTATAGACTTGGACTTGGAGGCTTGCTGGCTCTAAACCGTCGGCTCCTCTTAAATGCATTAGCTTGATTCCTTGCGGATCGGCTCTCGGTGTGATAATTGTCTACGCCGTGACCGTGAAGCGTTTGGCGGGCTTCTAACTGTCTCATTAGAGACAACTTCATTGACATCTGACCTCAAATCAGGTAGGACTACCCGCTGAACTTAA	29	27	36	120	109	25	146	45	55	118	32	14	0	0	55	15	10	0	22	6	864	GAAATGCGATAAGTAATGTGAATTGCAGAATTCAGTGAATCATCGAATCTTTGAACGCACCTTGCGCTCCTTGGTATTCCGAGGAGCATGCCTGTTTGAGTGTCGTGAAATTCTCAATCTATAAGCCTTTGCGGGTTTATAGACTTGGACTTGGAGGCTTGCTGGCTCTAAACCGTCGGCTCCTCTTAAATGCATTAGCTTGATTCCTTGCGGATCGGCTCTCGGTGTGATAATTGTCTACGCCGTGACCGTGAAGCGTTTGGCGGGCTTCTAACTGTCTCATTAGAGACAACTTCATTGACATCTGACCTCAAATCAGGTAGGACTACCCGCTGAACTTAA	Fungi	Basidiomycota	Agaricomycetes	Polyporales	Polyporaceae	Grammothele	fuligo	p__Basidiomycota	c__Agaricomycetes	o__Polyporales	f__Polyporaceae	Grammothele	fuligo
ASV129	GAAACGCGATAGGTAATGTGAATTGCAGAATTCAGTGAATCATCGAATCTTTGAACGCACATTGCGCCCTTTGGCATTCCGAAGGGCATGCCTGTTCGAGCGTCATTACACCAATCAAGCCTGGCTTGGTATTGGGCGACGGGGGCCGTCACACGCCCCCGCGCCCCAAAGACCCGACCGGCGGGACGGACCAAATCTCAGCGTTGTGCAAACCATTGTCGCTGGCGAGATGGGACGGCCGAGCCGTGAAAACACCCCCTTCTTCTGTAATGTTGACCTCGGATCAGGTAGGGATACCCGCTGAACTTAA	0	0	0	0	0	0	0	0	0	0	182	0	0	66	0	97	463	0	54	0	862	GAAACGCGATAGGTAATGTGAATTGCAGAATTCAGTGAATCATCGAATCTTTGAACGCACATTGCGCCCTTTGGCATTCCGAAGGGCATGCCTGTTCGAGCGTCATTACACCAATCAAGCCTGGCTTGGTATTGGGCGACGGGGGCCGTCACACGCCCCCGCGCCCCAAAGACCCGACCGGCGGGACGGACCAAATCTCAGCGTTGTGCAAACCATTGTCGCTGGCGAGATGGGACGGCCGAGCCGTGAAAACACCCCCTTCTTCTGTAATGTTGACCTCGGATCAGGTAGGGATACCCGCTGAACTTAA	Fungi	Ascomycota	Dothideomycetes	Capnodiales	Neodevriesiaceae	Neodevriesia	shakazului	p__Ascomycota	c__Dothideomycetes	o__Capnodiales	f__Neodevriesiaceae	Neodevriesia	queenslandica
ASV130	GAAATGCGATAAGTAATGTGAATTGCAGAATTCCGTGAATCATCGAATCTTTGAACGCACATTGCGCCCTTTGGTATTCCGAGGGGCATGCCTGTTCGAGCGTCATTTGCACCTTCAAGCTCTGCTTGGTATTGGAGGCCGCCCCGGCGGGGCGCCCCCGAAACACAGCGGCGATGCGGCCGGCCTCCCTGGCGTAGTGACTTTGCTGTCGCCCCGGAGTGTCGGTGGTGTCTGCCGGACAACCCATATCTCTTGAAATCGACCTCGGATCAGGTAGGACTACCCGCTGAACTTAA	75	0	41	105	6	0	154	16	21	8	0	0	3	0	329	0	0	0	94	0	852	GAAATGCGATAAGTAATGTGAATTGCAGAATTCCGTGAATCATCGAATCTTTGAACGCACATTGCGCCCTTTGGTATTCCGAGGGGCATGCCTGTTCGAGCGTCATTTGCACCTTCAAGCTCTGCTTGGTATTGGAGGCCGCCCCGGCGGGGCGCCCCCGAAACACAGCGGCGATGCGGCCGGCCTCCCTGGCGTAGTGACTTTGCTGTCGCCCCGGAGTGTCGGTGGTGTCTGCCGGACAACCCATATCTCTTGAAATCGACCTCGGATCAGGTAGGACTACCCGCTGAACTTAA	Fungi	Ascomycota	Lecanoromycetes	Ostropales	Stictidaceae	Cryptodiscus	epicladonia	p__Ascomycota	c__Lecanoromycetes	o__Ostropales	f__Stictidaceae	Cryptodiscus	NA
ASV131	GAAATGCGATAAGTAATGTGAATTGCAGAATTCAGTGAATCATCGAATCTTTGAACGCACATTGCGCCCGCCAGAATTCTGGCGGGCATGCCTGTTCGAGCGTCATTTCAACCCTCGGTCTCCCTCCGGGAGAGACCGGCGTTGGGGACCGGCACTTACCCCGCCGGCCCCGAAATGAAGTGGCGGCCCGTCCGCGGCGACCTCTGCGTAGTAACTCCACTCGCACCGGGACCCGGGCGCGGCCACGCCGTAAAGCCCCCAACTTCCGAATGTTGACCTCGAATCAGGTAGGAATACCCGCTGAACTTAA	0	0	0	0	696	0	0	0	144	0	0	0	0	0	0	0	0	0	0	0	840	GAAATGCGATAAGTAATGTGAATTGCAGAATTCAGTGAATCATCGAATCTTTGAACGCACATTGCGCCCGCCAGAATTCTGGCGGGCATGCCTGTTCGAGCGTCATTTCAACCCTCGGTCTCCCTCCGGGAGAGACCGGCGTTGGGGACCGGCACTTACCCCGCCGGCCCCGAAATGAAGTGGCGGCCCGTCCGCGGCGACCTCTGCGTAGTAACTCCACTCGCACCGGGACCCGGGCGCGGCCACGCCGTAAAGCCCCCAACTTCCGAATGTTGACCTCGAATCAGGTAGGAATACCCGCTGAACTTAA	Fungi	Ascomycota	Sordariomycetes	Hypocreales	Cordycipitaceae	NA	NA	p__Ascomycota	c__Sordariomycetes	o__Hypocreales	NA	NA	NA
ASV132	GAAATGCGATAAGTAATGTGAATTGCAGAATTCAGTGAATCATCGAATCTTTGAACGCACATTGCGCCCATTAGTATTCTAGTGGGCATGCCTGTTCGAGCGTCATTTCAACCCCTAAGCACAGCTTACTGTTGGGACTCTACGGCCTCCGTAGTTCCCCAAAGCGATTGGCGGAGTGGCAGTAGTCCTCTGAGCGTAGTAATTCTTTATCTCGCTTTTGTTAGGTGCTGCCCCCCCGGCCGTTAAACCCCCCCATTTTTTCTGGTTGACCTCGGATCAGGTAGGAATACCCGCTGAACTTAA	0	0	22	0	0	0	0	0	0	0	0	0	0	0	689	0	0	0	103	0	814	GAAATGCGATAAGTAATGTGAATTGCAGAATTCAGTGAATCATCGAATCTTTGAACGCACATTGCGCCCATTAGTATTCTAGTGGGCATGCCTGTTCGAGCGTCATTTCAACCCCTAAGCACAGCTTACTGTTGGGACTCTACGGCCTCCGTAGTTCCCCAAAGCGATTGGCGGAGTGGCAGTAGTCCTCTGAGCGTAGTAATTCTTTATCTCGCTTTTGTTAGGTGCTGCCCCCCCGGCCGTTAAACCCCCCCATTTTTTCTGGTTGACCTCGGATCAGGTAGGAATACCCGCTGAACTTAA	Fungi	Ascomycota	Sordariomycetes	Trichosphaeriales	Trichosphaeriaceae	Nigrospora	bambusae	p__Ascomycota	c__Sordariomycetes	o__Trichosphaeriales	f__Trichosphaeriaceae	Nigrospora	NA
ASV133	AAAATGCGATAAGTAATGTGAATTGCAGAATTCAGTGAATCATCGAATCTTTGAACGCACATTGCGCCCGCCAGTATTCTGGCGGGCATGCCTGTTCGAGCGTCATTTCAACCCTCAAGCACAGCTTGGTGTTGGGATTCGTGGAGCAATCCACGGTCCCCAAATCTATTGGCGGTCACGTCGAGCTTCCATAGCGTAGTAATTACACCTCGTTACTGGTAATCGTCGCGGCCACGCCGTTAAACCCCAACTTCTGAATGTTGACCTCGGATCAGGTAGGAATACCCGCTGAACTTAA	0	167	0	347	11	0	0	151	0	129	0	0	0	0	7	0	0	0	0	0	812	AAAATGCGATAAGTAATGTGAATTGCAGAATTCAGTGAATCATCGAATCTTTGAACGCACATTGCGCCCGCCAGTATTCTGGCGGGCATGCCTGTTCGAGCGTCATTTCAACCCTCAAGCACAGCTTGGTGTTGGGATTCGTGGAGCAATCCACGGTCCCCAAATCTATTGGCGGTCACGTCGAGCTTCCATAGCGTAGTAATTACACCTCGTTACTGGTAATCGTCGCGGCCACGCCGTTAAACCCCAACTTCTGAATGTTGACCTCGGATCAGGTAGGAATACCCGCTGAACTTAA	Fungi	Ascomycota	Sordariomycetes	Hypocreales	Nectriaceae	Fusarium	polyphialidicum	p__Ascomycota	c__Sordariomycetes	o__Hypocreales	f__Nectriaceae	Fusarium	polyphialidicum
ASV134	GAAATGCGATAAGTAATGTGAATTGCAGAATTCCGCGAATCATCGAATCTTTGAACGCACATTGCGCCCTTTGGTATTCCGAGGGGCATGCCTGTTCGAGCGTCATTTGCATCCTCAAGCTCTGCTTGGTGTTGGAGGTCGCCCCGCTGGGGTGCCCCCGAAACTCAGCGGCGGCGTAGCCGGACCCCCTGGCGCAGTGACCTAGTGTCGCCCGGGGTCGTCGGTCATGCGCCTGCCGGACAACAACCACGAATCTATGAATCGACCTCGGATCAGGCAGGACTACCCGCTGAACTTAA	38	0	49	57	26	15	165	0	0	105	15	0	8	0	217	24	0	0	81	9	809	GAAATGCGATAAGTAATGTGAATTGCAGAATTCCGCGAATCATCGAATCTTTGAACGCACATTGCGCCCTTTGGTATTCCGAGGGGCATGCCTGTTCGAGCGTCATTTGCATCCTCAAGCTCTGCTTGGTGTTGGAGGTCGCCCCGCTGGGGTGCCCCCGAAACTCAGCGGCGGCGTAGCCGGACCCCCTGGCGCAGTGACCTAGTGTCGCCCGGGGTCGTCGGTCATGCGCCTGCCGGACAACAACCACGAATCTATGAATCGACCTCGGATCAGGCAGGACTACCCGCTGAACTTAA	Fungi	Ascomycota	Lecanoromycetes	Ostropales	Stictidaceae	Cryptodiscus	NA	p__Ascomycota	c__Lecanoromycetes	o__Ostropales	f__Stictidaceae	Cryptodiscus	NA
ASV135	GAAATGCGATAAGTAATGTGAATTGCAGAATTCAGTGAATCATCGAATCTTTGAACGCACCTTGCGCTCCTTGGTATTCCGAGGAGCATGCCTGTTTGAGTGTCATTAAATTCTCAACCTACACCTGTTTTTCAAACCTGTGTAGGCTTGGATGTGGGGGCTTGCAGGTCCGCCTCGTGTGGTCTGCTCCTCTGAAATGCATTAGTGGGTTTGTGCCCCTCATCTATTGGTGTGATAATTATCTACGCCGTTGGGTGATGCATCAATGAAACCTGCTCATAACCGTCCGTCTCGGACAACTTTGATCATTTTGACCTCAAATCAGGTAAGACTACCCGCTGAACTTAA	13	36	5	46	29	7	21	18	7	25	0	7	25	0	295	43	6	7	214	0	804	GAAATGCGATAAGTAATGTGAATTGCAGAATTCAGTGAATCATCGAATCTTTGAACGCACCTTGCGCTCCTTGGTATTCCGAGGAGCATGCCTGTTTGAGTGTCATTAAATTCTCAACCTACACCTGTTTTTCAAACCTGTGTAGGCTTGGATGTGGGGGCTTGCAGGTCCGCCTCGTGTGGTCTGCTCCTCTGAAATGCATTAGTGGGTTTGTGCCCCTCATCTATTGGTGTGATAATTATCTACGCCGTTGGGTGATGCATCAATGAAACCTGCTCATAACCGTCCGTCTCGGACAACTTTGATCATTTTGACCTCAAATCAGGTAAGACTACCCGCTGAACTTAA	Fungi	Basidiomycota	Agaricomycetes	Agaricales	Psathyrellaceae	Coprinopsis	NA	p__Basidiomycota	c__Agaricomycetes	o__Agaricales	f__Psathyrellaceae	Coprinopsis	NA
ASV136	GAAATGCGATAAGTAATGTGAATTGCAGAATTCAGTGAATCATCGAATCTTTGAACGCACATTGCGCCCGCCAGCACTCTGGCGGGCATGCCTGTTCGAGCGTCATTTCAACCCTCAAGCCCAGCTTGGTGTTGGGGCACCACGGAGCTTCGGCGCCGTGAGCCCTGAAAGTCAGTGGCGGACTCGCTGTGTGTCCGGGCGTAGTAGTAATATGTCGCCTGTGGACGCCCTGCGGGCTCCTTGCCGTAAAACGCTTCTAACCAGAACGTTGACCTCGGATCAGGTAGGAATACCCGCTGAACTTAA	176	0	67	0	0	0	217	0	109	230	0	0	0	0	0	0	0	0	0	0	799	GAAATGCGATAAGTAATGTGAATTGCAGAATTCAGTGAATCATCGAATCTTTGAACGCACATTGCGCCCGCCAGCACTCTGGCGGGCATGCCTGTTCGAGCGTCATTTCAACCCTCAAGCCCAGCTTGGTGTTGGGGCACCACGGAGCTTCGGCGCCGTGAGCCCTGAAAGTCAGTGGCGGACTCGCTGTGTGTCCGGGCGTAGTAGTAATATGTCGCCTGTGGACGCCCTGCGGGCTCCTTGCCGTAAAACGCTTCTAACCAGAACGTTGACCTCGGATCAGGTAGGAATACCCGCTGAACTTAA	Fungi	Ascomycota	Sordariomycetes	NA	NA	NA	NA	p__Ascomycota	c__Sordariomycetes	NA	NA	NA	NA
ASV137	GAAACGCGATATTTCTTGTGAATTGCAGAAGTGAATCATCAGTTTTTGAACGCACATTGCACTTTGGGGTATCCCCCAAAGTATACTTGTTTGAGCGTTGTTTCTCTCTTGGAATTGCATTGCTTTTCTAAAATTTCGAATCAAATTCGTTTGAAAAACAACACTATTCAACCTCAGATCAAGTAGGATTACCCGCTGAACTTAA	0	0	25	0	12	19	293	5	29	26	0	0	0	0	109	9	9	24	185	0	745	GAAACGCGATATTTCTTGTGAATTGCAGAAGTGAATCATCAGTTTTTGAACGCACATTGCACTTTGGGGTATCCCCCAAAGTATACTTGTTTGAGCGTTGTTTCTCTCTTGGAATTGCATTGCTTTTCTAAAATTTCGAATCAAATTCGTTTGAAAAACAACACTATTCAACCTCAGATCAAGTAGGATTACCCGCTGAACTTAA	Fungi	Ascomycota	Saccharomycetes	Saccharomycetales	Dipodascaceae	NA	NA	p__Ascomycota	c__Saccharomycetes	o__Saccharomycetales	f__Dipodascaceae	Dipodascus	geotrichum
ASV138	GAAATGCGATAAGTAATGTGAATTGCAGAATTCAGTGAATCATCGAATCTTTGAACGCACATTGCGCCCATCAGTATTCTGGTGGGCATGCCTGTTCGAGCGTCATTTCAACCCCTAAGCACAGCTTACTGTTGGGACTCTACGGCCTCCGTAGTTCCCCAAAGCCATTGGCGGAGTGGCAGTAGTCCTCTGAGCGTAGTAATTCTTTATCTCGCTTTTGTTAGGTGCTGCCCCCCCGGCCGTTAAACCCCCCAATTTTTTCTGGTTGACCTCGGATCAGGTAGGAATACCCGCTGAACTTAA	0	0	0	0	0	0	0	0	0	0	124	70	0	16	0	356	104	0	63	0	733	GAAATGCGATAAGTAATGTGAATTGCAGAATTCAGTGAATCATCGAATCTTTGAACGCACATTGCGCCCATCAGTATTCTGGTGGGCATGCCTGTTCGAGCGTCATTTCAACCCCTAAGCACAGCTTACTGTTGGGACTCTACGGCCTCCGTAGTTCCCCAAAGCCATTGGCGGAGTGGCAGTAGTCCTCTGAGCGTAGTAATTCTTTATCTCGCTTTTGTTAGGTGCTGCCCCCCCGGCCGTTAAACCCCCCAATTTTTTCTGGTTGACCTCGGATCAGGTAGGAATACCCGCTGAACTTAA	Fungi	Ascomycota	Sordariomycetes	Trichosphaeriales	Trichosphaeriaceae	Nigrospora	musae	p__Ascomycota	c__Sordariomycetes	o__Trichosphaeriales	f__Trichosphaeriaceae	Nigrospora	musae
ASV139	GAAATGCGATAAGTAATGTGAATTGCAGAATTCAGTGAATCATCGAATCTTTGAACGCACATTGCGCCCTTTGGCATTCCGAAGGGCATGCCTGTTCGAGCGTCATTACACCAATCAAGCCTGGCTTGGTATTGGGCGACGGGGGGCCGTTTCCATACGCCCCCGCGCCCCAAAGACCCTCCCGGCGGGACGGACCGAATCTCAGCGTTGTGCAAACCAAGCCGCTGGCGAGACGGGACGGCCGTGCCGTGAAAACCTCTCCCTCGTAATGTTGACCTCGGATCAGGTAGGGATACCCGCTGAACTTAA	0	0	0	0	0	0	252	0	0	0	0	0	0	0	0	0	0	0	480	0	732	GAAATGCGATAAGTAATGTGAATTGCAGAATTCAGTGAATCATCGAATCTTTGAACGCACATTGCGCCCTTTGGCATTCCGAAGGGCATGCCTGTTCGAGCGTCATTACACCAATCAAGCCTGGCTTGGTATTGGGCGACGGGGGGCCGTTTCCATACGCCCCCGCGCCCCAAAGACCCTCCCGGCGGGACGGACCGAATCTCAGCGTTGTGCAAACCAAGCCGCTGGCGAGACGGGACGGCCGTGCCGTGAAAACCTCTCCCTCGTAATGTTGACCTCGGATCAGGTAGGGATACCCGCTGAACTTAA	Fungi	Ascomycota	Dothideomycetes	Capnodiales	Neodevriesiaceae	Neodevriesia	NA	p__Ascomycota	c__Dothideomycetes	o__Capnodiales	f__Neodevriesiaceae	Neodevriesia	NA
ASV140	GAAATGCGATAAGTAATGTGAATTGCAGAATTCAGTGAATCATCGAATCTTTGAACGCACCTTGCGCCCCTTGGCATTCCGAGGGGCACGCCTGTTTGAGTGTCGTGAACTCCTCCACCCTCTACCTTTTTCGAAGGGCATTGGGCTGGGATTTGGGAGCTTGCGGGTCCCTGGCCGATCCGCTCTCCTTGAATGCATTAGCGAAGCCCTCGCGGCCTTGGTGTGATAGTCATCTACGCCTCGGCTTAGCGGACATGTGGGAGTCGCTTCTAACCGTCTCGCAAGGGACAACACATACCAACTTGACCTCAAATCAGGCGGGACTACCCGCTGAACTTAA	23	35	29	100	88	25	124	38	65	102	19	14	3	0	0	33	0	0	32	0	730	GAAATGCGATAAGTAATGTGAATTGCAGAATTCAGTGAATCATCGAATCTTTGAACGCACCTTGCGCCCCTTGGCATTCCGAGGGGCACGCCTGTTTGAGTGTCGTGAACTCCTCCACCCTCTACCTTTTTCGAAGGGCATTGGGCTGGGATTTGGGAGCTTGCGGGTCCCTGGCCGATCCGCTCTCCTTGAATGCATTAGCGAAGCCCTCGCGGCCTTGGTGTGATAGTCATCTACGCCTCGGCTTAGCGGACATGTGGGAGTCGCTTCTAACCGTCTCGCAAGGGACAACACATACCAACTTGACCTCAAATCAGGCGGGACTACCCGCTGAACTTAA	Fungi	Basidiomycota	Agaricomycetes	Russulales	Peniophoraceae	Peniophora	NA	p__Basidiomycota	c__Agaricomycetes	o__Russulales	f__Peniophoraceae	Peniophora	molesta
ASV141	AAAATGCGAAAAGTAATGTGAATTGCAGAATTCAGTGAATCATCGAATCTTTGAACGCACATTGCGCCCCCTGGCATTCCGGGGGGCATGCCTGTTCGAGCGTCATTAACACCCCTCAAGCACCGCTTGCCGTTGGGCGTCAGTCCCCTCGATGTTAGGGAGACTCGCCCGAAAATGGGTGACGGCCGACCCGGCCCTGAAGCGCAGTCAGACCACACCGTCATTCGCTTCCGGGGGCTCGGGGCCCGTGCCGGTTCAATCGCGCTCCGGCGCACCATTTGTTAATTTCTGATCATTGACCTCGGATCAGGTAGGGATACCCGCTGAACTTAA	12	44	18	8	63	17	520	0	29	0	0	0	0	0	0	0	0	0	0	2	713	AAAATGCGAAAAGTAATGTGAATTGCAGAATTCAGTGAATCATCGAATCTTTGAACGCACATTGCGCCCCCTGGCATTCCGGGGGGCATGCCTGTTCGAGCGTCATTAACACCCCTCAAGCACCGCTTGCCGTTGGGCGTCAGTCCCCTCGATGTTAGGGAGACTCGCCCGAAAATGGGTGACGGCCGACCCGGCCCTGAAGCGCAGTCAGACCACACCGTCATTCGCTTCCGGGGGCTCGGGGCCCGTGCCGGTTCAATCGCGCTCCGGCGCACCATTTGTTAATTTCTGATCATTGACCTCGGATCAGGTAGGGATACCCGCTGAACTTAA	Fungi	Ascomycota	NA	NA	NA	NA	NA	p__Ascomycota	NA	NA	NA	NA	NA
ASV142	GAACTGCGATAAGTAGTGTGAATTGCAGAATTCAGTGAATCATCGAGTCTTTGAACGCACATTGCGCCCCCTGGTATTCCGGGGGGCATGCCTGTCCGAGCGTCATTGCTACCCTCAAGCGCGGCTTGTGTGTTGGGCCGCCGTCCCCCCCGGCTCCGGGGGGGACGGGCCCGAAAGGCAGCGGCGGCACCGCGTCCGGTCCTCGAGCGTATGGGGCTTTGTCACCCGCTCCGTGGGACCGGCCGGCGCCTTAGCCAGCGGATCAACCTCTCTCTCCAGGTTGACCTCGGATCAGGTAGGGATACCCGCTGAACTTAA	0	0	688	0	0	0	0	0	0	0	0	0	0	0	0	0	0	0	0	0	688	GAACTGCGATAAGTAGTGTGAATTGCAGAATTCAGTGAATCATCGAGTCTTTGAACGCACATTGCGCCCCCTGGTATTCCGGGGGGCATGCCTGTCCGAGCGTCATTGCTACCCTCAAGCGCGGCTTGTGTGTTGGGCCGCCGTCCCCCCCGGCTCCGGGGGGGACGGGCCCGAAAGGCAGCGGCGGCACCGCGTCCGGTCCTCGAGCGTATGGGGCTTTGTCACCCGCTCCGTGGGACCGGCCGGCGCCTTAGCCAGCGGATCAACCTCTCTCTCCAGGTTGACCTCGGATCAGGTAGGGATACCCGCTGAACTTAA	Fungi	Ascomycota	Eurotiomycetes	Eurotiales	Aspergillaceae	Aspergillus	whitfieldii	p__Ascomycota	c__Eurotiomycetes	o__Eurotiales	f__Aspergillaceae	Aspergillus	whitfieldii
ASV143	GAAATGCGATAAGTAATGTGAATTGCAGAATTCAGTGAATCATCGAATCTTTGAACGCACATTGCGCCCCCTGGTATTCCGGGGGGCATGCCTGTTCGAGCGTCATTTCACCACTCAAGCCTCGCTTGGTATTGGGCATCGCGGTCAGCCGCGTGCCTTAAATCGACCGGCTGGGTCTACCGTCCCCTAAGCGTTGTGGAAACTATTCGCTAAAGGGTCGTCTGGTAGTTCACGCCGTGAAAACAAACCAATTTCTAAGGTTGACCTCGGATCAGGTAGGGATACCCGCTGAACTTAA	0	0	78	117	0	55	276	0	105	31	0	0	0	0	26	0	0	0	0	0	688	GAAATGCGATAAGTAATGTGAATTGCAGAATTCAGTGAATCATCGAATCTTTGAACGCACATTGCGCCCCCTGGTATTCCGGGGGGCATGCCTGTTCGAGCGTCATTTCACCACTCAAGCCTCGCTTGGTATTGGGCATCGCGGTCAGCCGCGTGCCTTAAATCGACCGGCTGGGTCTACCGTCCCCTAAGCGTTGTGGAAACTATTCGCTAAAGGGTCGTCTGGTAGTTCACGCCGTGAAAACAAACCAATTTCTAAGGTTGACCTCGGATCAGGTAGGGATACCCGCTGAACTTAA	Fungi	Ascomycota	Dothideomycetes	Capnodiales	Cladosporiaceae	Cladosporium	NA	p__Ascomycota	c__Dothideomycetes	o__Capnodiales	f__Cladosporiaceae	Cladosporium	NA
ASV144	GAAATGCGATAAGTAATGTGAATTGCAGAATTCAGTGAATCATCGAATCTTTGAACGCACATTGCGCCCTTTGGCATTCCGAAGGGCATGCCTGTTCGAGCGTCATTACACCAATCAAGCCTGGCTTGGTATTGGGCGACGGGGGGCCGTTTCCATACGCCCCCGCGCCCCAAAGACCCTCCCGGCGGGACGGACCGAATCTCAGCGTTGTGCAAACCAAGCCGCTGGCGAGACGGGACGGCCGTGCCGTGAAAACCTCTCTCTCGTAATGTTGACCTCGGATCAGGTAGGGATACCCGCTGAACTTAA	24	0	20	0	0	0	210	0	71	0	31	0	0	0	36	0	0	0	290	0	682	GAAATGCGATAAGTAATGTGAATTGCAGAATTCAGTGAATCATCGAATCTTTGAACGCACATTGCGCCCTTTGGCATTCCGAAGGGCATGCCTGTTCGAGCGTCATTACACCAATCAAGCCTGGCTTGGTATTGGGCGACGGGGGGCCGTTTCCATACGCCCCCGCGCCCCAAAGACCCTCCCGGCGGGACGGACCGAATCTCAGCGTTGTGCAAACCAAGCCGCTGGCGAGACGGGACGGCCGTGCCGTGAAAACCTCTCTCTCGTAATGTTGACCTCGGATCAGGTAGGGATACCCGCTGAACTTAA	Fungi	Ascomycota	Dothideomycetes	Capnodiales	Neodevriesiaceae	Neodevriesia	NA	p__Ascomycota	c__Dothideomycetes	o__Capnodiales	f__Neodevriesiaceae	Neodevriesia	NA
ASV145	GAAATGCGATAAGTAATGTGAATTGCAGAATTCAGTGAATCATCGAATCTTTGAACGCACATTGCGCCCTTTGGCATTCCGAAGGGCATGCCTGTTCGAGCGTCATTACACCAATCAAGCCTGGCTTGGTATTGGGCGACGGGGTCCCGTGTTGACACGCCCCCGCGCCCCAAAGACCCGACCGGCGGGACGGACCAAATCTCAGCGTTGTGCAAACCATTGTCGCTGGCGAGATGGGACGGCCGAGCCGTGAAAACACCCCCTTCTTCTGTAATGTTGACCTCGGATCAGGTAGGGATACCCGCTGAACTTAA	0	0	9	0	1	0	2	0	0	0	47	68	206	42	13	19	76	95	24	79	681	GAAATGCGATAAGTAATGTGAATTGCAGAATTCAGTGAATCATCGAATCTTTGAACGCACATTGCGCCCTTTGGCATTCCGAAGGGCATGCCTGTTCGAGCGTCATTACACCAATCAAGCCTGGCTTGGTATTGGGCGACGGGGTCCCGTGTTGACACGCCCCCGCGCCCCAAAGACCCGACCGGCGGGACGGACCAAATCTCAGCGTTGTGCAAACCATTGTCGCTGGCGAGATGGGACGGCCGAGCCGTGAAAACACCCCCTTCTTCTGTAATGTTGACCTCGGATCAGGTAGGGATACCCGCTGAACTTAA	Fungi	Ascomycota	Dothideomycetes	Capnodiales	Neodevriesiaceae	Neodevriesia	shakazului	p__Ascomycota	c__Dothideomycetes	o__Capnodiales	f__Neodevriesiaceae	Neodevriesia	queenslandica
ASV146	GAAATGCGATAAGTAATGTGAATTGCAGAATTCAGTGAATCATCGAATCTTTGAACGCACATTGCGCCCGCCGGTATTCCGGCGGGCATGCCTGTTCGAGCGTCATTTCACCACTCAAGCCCAGCTTGGTGTTGGGGCACCCGGCCGCCCGGCGGTCGGGGCCCCCAAGTACATCGGCGGTCCCGCTAGGACCTGAGCGCAGTAACTCGCGGTAAAACGCGCTTCGTTCGGGAGCTTCTGGCGGGCTTCTAGCCGCTAAACCCCCCCTAATTATCTTAGGTTGACCTCGGATCAGGTAGGAATACCCGCTGAACTTAA	0	44	6	89	0	10	0	450	0	74	0	0	0	0	0	0	0	0	0	0	673	GAAATGCGATAAGTAATGTGAATTGCAGAATTCAGTGAATCATCGAATCTTTGAACGCACATTGCGCCCGCCGGTATTCCGGCGGGCATGCCTGTTCGAGCGTCATTTCACCACTCAAGCCCAGCTTGGTGTTGGGGCACCCGGCCGCCCGGCGGTCGGGGCCCCCAAGTACATCGGCGGTCCCGCTAGGACCTGAGCGCAGTAACTCGCGGTAAAACGCGCTTCGTTCGGGAGCTTCTGGCGGGCTTCTAGCCGCTAAACCCCCCCTAATTATCTTAGGTTGACCTCGGATCAGGTAGGAATACCCGCTGAACTTAA	Fungi	Ascomycota	Sordariomycetes	Magnaporthales	Magnaporthaceae	NA	NA	p__Ascomycota	c__Sordariomycetes	o__Magnaporthales	f__Magnaporthaceae	NA	NA
ASV147	GAAATGCGATAAGTAATGTGAATTGCAGAATTCAGTGAATCATCGAATCTTTGAACGCACATTGCGCCCGCCAGTATTCTGGCGGGCATGCCTGTCCGAGCGTCATTTCAACCCTCAGGCCCCATCCCTCGCGGAGCGGGCCTGGCGTTGGGGATCGGCCGTCCTCCCGGGCGGCCGGCCCCGAAATACAGTGGCGGTCTCGCCGCAGCCTCCCCTGCGTAGTAGCACACCTCGCACCGGAGAGCGGCGCGGCCACGCCGTGAAACCCCCCACTATACCAAGGTTGACCTCGGATCAGGTAGGAATACCCGCTGAACTTAA	0	59	0	103	0	0	12	65	0	368	0	0	0	0	0	8	0	0	0	39	654	GAAATGCGATAAGTAATGTGAATTGCAGAATTCAGTGAATCATCGAATCTTTGAACGCACATTGCGCCCGCCAGTATTCTGGCGGGCATGCCTGTCCGAGCGTCATTTCAACCCTCAGGCCCCATCCCTCGCGGAGCGGGCCTGGCGTTGGGGATCGGCCGTCCTCCCGGGCGGCCGGCCCCGAAATACAGTGGCGGTCTCGCCGCAGCCTCCCCTGCGTAGTAGCACACCTCGCACCGGAGAGCGGCGCGGCCACGCCGTGAAACCCCCCACTATACCAAGGTTGACCTCGGATCAGGTAGGAATACCCGCTGAACTTAA	Fungi	Ascomycota	Sordariomycetes	Hypocreales	Tilachlidiaceae	Tilachlidium	brachiatum	p__Ascomycota	c__Sordariomycetes	o__Hypocreales	NA	NA	NA
ASV148	GAAATGCGATAAGTAATGTGAATTGCAGAATTCAGTGAATCATCGAATCTTTGAACGCATCTTGCGCTCCTTGGTATTCCATGGAGCATGCCTGTTTGAGTGTCACGTAAACCCTCACCCTTGCGATGTAACAGTTGCACTGCGGTGGACTTGGACTGTGCCGTAACCGGCTCGTCTTGAAATGCATTAGCTGGCGCTTTTAGAGTGCTGGGCGACGGTGTGATAATTATCTGCGCCAATGCCCTGGGCCTCTTCAGCGGTGCTGCTTACAGTCGTCCCTCTGCGGACAACTAATATCTAAAGCTTTGGCCTCAAATCAGGTAGGACTACCCGCTGAACTTAA	0	12	10	113	89	0	43	22	50	121	21	0	17	0	100	24	0	7	25	0	654	GAAATGCGATAAGTAATGTGAATTGCAGAATTCAGTGAATCATCGAATCTTTGAACGCATCTTGCGCTCCTTGGTATTCCATGGAGCATGCCTGTTTGAGTGTCACGTAAACCCTCACCCTTGCGATGTAACAGTTGCACTGCGGTGGACTTGGACTGTGCCGTAACCGGCTCGTCTTGAAATGCATTAGCTGGCGCTTTTAGAGTGCTGGGCGACGGTGTGATAATTATCTGCGCCAATGCCCTGGGCCTCTTCAGCGGTGCTGCTTACAGTCGTCCCTCTGCGGACAACTAATATCTAAAGCTTTGGCCTCAAATCAGGTAGGACTACCCGCTGAACTTAA	Fungi	Basidiomycota	Agaricomycetes	Auriculariales	Auriculariaceae	Auricularia	scissa	p__Basidiomycota	c__Agaricomycetes	o__Auriculariales	f__Auriculariaceae	Auricularia	fuscosuccinea
ASV149	GAAATGCGATAAGTAATGCGAATTGCAGAATTCCGTGAGTCATCGAATCTTTGAACGCACATTGCGCCCGTTAGTACTCTAGCGGGCATGCCTGTTCGAGCGTCATTTCAACCCTCAAGCACCGCTTGGCGTTGGGGCCCTACGGCTGTCGTAGGCCCTGAAAGATAGTGGCGGGCTCGCTGTAACTCCGAGCGTAGTAGCACATCTCGCTTAGGGCGTTCCGGCGGGTTCTGGCCGTTAAACACCCCTATTTCTAGTGGTTGACCTCGGATCAGGTAGGAGTACCCGCTGAACTTAA	47	35	43	37	29	25	38	49	39	29	30	23	22	14	50	22	14	24	61	20	651	GAAATGCGATAAGTAATGCGAATTGCAGAATTCCGTGAGTCATCGAATCTTTGAACGCACATTGCGCCCGTTAGTACTCTAGCGGGCATGCCTGTTCGAGCGTCATTTCAACCCTCAAGCACCGCTTGGCGTTGGGGCCCTACGGCTGTCGTAGGCCCTGAAAGATAGTGGCGGGCTCGCTGTAACTCCGAGCGTAGTAGCACATCTCGCTTAGGGCGTTCCGGCGGGTTCTGGCCGTTAAACACCCCTATTTCTAGTGGTTGACCTCGGATCAGGTAGGAGTACCCGCTGAACTTAA	Fungi	Ascomycota	Sordariomycetes	NA	NA	NA	NA	p__Ascomycota	c__Sordariomycetes	NA	NA	NA	NA
ASV150	GAAATGCGATAAGTAATGTGAATTGCAGAATTCAGTGAATCATCGAATCTTTGAACGCACATTGCGCCCATTAGTATTCTAGTGGGCATGCCTGTTCGAGCGTCATTTCAACCCCTAAGCACAGCTTATTGTTGGGAATCTACGCCCTAGTAGTTCCTCAAAGACATTGGCGGAGTGGCAGTAGTCCTCTGAGCGTAGTAATTCTTTATCTCGCTTTTGTTAGGTGCTGCCCCCCCGGCCGTAAAACCCCCAATTTTTTTCTGGTTGACCTCGGATCAGGTAGGAATACCCGCTGAACTTAA	0	0	0	0	0	0	0	0	0	0	113	0	0	0	0	457	81	0	0	0	651	GAAATGCGATAAGTAATGTGAATTGCAGAATTCAGTGAATCATCGAATCTTTGAACGCACATTGCGCCCATTAGTATTCTAGTGGGCATGCCTGTTCGAGCGTCATTTCAACCCCTAAGCACAGCTTATTGTTGGGAATCTACGCCCTAGTAGTTCCTCAAAGACATTGGCGGAGTGGCAGTAGTCCTCTGAGCGTAGTAATTCTTTATCTCGCTTTTGTTAGGTGCTGCCCCCCCGGCCGTAAAACCCCCAATTTTTTTCTGGTTGACCTCGGATCAGGTAGGAATACCCGCTGAACTTAA	Fungi	Ascomycota	Sordariomycetes	Trichosphaeriales	Trichosphaeriaceae	Nigrospora	NA	p__Ascomycota	c__Sordariomycetes	o__Trichosphaeriales	f__Trichosphaeriaceae	Nigrospora	oryzae
ASV151	AAAATGCGATAAGTAATGTGAATTGCAGAATTCAGTGAATCATCGAATCTTTGAACGCACATTGCGCCCGCCAGTATTCTGGCGGGCATGCCTGTTCGAGCGTCATTTCAACCCTCAAGCCCAGCTTGGTGTTGGGACTCGCGAGTCAAATCGCGTTCCCCAAATTGATTGGCGGTCACGTCGAGCTTCCATAGCGTAGTAGTAAAACCCTCGTTACTGGTAATCGTCGCGGCCACGCCGTTAAACCCCAACTTCTGAATGTTGACCTCGGATCAGGTAGGAATACCCGCTGAACTTAA	0	15	0	268	0	0	0	104	0	186	22	13	0	0	14	26	0	0	0	0	648	AAAATGCGATAAGTAATGTGAATTGCAGAATTCAGTGAATCATCGAATCTTTGAACGCACATTGCGCCCGCCAGTATTCTGGCGGGCATGCCTGTTCGAGCGTCATTTCAACCCTCAAGCCCAGCTTGGTGTTGGGACTCGCGAGTCAAATCGCGTTCCCCAAATTGATTGGCGGTCACGTCGAGCTTCCATAGCGTAGTAGTAAAACCCTCGTTACTGGTAATCGTCGCGGCCACGCCGTTAAACCCCAACTTCTGAATGTTGACCTCGGATCAGGTAGGAATACCCGCTGAACTTAA	Fungi	Ascomycota	Sordariomycetes	Hypocreales	Nectriaceae	Gibberella	fujikuroi	p__Ascomycota	c__Sordariomycetes	o__Hypocreales	f__Nectriaceae	Fusarium	NA
ASV152	GAAATGCGATAAGTAATGTGAATTGCAGAATTCAGTGAATCATCGAATCTTTGAACGCACATTGCGCCCACCAGTATTCTGGTGGGCATGCCTGTCCGAGCGTCATTTCAACCCTCAGGGCCCGTCCGCGGGACCTGGCGTTGGGGATCGGCCGCCACGCCCGGCGGCCGGCCCCGAAATACAGTGGCGGCCCTCCCGCGATCTCCTCTGCGTAGTAGCGATGCCTCGCAGCTGGCTAACGGGGGTGCCACGCCGTAAAACACACCACTTCTTTCAGGTTGACCTCGGATCAGGTAGGAATACCCGCTGAACTTAA	0	122	0	86	0	0	0	369	0	53	0	0	0	0	0	0	0	0	0	0	630	GAAATGCGATAAGTAATGTGAATTGCAGAATTCAGTGAATCATCGAATCTTTGAACGCACATTGCGCCCACCAGTATTCTGGTGGGCATGCCTGTCCGAGCGTCATTTCAACCCTCAGGGCCCGTCCGCGGGACCTGGCGTTGGGGATCGGCCGCCACGCCCGGCGGCCGGCCCCGAAATACAGTGGCGGCCCTCCCGCGATCTCCTCTGCGTAGTAGCGATGCCTCGCAGCTGGCTAACGGGGGTGCCACGCCGTAAAACACACCACTTCTTTCAGGTTGACCTCGGATCAGGTAGGAATACCCGCTGAACTTAA	Fungi	Ascomycota	Sordariomycetes	Hypocreales	Hypocreales_fam_Incertae_sedis	Acremonium	NA	p__Ascomycota	c__Sordariomycetes	o__Hypocreales	f__Hypocreales_fam_Incertae_sedis	Acremonium	parvum
ASV153	GAACTGCGATAAGTAATGTGAATTGCAGAATTCAGTGAATCATCGAGTCTTTGAACGCACATTGCGCCCCCTGGCATTCCGGGGGGCATGCCTGTCCGAGCGTCATTGCTGCCCATCAAGCCCGGCTTGTGTGTTGGGTCGTCGTCCCCCCCGGGGGACGGGCCCGAAAGGCAGCGGCGGCACCGTGTCCGGTCCTCGAGCGTATGGGGCTTTGTCACCCGCTCGATTTAGGGCCGGCCGGGCGCCAGCCGACGTCCAACCATTTTTCTTCAGGTTGACCTCGGATCAGGTAGGGATACCCGCTGAACTTAA	20	0	115	18	40	21	29	150	19	0	23	0	0	14	99	0	21	0	47	0	616	GAACTGCGATAAGTAATGTGAATTGCAGAATTCAGTGAATCATCGAGTCTTTGAACGCACATTGCGCCCCCTGGCATTCCGGGGGGCATGCCTGTCCGAGCGTCATTGCTGCCCATCAAGCCCGGCTTGTGTGTTGGGTCGTCGTCCCCCCCGGGGGACGGGCCCGAAAGGCAGCGGCGGCACCGTGTCCGGTCCTCGAGCGTATGGGGCTTTGTCACCCGCTCGATTTAGGGCCGGCCGGGCGCCAGCCGACGTCCAACCATTTTTCTTCAGGTTGACCTCGGATCAGGTAGGGATACCCGCTGAACTTAA	Fungi	Ascomycota	Eurotiomycetes	Eurotiales	Aspergillaceae	Aspergillus	sydowii	p__Ascomycota	c__Eurotiomycetes	o__Eurotiales	f__Aspergillaceae	Aspergillus	austroafricanus
ASV154	GAAATGCGATAAGTAATATGAATTGCAGATTTTCGTGAATCATCGAATCTTTGAACGCACATTGCGCTCTTTGGTATTCCAAGGAGCATGCCTGTTTGAGCGTCATTTCTCTCTCAAACCCTTGGGTTTGGTATTGAGTGATACTCTTAGTCGGACTAGGCGTTTGCTTGAAAAGTATTGGCAGGAGTGTACTGGATAGTACTTCTGATTAATTCAATGTATTAGGTTTATCCAACTCGTTGAACGGTCAGGCGGTAAATTTCTAGTGTAATTGGCTCGGCCTTACAACCAACAAACAAAGTTTGACCTCAAATCAGGTAGGATTACCCGCTGAACTTAA	0	0	0	0	0	0	0	0	0	0	0	0	0	0	0	0	0	0	7	604	611	GAAATGCGATAAGTAATATGAATTGCAGATTTTCGTGAATCATCGAATCTTTGAACGCACATTGCGCTCTTTGGTATTCCAAGGAGCATGCCTGTTTGAGCGTCATTTCTCTCTCAAACCCTTGGGTTTGGTATTGAGTGATACTCTTAGTCGGACTAGGCGTTTGCTTGAAAAGTATTGGCAGGAGTGTACTGGATAGTACTTCTGATTAATTCAATGTATTAGGTTTATCCAACTCGTTGAACGGTCAGGCGGTAAATTTCTAGTGTAATTGGCTCGGCCTTACAACCAACAAACAAAGTTTGACCTCAAATCAGGTAGGATTACCCGCTGAACTTAA	Fungi	Ascomycota	Saccharomycetes	Saccharomycetales	Saccharomycetales_fam_Incertae_sedis	Candida	NA	p__Ascomycota	c__Saccharomycetes	o__Saccharomycetales	f__Debaryomycetaceae	Yamadazyma	NA
ASV155	GAAATGCGATAAGTAATGCGAATTGCAGAATCCGTGAGTCATCGAATCTTTGAACGCACATTGCGCCCTCTGGTATTCCGGAGGGCATGCCTGTTCGAGCGTCATTATCACCCCTCAAGCGCGGCTTGTTGTTGGACACGGCGGTCGCCTTTACCGGCCCCGCCCGTCTCAAAGATAACGACGGCGTCTGCGAGGACCCCTGTACACTGAGCTTTCGGGCACGTACTAGGTTGTGGACTCCAGGCCCGGTCACCGTCCCCCTCGGGGACAAAACTTTTTTAACCAGGTTGACCTCGGATCAGGTAGGAATACCCGCTGAACTTAA	0	0	17	0	0	84	0	0	0	0	45	69	0	0	0	293	0	0	0	100	608	GAAATGCGATAAGTAATGCGAATTGCAGAATCCGTGAGTCATCGAATCTTTGAACGCACATTGCGCCCTCTGGTATTCCGGAGGGCATGCCTGTTCGAGCGTCATTATCACCCCTCAAGCGCGGCTTGTTGTTGGACACGGCGGTCGCCTTTACCGGCCCCGCCCGTCTCAAAGATAACGACGGCGTCTGCGAGGACCCCTGTACACTGAGCTTTCGGGCACGTACTAGGTTGTGGACTCCAGGCCCGGTCACCGTCCCCCTCGGGGACAAAACTTTTTTAACCAGGTTGACCTCGGATCAGGTAGGAATACCCGCTGAACTTAA	Fungi	Ascomycota	Eurotiomycetes	Chaetothyriales	Cyphellophoraceae	Cyphellophora	NA	p__Ascomycota	c__Eurotiomycetes	o__Chaetothyriales	f__Cyphellophoraceae	Cyphellophora	NA
ASV156	GAAATGCGATAAGTAATGTGAATTGCAGAATTCAGTGAATCATCGAATCTTTGAACGCACCTTGCGCTCCTTGGTATTCCGAGGAGCATGCCTGTTTGAGTCTCGTGGAATTCTCAACCTTCAACTTTGTTGTCGAAGGCTTGGACTTGGAGGTCGTGCCGGCTCTAGTAGTCGGCTCCTCTGAAATGCATCAGTGCGAACGTTACCAGCCGCTTCAGCGTGATAATTATCTGCGTTGCTGTGGGGGGTATGTCAGTGTTCGTGCTTCGAACCGTCTTCGGACAACATTTCATCTCTGAGCTCAAATCAGGTAGGACTACCCGCTGAACTTAA	0	24	0	75	56	22	118	33	48	81	17	0	6	0	58	20	17	0	17	0	592	GAAATGCGATAAGTAATGTGAATTGCAGAATTCAGTGAATCATCGAATCTTTGAACGCACCTTGCGCTCCTTGGTATTCCGAGGAGCATGCCTGTTTGAGTCTCGTGGAATTCTCAACCTTCAACTTTGTTGTCGAAGGCTTGGACTTGGAGGTCGTGCCGGCTCTAGTAGTCGGCTCCTCTGAAATGCATCAGTGCGAACGTTACCAGCCGCTTCAGCGTGATAATTATCTGCGTTGCTGTGGGGGGTATGTCAGTGTTCGTGCTTCGAACCGTCTTCGGACAACATTTCATCTCTGAGCTCAAATCAGGTAGGACTACCCGCTGAACTTAA	Fungi	Basidiomycota	Agaricomycetes	Polyporales	Phanerochaetaceae	Bjerkandera	mikrofumosa	p__Basidiomycota	c__Agaricomycetes	o__Polyporales	f__Phanerochaetaceae	Bjerkandera	adusta
ASV157	GAAATGCGATAAGTAATGTGAATTGCAGAATTCAGTGAATCATCGAATCTTTGAACGCACATTGCGCCCGGTAGTACTCTACCGGGCATGCCTGTCCGAGCGTCATTTCAACCCTCGGGACCCGTTTCGGCGGGACCCGGCGTTGGGGATCGGCCGTCCTTTGCGGCGCGCCGGCCCCGAAATATAGTGGCGGTCTCGTTGTGACTCCCCTGCGTAGTAGTAACATCTCGCATGCGGATAGTGACGCGGCCACGCCGTAAAACCCCCAACTTTATCAAGGTTGACCTCGGATCAGGTAGGAATACCCGCTGAACTTAA	0	0	19	20	0	0	0	0	0	0	0	0	0	0	83	0	0	0	467	0	589	GAAATGCGATAAGTAATGTGAATTGCAGAATTCAGTGAATCATCGAATCTTTGAACGCACATTGCGCCCGGTAGTACTCTACCGGGCATGCCTGTCCGAGCGTCATTTCAACCCTCGGGACCCGTTTCGGCGGGACCCGGCGTTGGGGATCGGCCGTCCTTTGCGGCGCGCCGGCCCCGAAATATAGTGGCGGTCTCGTTGTGACTCCCCTGCGTAGTAGTAACATCTCGCATGCGGATAGTGACGCGGCCACGCCGTAAAACCCCCAACTTTATCAAGGTTGACCTCGGATCAGGTAGGAATACCCGCTGAACTTAA	Fungi	Ascomycota	Sordariomycetes	Hypocreales	Bionectriaceae	Stilbocrea	walteri	p__Ascomycota	c__Sordariomycetes	o__Hypocreales	f__Bionectriaceae	Stilbocrea	NA
ASV158	GAAATGCGATAATTAATGTGAATTGCAGAATTCAGTGAATCATCGAGTCTTTGAACGCACATTGCACCCCCTGGTATTCCGGGGGGTATGCCTGTCCGAGCGTCATTGCTGCCCTCAAGCACGGCTTGTGTGTTGGGTCGTCGTCCCCCCCGGGGACGGGCCCGAAAGGCAGCGGCGGCACCGCGTCCGGTCCTCGAGCGTATGGGGCTTTGTCACCCGCTCTTGTAGGCCCGGCCGGCGCTGGCCGACGCTGAAAAGCAACCAACTATTTCTCCAGGTTGACCTCGGATCAGGTAGGGATACCCGCTGAACTTAA	0	0	82	64	0	0	129	16	49	43	0	0	0	0	132	0	0	0	73	0	588	GAAATGCGATAATTAATGTGAATTGCAGAATTCAGTGAATCATCGAGTCTTTGAACGCACATTGCACCCCCTGGTATTCCGGGGGGTATGCCTGTCCGAGCGTCATTGCTGCCCTCAAGCACGGCTTGTGTGTTGGGTCGTCGTCCCCCCCGGGGACGGGCCCGAAAGGCAGCGGCGGCACCGCGTCCGGTCCTCGAGCGTATGGGGCTTTGTCACCCGCTCTTGTAGGCCCGGCCGGCGCTGGCCGACGCTGAAAAGCAACCAACTATTTCTCCAGGTTGACCTCGGATCAGGTAGGGATACCCGCTGAACTTAA	Fungi	Ascomycota	Eurotiomycetes	Eurotiales	Aspergillaceae	Aspergillus	bridgeri	p__Ascomycota	c__Eurotiomycetes	o__Eurotiales	f__Aspergillaceae	Aspergillus	sclerotiorum
ASV159	GAAATGCGATAAGTAATGTGAATTGCAGAATTCAGTGAATCATCGAATCTTTGAACGCACATTGCGCCCTTTGGCATTCCGAAGGGCATGCCTGTTCGAGCGTCATTACACCAATCAAGCCTGGCTTGGTATTGGGCGACGGGGGGTCGTTTCCACACGCCCCCGCGCCCCAAAGACCCTCCCGGCGGGACGGACCGAATCTCAGCGTTGTGCAAACTAAGCCGCTGGCGAGACGGGACGGCCGTGCCGTGAAAACCTCTTTTCTCTTGTAATGTTGACCTCGGATCAGGTAGGGATACCCGCTGAACTTAA	182	0	48	38	39	50	135	0	0	29	0	0	0	0	0	0	0	0	53	0	574	GAAATGCGATAAGTAATGTGAATTGCAGAATTCAGTGAATCATCGAATCTTTGAACGCACATTGCGCCCTTTGGCATTCCGAAGGGCATGCCTGTTCGAGCGTCATTACACCAATCAAGCCTGGCTTGGTATTGGGCGACGGGGGGTCGTTTCCACACGCCCCCGCGCCCCAAAGACCCTCCCGGCGGGACGGACCGAATCTCAGCGTTGTGCAAACTAAGCCGCTGGCGAGACGGGACGGCCGTGCCGTGAAAACCTCTTTTCTCTTGTAATGTTGACCTCGGATCAGGTAGGGATACCCGCTGAACTTAA	Fungi	Ascomycota	Dothideomycetes	Capnodiales	Neodevriesiaceae	Neodevriesia	NA	p__Ascomycota	c__Dothideomycetes	o__Capnodiales	f__Neodevriesiaceae	Neodevriesia	NA
ASV160	GAAATGCGATACGTAATGTGAATTGCAGAATTTTGTGAATCATCGAATCTTTGAACGCACATTGCGCCTGGTGGTATTCCGCCAGGCATGCTTGTTTGAGCGTCATTTCTCTCTCACTACCAGTGGTTTTGCTGATTATCCCTTGGATTTATTTCTAAGGGTTCAGTAAAAGAGAATGGCAAGGCTTTGCCTCTTGGAAACGTGTTTTAGGTTCATCCAACTACACTAGTACCAAAGGCTAACCAGTCGGCTTGATAATTTTCTTTCAATGTTGACCTCAAATCAAGTAAGACTACCCGCTGAACTTAA	9	3	27	12	0	0	19	0	10	37	8	0	8	4	320	0	0	0	109	0	566	GAAATGCGATACGTAATGTGAATTGCAGAATTTTGTGAATCATCGAATCTTTGAACGCACATTGCGCCTGGTGGTATTCCGCCAGGCATGCTTGTTTGAGCGTCATTTCTCTCTCACTACCAGTGGTTTTGCTGATTATCCCTTGGATTTATTTCTAAGGGTTCAGTAAAAGAGAATGGCAAGGCTTTGCCTCTTGGAAACGTGTTTTAGGTTCATCCAACTACACTAGTACCAAAGGCTAACCAGTCGGCTTGATAATTTTCTTTCAATGTTGACCTCAAATCAAGTAAGACTACCCGCTGAACTTAA	Fungi	Ascomycota	Saccharomycetes	Saccharomycetales	Trichomonascaceae	Blastobotrys	nivea	p__Ascomycota	c__Saccharomycetes	o__Saccharomycetales	f__Trichomonascaceae	Blastobotrys	nivea
ASV161	GAAATGCGATAAGTAATGTGAATTGCAGAATTCAGTGAATCATCGAATCTTTGAACGCACATTGCGCCCCTTGGTATTCCGGGGGGCATGCCTGTTCGAGCGTCATTACACCACTCCAGCCCGGCTGGGTATTGGGCGCCGCGGCGATCGCCGCGCGCCTCAAACGCCGTCCGGCCCGGCCGTCCGTCCCCGAGCGTTGCGGTACTTTGTTCAGTCGCTCGGTGGGTATGGGCGGCGGCGCGCCGTAAAACCCCCTTTTCAGGTTGACCTCGGATCAGGTAGGGATACCCGCTGAACTTAA	43	32	35	43	35	23	34	34	39	38	29	20	17	11	0	0	13	35	60	24	565	GAAATGCGATAAGTAATGTGAATTGCAGAATTCAGTGAATCATCGAATCTTTGAACGCACATTGCGCCCCTTGGTATTCCGGGGGGCATGCCTGTTCGAGCGTCATTACACCACTCCAGCCCGGCTGGGTATTGGGCGCCGCGGCGATCGCCGCGCGCCTCAAACGCCGTCCGGCCCGGCCGTCCGTCCCCGAGCGTTGCGGTACTTTGTTCAGTCGCTCGGTGGGTATGGGCGGCGGCGCGCCGTAAAACCCCCTTTTCAGGTTGACCTCGGATCAGGTAGGGATACCCGCTGAACTTAA	Fungi	Ascomycota	Dothideomycetes	Capnodiales	Teratosphaeriaceae	Acidomyces	NA	p__Ascomycota	c__Dothideomycetes	o__Capnodiales	f__Teratosphaeriaceae	Acidomyces	NA
ASV162	GAAATGCGATAAGTAATGTGAATTGCAGAATTCAGTGAATCATCGAATCTTTGAACGCACATTGCGCCCATTAGTATTCTAGTGGGCATGCCTGTTCGAGCGTCATTTCAAACCATCAAGCCCTATTTGCTTGGCGTTGGGAGACCGCCGGGCCTCGTCCCGGCGGCTCCTTAAATATATCGGCGGAGTCGTAGCGACCCAAGCGTAGTAATTCTTTCCTCGCTTCAGGTGTCAATACCGACGTCTAGCCGCTAAACCCCTATAATCTTTTAGTCTTGACCTCGGATCAGGTAGGAATACCCGCTGAACTTAA	0	26	0	51	145	23	134	21	90	28	0	0	0	11	16	20	0	0	0	0	565	GAAATGCGATAAGTAATGTGAATTGCAGAATTCAGTGAATCATCGAATCTTTGAACGCACATTGCGCCCATTAGTATTCTAGTGGGCATGCCTGTTCGAGCGTCATTTCAAACCATCAAGCCCTATTTGCTTGGCGTTGGGAGACCGCCGGGCCTCGTCCCGGCGGCTCCTTAAATATATCGGCGGAGTCGTAGCGACCCAAGCGTAGTAATTCTTTCCTCGCTTCAGGTGTCAATACCGACGTCTAGCCGCTAAACCCCTATAATCTTTTAGTCTTGACCTCGGATCAGGTAGGAATACCCGCTGAACTTAA	Fungi	Ascomycota	Sordariomycetes	Xylariales	Diatrypaceae	Eutypella	NA	p__Ascomycota	c__Sordariomycetes	o__Xylariales	f__Diatrypaceae	Eutypella	NA
ASV163	GAAATGCGATAAGTAATGTGAATTGCAGAATTCAGTGAATCATCGAATCTTTGAACGCACATTGCGCCCTTTGGCATTCCGAAGGGCATGCCTGTTCGAGCGTCATTACACCAATCACGCCTGGCGTGGTCTTGGGCGACGGGGCCGTCACACGCCCCCCGCCCCAATGACTCCCGGCGGGACGGACCGAATCTCAGCGTTGTGCAACATGTCGCTGGCGAGACGGGACGGCCGTGCCGTTAAACAACCCCCATCATCAGGTTGACCTCGGATCAGGTAGGGATACCCGCTGAACTTAA	0	79	6	189	0	9	0	62	0	219	0	0	0	0	0	0	0	0	0	0	564	GAAATGCGATAAGTAATGTGAATTGCAGAATTCAGTGAATCATCGAATCTTTGAACGCACATTGCGCCCTTTGGCATTCCGAAGGGCATGCCTGTTCGAGCGTCATTACACCAATCACGCCTGGCGTGGTCTTGGGCGACGGGGCCGTCACACGCCCCCCGCCCCAATGACTCCCGGCGGGACGGACCGAATCTCAGCGTTGTGCAACATGTCGCTGGCGAGACGGGACGGCCGTGCCGTTAAACAACCCCCATCATCAGGTTGACCTCGGATCAGGTAGGGATACCCGCTGAACTTAA	Fungi	Ascomycota	Dothideomycetes	Capnodiales	Neodevriesiaceae	NA	NA	p__Ascomycota	c__Dothideomycetes	o__Capnodiales	f__Neodevriesiaceae	NA	NA
ASV164	AAAATGCGATAAGTAATGTGAATTGCAGAATTCAGTGAATCATCGAATCTTTGAACGCACATTGCGCCCGCCAGTATTCTGGCGGGCATGCCTGTCTGAGCGTCATTTCAACCCTCGGGACCCCGTTCGCGGGACCCGGCGTTGGGGATCAGCCCGGAGCCCTCTGCGGCCGGCGGCTGGCCCCGAAATCTAGTGGCGGTCTCCCCTGCGACCTCCTCTGCGTAGTAGTAACACACCTCGCAGCTGGACAGCGGGAAGGCCACGCCGTAAAACCCCCCAACTCTTCTTAAGGTTGACCTCAGATCAGGTAGGAATACCCGCTGAACTTAA	0	30	7	60	20	35	20	0	20	9	15	0	0	14	16	48	5	0	34	222	555	AAAATGCGATAAGTAATGTGAATTGCAGAATTCAGTGAATCATCGAATCTTTGAACGCACATTGCGCCCGCCAGTATTCTGGCGGGCATGCCTGTCTGAGCGTCATTTCAACCCTCGGGACCCCGTTCGCGGGACCCGGCGTTGGGGATCAGCCCGGAGCCCTCTGCGGCCGGCGGCTGGCCCCGAAATCTAGTGGCGGTCTCCCCTGCGACCTCCTCTGCGTAGTAGTAACACACCTCGCAGCTGGACAGCGGGAAGGCCACGCCGTAAAACCCCCCAACTCTTCTTAAGGTTGACCTCAGATCAGGTAGGAATACCCGCTGAACTTAA	Fungi	Ascomycota	Sordariomycetes	Hypocreales	Hypocreales_fam_Incertae_sedis	Acremonium	NA	p__Ascomycota	c__Sordariomycetes	o__Hypocreales	f__Hypocreales_fam_Incertae_sedis	Acremonium	sordidulum
ASV165	GAAATGCGATAAGTAATGTGAATTGCAGAATTCAGTGAATCATCGAATCTTTGAACGCACATTGCGCCCTTTGGCATTCCGAAGGGCATGCCTGTTCGAGCGTCATTACACCAATCAAGCCTGGCTTGGTATTGGGCGACGGGGGGGACGTCTAAACCACGCCCCCGCGCCCCAAAGACCCGACCGGCGGGACGGACCAAATCTCAGCGTTGTGCAAACCATTGTCGCTGGCGAGATGGGACGGCCGTGCCGTGAAAACACCCCCTTTTCTGTAATGTTGACCTCGGATCAGGTAGGGATACCCGCTGAACTTAA	84	0	163	0	101	0	0	0	104	28	0	0	0	0	0	0	0	0	66	0	546	GAAATGCGATAAGTAATGTGAATTGCAGAATTCAGTGAATCATCGAATCTTTGAACGCACATTGCGCCCTTTGGCATTCCGAAGGGCATGCCTGTTCGAGCGTCATTACACCAATCAAGCCTGGCTTGGTATTGGGCGACGGGGGGGACGTCTAAACCACGCCCCCGCGCCCCAAAGACCCGACCGGCGGGACGGACCAAATCTCAGCGTTGTGCAAACCATTGTCGCTGGCGAGATGGGACGGCCGTGCCGTGAAAACACCCCCTTTTCTGTAATGTTGACCTCGGATCAGGTAGGGATACCCGCTGAACTTAA	Fungi	Ascomycota	Dothideomycetes	Capnodiales	Neodevriesiaceae	Neodevriesia	shakazului	p__Ascomycota	c__Dothideomycetes	o__Capnodiales	f__Neodevriesiaceae	Neodevriesia	shakazului
ASV166	GAAATGCGATAAGTAATGTGAATTGCAGAATTCAGTGAATCATCGAATCTTTGAACGCACCTTGCGCTCTTTGGTATTCCGAAGAGCATGCCTGTTTGAGTGTCATGGTATCATCAACCTTCAACACTTTTGTGATTGAAGGCTTGGATTTGGAGGTTGTGTCGGTGCATTTGTATCGGCTCCTCTGAAATGTATTAGCGTGAATCTTACGGATCGCCTTCGGTGTGATAATTACTGCGCCGTGGACGTGAAGTATAACAGTGTTCGTGCTTACAATCGTCTTTAACAGAGACAACACTTTGACAATCTGACCTCAAATCAGGTAGGATTACCCGCTGAACTTAA	17	19	15	61	73	20	117	33	38	72	6	12	0	0	17	17	11	5	12	0	545	GAAATGCGATAAGTAATGTGAATTGCAGAATTCAGTGAATCATCGAATCTTTGAACGCACCTTGCGCTCTTTGGTATTCCGAAGAGCATGCCTGTTTGAGTGTCATGGTATCATCAACCTTCAACACTTTTGTGATTGAAGGCTTGGATTTGGAGGTTGTGTCGGTGCATTTGTATCGGCTCCTCTGAAATGTATTAGCGTGAATCTTACGGATCGCCTTCGGTGTGATAATTACTGCGCCGTGGACGTGAAGTATAACAGTGTTCGTGCTTACAATCGTCTTTAACAGAGACAACACTTTGACAATCTGACCTCAAATCAGGTAGGATTACCCGCTGAACTTAA	Fungi	Basidiomycota	Agaricomycetes	Polyporales	NA	NA	NA	p__Basidiomycota	c__Agaricomycetes	o__Polyporales	f__Meruliaceae	Phlebia	NA
ASV167	GAAATGCGATAAGTAATGTGAATTGCAGAATTCCGTGAATCATCGAATCTTTGAACGCACATTGCGCCCCCTGGCATTCCGGGGGGCATGCCTGTCCGAGCGTCATTTCTGCCCTCAAGCACGGCTTGTGTGTTGGGTGCGGTCCTCCCGGGGACCTGCCCGAAAGGCAGCGGCGACGTCCGTCTGGTCCTCGAGCGTATGGGGCTCTGTCACTCGCTCGGGAAGGACCTGCGGGGGTTGGTCACCACCACAGTTTTACCACGGTTGACCTCGGATCAGGTAGGAGTTACCCGCTGAACTTAA	34	40	18	50	25	17	37	26	26	30	15	18	17	14	45	13	13	33	53	17	541	GAAATGCGATAAGTAATGTGAATTGCAGAATTCCGTGAATCATCGAATCTTTGAACGCACATTGCGCCCCCTGGCATTCCGGGGGGCATGCCTGTCCGAGCGTCATTTCTGCCCTCAAGCACGGCTTGTGTGTTGGGTGCGGTCCTCCCGGGGACCTGCCCGAAAGGCAGCGGCGACGTCCGTCTGGTCCTCGAGCGTATGGGGCTCTGTCACTCGCTCGGGAAGGACCTGCGGGGGTTGGTCACCACCACAGTTTTACCACGGTTGACCTCGGATCAGGTAGGAGTTACCCGCTGAACTTAA	Fungi	Ascomycota	Eurotiomycetes	Eurotiales	Trichocomaceae	Talaromyces	flavus	p__Ascomycota	c__Eurotiomycetes	o__Eurotiales	f__Trichocomaceae	Talaromyces	aculeatus
ASV168	GAAATGCGATAAGTAATGTGAATTGCAGAATTCAGTGAATCATCGAATCTTTGAACGCACATTGCGCCCGCCAGTATTCTGGCGGGCATGCCTGTTCGAGCGTCATTTCAACCCTCGTGCCCCCGGGCTCGGTGTTGGGGACCGGCCGGCGCGCCCCAGAGGCGCCCCGCCGCCCCCGAAAAGCAGTGGCGGTCACGCCGCGGCATCCTCTGCGTAGTAGCACACCTCGCATCGGGTCCGCGGCGCGGCCACGCCGTAAAACAACCCAAACTTCTGAAATGTTGACCTCGGATCAGGTAGGGATACCCGCTGAACTTAA	28	4	0	8	13	20	40	5	0	27	0	0	0	5	279	13	4	10	84	0	540	GAAATGCGATAAGTAATGTGAATTGCAGAATTCAGTGAATCATCGAATCTTTGAACGCACATTGCGCCCGCCAGTATTCTGGCGGGCATGCCTGTTCGAGCGTCATTTCAACCCTCGTGCCCCCGGGCTCGGTGTTGGGGACCGGCCGGCGCGCCCCAGAGGCGCCCCGCCGCCCCCGAAAAGCAGTGGCGGTCACGCCGCGGCATCCTCTGCGTAGTAGCACACCTCGCATCGGGTCCGCGGCGCGGCCACGCCGTAAAACAACCCAAACTTCTGAAATGTTGACCTCGGATCAGGTAGGGATACCCGCTGAACTTAA	Fungi	Ascomycota	Sordariomycetes	Hypocreales	Nectriaceae	Calcarisporium	cordycipiticola	p__Ascomycota	c__Sordariomycetes	o__Hypocreales	f__Nectriaceae	Calcarisporium	cordycipiticola
ASV169	GAAATGCGATAAGTAATGTGAATTGCAGAATTCAGTGAATCATCGAATCTTTGAACGCACCTTGCGCCCTCTGGTATTCCGGAGGGCATGCCTGTTTGAGTGTCATGTAGACTCAACCCCCCTGGTTTATGATCGGGAAGGGTTGGATGTGGGCGCTGCCAATTGCTGGCTCGCCTTAAATGTCTTAGCGGCTTAGAAGCCCCGACCTAGCGTAATAAGTTTCGCTGGAGAGGGTGTGGATGACTGCTTACAATCGCCCTCGGGCAATCTTTTGACTCTGGCCTCAAATCAGGTAGGACTACCCGCTGAACTTAA	0	5	0	0	0	0	4	0	8	0	56	49	0	17	34	128	0	0	222	6	529	GAAATGCGATAAGTAATGTGAATTGCAGAATTCAGTGAATCATCGAATCTTTGAACGCACCTTGCGCCCTCTGGTATTCCGGAGGGCATGCCTGTTTGAGTGTCATGTAGACTCAACCCCCCTGGTTTATGATCGGGAAGGGTTGGATGTGGGCGCTGCCAATTGCTGGCTCGCCTTAAATGTCTTAGCGGCTTAGAAGCCCCGACCTAGCGTAATAAGTTTCGCTGGAGAGGGTGTGGATGACTGCTTACAATCGCCCTCGGGCAATCTTTTGACTCTGGCCTCAAATCAGGTAGGACTACCCGCTGAACTTAA	Fungi	Basidiomycota	Tremellomycetes	Tremellales	Trimorphomycetaceae	Saitozyma	flava	p__Basidiomycota	c__Tremellomycetes	o__Tremellales	f__Trimorphomycetaceae	Saitozyma	flava
ASV170	GAAATGCGATAAGTAATGTGAATTGCAGAATTCAGTGAATCATCGAATCTTTGAACGCACATTGCGCCCATTAGTATTCTAGTGGGCATGCCTGTTCGAGCGTCATTTCAACCCATCAAGCCCTATTTTTGCTTGGCGTTGGGAGAACGCGGGGCCCTGGTGCCCCGCGCCTCCTCAAATCCATCGGCGGAGTCGTAGCGACCCAAGCGTAGTAATTTTTCTCGCTTTAGGTGTTTTGCTGCCGGCGTCTAGCCGCTAAACCCCCTATTCTTTTTAGGTTTGACCTCGGATCAGGTAGGAATACCCGCTGAACTTAA	0	21	37	69	0	0	56	0	32	0	0	0	16	0	209	42	0	0	45	0	527	GAAATGCGATAAGTAATGTGAATTGCAGAATTCAGTGAATCATCGAATCTTTGAACGCACATTGCGCCCATTAGTATTCTAGTGGGCATGCCTGTTCGAGCGTCATTTCAACCCATCAAGCCCTATTTTTGCTTGGCGTTGGGAGAACGCGGGGCCCTGGTGCCCCGCGCCTCCTCAAATCCATCGGCGGAGTCGTAGCGACCCAAGCGTAGTAATTTTTCTCGCTTTAGGTGTTTTGCTGCCGGCGTCTAGCCGCTAAACCCCCTATTCTTTTTAGGTTTGACCTCGGATCAGGTAGGAATACCCGCTGAACTTAA	Fungi	Ascomycota	Sordariomycetes	Xylariales	Diatrypaceae	NA	NA	p__Ascomycota	c__Sordariomycetes	o__Xylariales	f__Diatrypaceae	NA	NA
ASV171	GAAATGCGATAAGTAATGTGAATTGCAGAATTCAGTGAATCATCGAATCTTTGAACGCACATTGCGCCCGCCAGTATTCTGGCGGGCATGCCTGTTCGAGCGTCATTTCAACCCTCAAGCCCCGGCTTGGTGTTGGGGACCGATCGGCTAGATCCGATCGCCCCCGAAATCTAGTGGCGATCCCACCAGCGCGTCCTCTGCGTAGTAATATACCCCGCTCTGGAACGTGGTGTGGTCATGCCGTTAAACCCCCTACTTTTAAAGGTTGACCTCGGATCAGGTAGGAATACCCGCTGAACTTAA	123	0	61	0	0	0	176	0	0	163	0	0	0	0	0	0	0	0	0	0	523	GAAATGCGATAAGTAATGTGAATTGCAGAATTCAGTGAATCATCGAATCTTTGAACGCACATTGCGCCCGCCAGTATTCTGGCGGGCATGCCTGTTCGAGCGTCATTTCAACCCTCAAGCCCCGGCTTGGTGTTGGGGACCGATCGGCTAGATCCGATCGCCCCCGAAATCTAGTGGCGATCCCACCAGCGCGTCCTCTGCGTAGTAATATACCCCGCTCTGGAACGTGGTGTGGTCATGCCGTTAAACCCCCTACTTTTAAAGGTTGACCTCGGATCAGGTAGGAATACCCGCTGAACTTAA	Fungi	Ascomycota	Sordariomycetes	Hypocreales	Nectriaceae	Cosmospora	viridescens	p__Ascomycota	c__Sordariomycetes	o__Hypocreales	f__Nectriaceae	Cosmospora	viridescens
ASV172	GAAATGCGATAAGTAATGCGAATTGCAGAATCCGTGAGTCATCGAATCTTTGAACGCACATTGCGCCCTTTGGTATTCCGAAGGGCATGCCTGTTCGAGCGTCATTATCACCCCTCAAGCCCGGCTTGTTGTTGGAACGCGGCGGCGTCAAAGCGGCCCTTCCCAAAGATAATGACGGCGTCTGTGACGACTCCTGTACACTGAGCTTTCGGGCACGTACTAGGCTAGAAATCCAGACCCGGTCTTTAAACACCCACCGCGAAAACGGGTTCGCCCGTCCAAGTGCTGGTACTTTTTTACAAGGTTGACCTCGGATCAGGTAGGAATACCCGCTGAACTTAA	0	0	0	0	0	0	0	0	0	0	18	401	0	0	0	86	17	0	0	0	522	GAAATGCGATAAGTAATGCGAATTGCAGAATCCGTGAGTCATCGAATCTTTGAACGCACATTGCGCCCTTTGGTATTCCGAAGGGCATGCCTGTTCGAGCGTCATTATCACCCCTCAAGCCCGGCTTGTTGTTGGAACGCGGCGGCGTCAAAGCGGCCCTTCCCAAAGATAATGACGGCGTCTGTGACGACTCCTGTACACTGAGCTTTCGGGCACGTACTAGGCTAGAAATCCAGACCCGGTCTTTAAACACCCACCGCGAAAACGGGTTCGCCCGTCCAAGTGCTGGTACTTTTTTACAAGGTTGACCTCGGATCAGGTAGGAATACCCGCTGAACTTAA	Fungi	Ascomycota	Eurotiomycetes	Chaetothyriales	Cyphellophoraceae	Cyphellophora	NA	p__Ascomycota	c__Eurotiomycetes	o__Chaetothyriales	f__Cyphellophoraceae	Cyphellophora	NA
ASV173	GAAATGCGATAAGTAATGTGAATTGCAGAATTCAGTGAATCATCGAATCTTTGAACGCACATTGCGCCCTTTGGCATTCCGAGGGGCATGCCCGTTCGAGCGTCATTAAATCCAATCCAGCCCGGCTGGGTGTTGGGCGCCCCGGGGGCCGTGTGGTCCCCGCGCCTCAAAGTCCTGTGGCTGATCGCACCCGAATCTCAGCGTCGTGGAAATCGTCTCGCTGGTGAGAGGGGGGCCGTTCGGCCGTCGTCGAGACGAACGTTTTTCTTCAGGTTGACCTCGGATCGGGTAGGAATACCCGCTGAACTTAA	0	0	471	0	0	0	0	0	0	0	0	11	9	0	0	21	7	0	0	0	519	GAAATGCGATAAGTAATGTGAATTGCAGAATTCAGTGAATCATCGAATCTTTGAACGCACATTGCGCCCTTTGGCATTCCGAGGGGCATGCCCGTTCGAGCGTCATTAAATCCAATCCAGCCCGGCTGGGTGTTGGGCGCCCCGGGGGCCGTGTGGTCCCCGCGCCTCAAAGTCCTGTGGCTGATCGCACCCGAATCTCAGCGTCGTGGAAATCGTCTCGCTGGTGAGAGGGGGGCCGTTCGGCCGTCGTCGAGACGAACGTTTTTCTTCAGGTTGACCTCGGATCGGGTAGGAATACCCGCTGAACTTAA	Fungi	Ascomycota	Dothideomycetes	Capnodiales	NA	NA	NA	p__Ascomycota	c__Dothideomycetes	o__Capnodiales	f__Mycosphaerellaceae	NA	NA
ASV174	GAAATGCGATAAGTAATGTGAATTGCAGAATTCAGTGAATCATCGAATCTTTGAACGCACATTGCGCCCGCCAGTATTCTGGCGGGCATGCCTGTTCGAGCGTCATTTCAACCCTCAAGCCTCCAAGGTTTGGTGTTGGGGATCGGCCGCGTCCTCTCGCGGCCGTCCCCCAAATGCAGTGGCGGCCTCGCTGTAGCGTCCCTCGCGTAGTAGCTTAAACTCGCTCTGGATCGCGGCGACGGCCATGCCGTAAAACCCCCCCAATTCTGAAATGTTGACCTCGGATCAGGTAGGAATACCCGCTGAACTTAA	16	0	53	51	0	0	127	30	8	94	0	0	7	0	82	0	0	0	49	0	517	GAAATGCGATAAGTAATGTGAATTGCAGAATTCAGTGAATCATCGAATCTTTGAACGCACATTGCGCCCGCCAGTATTCTGGCGGGCATGCCTGTTCGAGCGTCATTTCAACCCTCAAGCCTCCAAGGTTTGGTGTTGGGGATCGGCCGCGTCCTCTCGCGGCCGTCCCCCAAATGCAGTGGCGGCCTCGCTGTAGCGTCCCTCGCGTAGTAGCTTAAACTCGCTCTGGATCGCGGCGACGGCCATGCCGTAAAACCCCCCCAATTCTGAAATGTTGACCTCGGATCAGGTAGGAATACCCGCTGAACTTAA	Fungi	Ascomycota	Sordariomycetes	Hypocreales	NA	NA	NA	p__Ascomycota	c__Sordariomycetes	o__Hypocreales	NA	NA	NA
ASV175	GAAATGCGATAAGTAATGTGAATTGCAGAATTCAGTGAATCATCGAATCTTTGAACGCACATTGCGCCCGCCAGTATTCTGGCGGGCATGCCTGTTCGAGCGTCATTTCAACCCTCAAGCCCCGGCTTGGTGTTGGGGACCGATCGGCTCGATCCGATCGCCCCCGAAATCTAGTGGCGATCCCACCAGCGCGTCCTCTGCGTAGTAATATACCCCGCTCTGGAACGTGGTGTGGTCATGCCGTTAAACCCCCTACTTTTTTAAGGTTGACCTCGGATCAGGTAGGAATACCCGCTGAACTTAA	72	25	66	67	77	58	0	19	0	0	0	0	0	0	132	0	0	0	0	0	516	GAAATGCGATAAGTAATGTGAATTGCAGAATTCAGTGAATCATCGAATCTTTGAACGCACATTGCGCCCGCCAGTATTCTGGCGGGCATGCCTGTTCGAGCGTCATTTCAACCCTCAAGCCCCGGCTTGGTGTTGGGGACCGATCGGCTCGATCCGATCGCCCCCGAAATCTAGTGGCGATCCCACCAGCGCGTCCTCTGCGTAGTAATATACCCCGCTCTGGAACGTGGTGTGGTCATGCCGTTAAACCCCCTACTTTTTTAAGGTTGACCTCGGATCAGGTAGGAATACCCGCTGAACTTAA	Fungi	Ascomycota	Sordariomycetes	Hypocreales	Nectriaceae	Cosmospora	viridescens	p__Ascomycota	c__Sordariomycetes	o__Hypocreales	f__Nectriaceae	Cosmospora	viridescens
ASV176	GAAACGCGATAGTTAATGTGAATTGCAGAATTCAGTGAATCATCGAGTCTTTGAACGCACATTGCGCCCATTGGTATTCCTTTGGGCATGTCTGTTTGAGCGTCATTACAACCCTCAGCTAACCGCTGGTTATGAACCTGAACGGGTCTCACCCCGCACCGGTTTTAAAGTTGTAAGCTCTGCTGGCTGCTCTGCCCCAACCGGAACATAGTAAGCAACTACCTTGTTCACAGGTTAAGCGGAACGGTACGGCCTGAACAAAACCTACCCTCTCTAAGGTTTGACCTCAGATCAGACAAGGATACCCGCTGAACTTAA	0	0	0	4	0	6	0	0	0	3	0	0	4	0	161	0	0	0	301	0	479	GAAACGCGATAGTTAATGTGAATTGCAGAATTCAGTGAATCATCGAGTCTTTGAACGCACATTGCGCCCATTGGTATTCCTTTGGGCATGTCTGTTTGAGCGTCATTACAACCCTCAGCTAACCGCTGGTTATGAACCTGAACGGGTCTCACCCCGCACCGGTTTTAAAGTTGTAAGCTCTGCTGGCTGCTCTGCCCCAACCGGAACATAGTAAGCAACTACCTTGTTCACAGGTTAAGCGGAACGGTACGGCCTGAACAAAACCTACCCTCTCTAAGGTTTGACCTCAGATCAGACAAGGATACCCGCTGAACTTAA	Fungi	Ascomycota	Orbiliomycetes	Orbiliales	Orbiliaceae	Arthrobotrys	musiformis	p__Ascomycota	c__Orbiliomycetes	o__Orbiliales	f__Orbiliaceae	Arthrobotrys	musiformis
ASV177	GAAATGCGATAAGTAATGTGAATTGCAGAATCCAGTGAATCATCGAATCTTTGAACGCACATTGCGCCCGCCAGCACTCTGGCGGGCATGCCTGCCCGAGCGTCACCTCAACCTTCAGGCCCCGCCTTTGCGGGGGGGGCCTGGCGTTGGAGGACGGCCCCCGAGATTTTCGGGCCGGCCGCCTCCGGAACCTAGTGGCGGCCCGACCGTAGCTCCCTTGCGCAGTAAACAAGCTCGCACGCGGAAGCGGCGGACCAGCCAGAAGAACCACACTTCTCAAGGTTGACCTCGGATCAGGTAGGGATACCCGCTGAACTTAA	0	0	61	16	241	117	0	0	0	0	4	0	0	7	0	23	0	0	0	6	475	GAAATGCGATAAGTAATGTGAATTGCAGAATCCAGTGAATCATCGAATCTTTGAACGCACATTGCGCCCGCCAGCACTCTGGCGGGCATGCCTGCCCGAGCGTCACCTCAACCTTCAGGCCCCGCCTTTGCGGGGGGGGCCTGGCGTTGGAGGACGGCCCCCGAGATTTTCGGGCCGGCCGCCTCCGGAACCTAGTGGCGGCCCGACCGTAGCTCCCTTGCGCAGTAAACAAGCTCGCACGCGGAAGCGGCGGACCAGCCAGAAGAACCACACTTCTCAAGGTTGACCTCGGATCAGGTAGGGATACCCGCTGAACTTAA	Fungi	Ascomycota	Sordariomycetes	Hypocreales	NA	NA	NA	p__Ascomycota	c__Sordariomycetes	NA	NA	NA	NA
ASV178	GAAATGCGATAAGTAATGTGAATTGCAGAATTCAGTGAATCATCGAATCTTTGAACGCACATTGCGCCCCCTGGCATTCCGGGGGGCATGCCTGTTCGAGCGTCATTACACCACTCAAGCCTGGCTTGGTATTGAGCGACCGCGGCCTGCCCGCGCGCTCCAATGTCTCCGGCTGAGCCGTCCGTCTCTAAGCGTTGTGAATAGCGATCGCTTGCGAGGCCCGGGCGGTTCGACGCCGTTAAACCCCCCCCATTTTCTATGGTTGACCTCGGATCAGGTAGGGATACCCGCTGAACTTAA	0	80	247	61	0	0	0	0	10	11	0	0	0	0	0	0	0	0	61	0	470	GAAATGCGATAAGTAATGTGAATTGCAGAATTCAGTGAATCATCGAATCTTTGAACGCACATTGCGCCCCCTGGCATTCCGGGGGGCATGCCTGTTCGAGCGTCATTACACCACTCAAGCCTGGCTTGGTATTGAGCGACCGCGGCCTGCCCGCGCGCTCCAATGTCTCCGGCTGAGCCGTCCGTCTCTAAGCGTTGTGAATAGCGATCGCTTGCGAGGCCCGGGCGGTTCGACGCCGTTAAACCCCCCCCATTTTCTATGGTTGACCTCGGATCAGGTAGGGATACCCGCTGAACTTAA	Fungi	Ascomycota	Dothideomycetes	Dothideales	Dothideales_fam_Incertae_sedis	Hortaea	werneckii	p__Ascomycota	c__Dothideomycetes	o__Dothideales	f__Dothideales_fam_Incertae_sedis	Hortaea	werneckii
ASV179	GAAATGCGATAAGTAATGTGAATTGCAGAATTCAGTGAATCATCGAATCTTTGAACGCACATTGCGCCCATTAGTATTCTAGTGGGCATGCCTGTTCGAGCGTCATTTCAGCCCTCAAGCCCCAGTTGCTTGGTGTTGGGAGCCTGCCCCTCCGGCAGCTCCTAAAAGCTATTGGCGGAGTCGTGTTGGCCCCAAGCGTAGTAATTTCTTCTCGCTTCAGGAGCTCCAGCGCTGGCGTCCAGCCGTAAAACCCCTAATTTTCTAGTGGTTGACCTCGGATCAGGTAGGAATACCCGCTGAACTTAA	0	27	10	19	144	28	96	12	33	26	15	6	0	5	0	23	11	0	8	5	468	GAAATGCGATAAGTAATGTGAATTGCAGAATTCAGTGAATCATCGAATCTTTGAACGCACATTGCGCCCATTAGTATTCTAGTGGGCATGCCTGTTCGAGCGTCATTTCAGCCCTCAAGCCCCAGTTGCTTGGTGTTGGGAGCCTGCCCCTCCGGCAGCTCCTAAAAGCTATTGGCGGAGTCGTGTTGGCCCCAAGCGTAGTAATTTCTTCTCGCTTCAGGAGCTCCAGCGCTGGCGTCCAGCCGTAAAACCCCTAATTTTCTAGTGGTTGACCTCGGATCAGGTAGGAATACCCGCTGAACTTAA	Fungi	Ascomycota	Sordariomycetes	Xylariales	Diatrypaceae	NA	NA	p__Ascomycota	c__Sordariomycetes	o__Xylariales	f__Diatrypaceae	Diatrype	enteroxantha
ASV180	GAAATGCGATAAGTAATGTGAATTGCAGAATTCAGTGAATCATCGAATCTTTGAACGCACCTTGCGCTCCTTGGTATTCCGAGGAGCATGCCTGTTTGAGTGTCATGGAATTCTCAACCCATAAATCCTTGTGGTCTATGGGCTTGGATTTGGAGGCTTTGCCGGCTCTAGTCAGTCGGCTCCTCTTGAATGCATTAGCTTGATTCCGTGCGGATCGGCTCTCAGTGTGATAATTGTCTACGCTGTGACCGTGAAGCGTTTGGCGAGCTTCTAACCGTCCTTATGGGACAATCTTTGACATCTGACCTCAAATCAGGTAGGACTACCCGCTGAACTTAA	0	28	12	66	70	14	104	30	34	60	12	0	0	0	18	18	0	0	0	0	466	GAAATGCGATAAGTAATGTGAATTGCAGAATTCAGTGAATCATCGAATCTTTGAACGCACCTTGCGCTCCTTGGTATTCCGAGGAGCATGCCTGTTTGAGTGTCATGGAATTCTCAACCCATAAATCCTTGTGGTCTATGGGCTTGGATTTGGAGGCTTTGCCGGCTCTAGTCAGTCGGCTCCTCTTGAATGCATTAGCTTGATTCCGTGCGGATCGGCTCTCAGTGTGATAATTGTCTACGCTGTGACCGTGAAGCGTTTGGCGAGCTTCTAACCGTCCTTATGGGACAATCTTTGACATCTGACCTCAAATCAGGTAGGACTACCCGCTGAACTTAA	Fungi	Basidiomycota	Agaricomycetes	Polyporales	Polyporaceae	Trametes	hirsuta	p__Basidiomycota	c__Agaricomycetes	o__Polyporales	f__Polyporaceae	Trametes	hirsuta
ASV181	GAAATGCGATAAGTAATGTGAATTGCAGAATTCAGTGAATCATCGAATCTTTGAACGCACATTGCGCCCGCCAGTATTCTGGCGGGCATGCCTGTTCGAGCGTCATTTCAACCCTCAAGCCCCCGCGCTTGGTGTTGGGGTGCCGGCGTCAAGCGCTGCCCGCAGCGCCCGCCGCCCCCGAAATCGATTGGCGGTCTCGTCGCAGCCTCCCTTGCGTAGTAACATACCACCTCGCATGGCGGAGCGCGACGCGGCCACGCCGTAAAACGCCCCAATTTCTCAAGAGTTGACCTCGGATCAGGTAGGAATACCCGCTGAACTTAA	25	8	14	29	5	17	151	13	0	29	0	0	0	0	108	11	0	0	54	0	464	GAAATGCGATAAGTAATGTGAATTGCAGAATTCAGTGAATCATCGAATCTTTGAACGCACATTGCGCCCGCCAGTATTCTGGCGGGCATGCCTGTTCGAGCGTCATTTCAACCCTCAAGCCCCCGCGCTTGGTGTTGGGGTGCCGGCGTCAAGCGCTGCCCGCAGCGCCCGCCGCCCCCGAAATCGATTGGCGGTCTCGTCGCAGCCTCCCTTGCGTAGTAACATACCACCTCGCATGGCGGAGCGCGACGCGGCCACGCCGTAAAACGCCCCAATTTCTCAAGAGTTGACCTCGGATCAGGTAGGAATACCCGCTGAACTTAA	Fungi	Ascomycota	Sordariomycetes	Hypocreales	Hypocreales_fam_Incertae_sedis	Acremonium	camptosporum	p__Ascomycota	c__Sordariomycetes	o__Hypocreales	f__Clavicipitaceae	Metacordyceps	chlamydosporia
ASV182	GAAATGCGATAAGTAATGCGAATTGCAGAATCCGTGAGTCATCGAATCTTTGAACGCACATTGCGCCCTCTGGTATTCCGGAGGGCATGCCTGTTCGAGCGTCATTATCGCCCCTCAAGCCCGGCTTGTTGTTGGACGCGGCGGTCGCCTTTGGTGGCCCCGCCCGTCTCAAAGATAATGACGGCGTCTGCGAGGACCCCTGTACACTGAGCTCTCGGGCACGTACTAGGTGTGGACTCCAGGCCCGGTCACCGTCCCCTCGGGGACAAAAACTTTTAACCAGGTTGACCTCGGATCAGGTAGGAATACCCGCTGAACTTAA	0	0	0	0	0	0	0	0	0	0	347	0	0	0	0	0	0	0	0	115	462	GAAATGCGATAAGTAATGCGAATTGCAGAATCCGTGAGTCATCGAATCTTTGAACGCACATTGCGCCCTCTGGTATTCCGGAGGGCATGCCTGTTCGAGCGTCATTATCGCCCCTCAAGCCCGGCTTGTTGTTGGACGCGGCGGTCGCCTTTGGTGGCCCCGCCCGTCTCAAAGATAATGACGGCGTCTGCGAGGACCCCTGTACACTGAGCTCTCGGGCACGTACTAGGTGTGGACTCCAGGCCCGGTCACCGTCCCCTCGGGGACAAAAACTTTTAACCAGGTTGACCTCGGATCAGGTAGGAATACCCGCTGAACTTAA	Fungi	Ascomycota	Eurotiomycetes	Chaetothyriales	Cyphellophoraceae	Cyphellophora	NA	p__Ascomycota	c__Sordariomycetes	o__Hypocreales	f__Nectriaceae	Ophionectria	trichospora
ASV183	GAAATGCGATAAGTAATATGAATTGCAGATTTTCGTGAATCATCGAATCTTTGAACGCACATTGCGCCCTTTGGTATTCCAAAGGGCATGCCTGTTTGAGCGTCATTTCTCTCTCAAACCTTCGGGTTTGGTATTGAGTGATACTCTTAGTCGAACTAGGCGTTTGCTTGAAATGTATTGGCATGAGTGGTACTGGATAGTGCTATATGACTTTCAATGTATTAGGTTTATCCAACTCGTTGAATAGTTTAATGGTATATTTCTCGGTATTCTAGGCTCGGCCTTACAATATAACAAACAAGTTTGACCTCAAATCAGGTAGGACTACCCGCTGAACTTAA	0	0	0	0	0	0	0	0	0	0	0	0	0	0	127	0	0	0	332	0	459	GAAATGCGATAAGTAATATGAATTGCAGATTTTCGTGAATCATCGAATCTTTGAACGCACATTGCGCCCTTTGGTATTCCAAAGGGCATGCCTGTTTGAGCGTCATTTCTCTCTCAAACCTTCGGGTTTGGTATTGAGTGATACTCTTAGTCGAACTAGGCGTTTGCTTGAAATGTATTGGCATGAGTGGTACTGGATAGTGCTATATGACTTTCAATGTATTAGGTTTATCCAACTCGTTGAATAGTTTAATGGTATATTTCTCGGTATTCTAGGCTCGGCCTTACAATATAACAAACAAGTTTGACCTCAAATCAGGTAGGACTACCCGCTGAACTTAA	Fungi	Ascomycota	Saccharomycetes	Saccharomycetales	Debaryomycetaceae	Debaryomyces	nepalensis	p__Ascomycota	c__Saccharomycetes	o__Saccharomycetales	f__Debaryomycetaceae	Debaryomyces	hansenii
ASV184	GAAATGCGATAACTAATGTGAATTGCAGAATTCAGTGAATCATCGAGTCTTTGAACGCACATTGCGCCCTCTGGTATTCCGGAGGGCATGCCTGTCCGAGCGTCATTGCTGCCCTCAAGCACGGCTTGTGTGTTGGGCCCCGTCCCCCCCGCTCCGGGGGGGACGGGCCCGAAAGGCAGCGGCGGCACCGCGTCCGGTCCTCGAGCGTATGGGGCTTCGTCACCCGCTCTTGTAGGCCCGGCCGGCGCCAGCCGACCCCCAACCTTTTATTCTTTCTCAGGTTGACCTCGGATCAGGTAGGGATACCCGCTGAACTTAA	0	0	67	59	71	0	0	81	48	130	0	0	0	0	0	0	0	0	0	0	456	GAAATGCGATAACTAATGTGAATTGCAGAATTCAGTGAATCATCGAGTCTTTGAACGCACATTGCGCCCTCTGGTATTCCGGAGGGCATGCCTGTCCGAGCGTCATTGCTGCCCTCAAGCACGGCTTGTGTGTTGGGCCCCGTCCCCCCCGCTCCGGGGGGGACGGGCCCGAAAGGCAGCGGCGGCACCGCGTCCGGTCCTCGAGCGTATGGGGCTTCGTCACCCGCTCTTGTAGGCCCGGCCGGCGCCAGCCGACCCCCAACCTTTTATTCTTTCTCAGGTTGACCTCGGATCAGGTAGGGATACCCGCTGAACTTAA	Fungi	Ascomycota	Eurotiomycetes	Eurotiales	Aspergillaceae	Penicillium	steckii	p__Ascomycota	c__Eurotiomycetes	o__Eurotiales	f__Aspergillaceae	Penicillium	tropicum
ASV185	GAAATGCGATAAGTAATGCGAATTGCAGAATCCGTGAGTCATCGAATCTTTGAACGCACATTGCGCCCTCTGGTATTCCGGAGGGCATGCCTGTTCGAGCGTCATTATCACCCCTCAAGCCCGGCTTGTTGTTGGACGCAGGCGGCGGCACACCCGCCCCGCCCGTCTCAAAGGTAATGACGGCGTCTGCGAGGGACACCTGTACACTGAGCTTTCGGGCACGTACGTGGTTAGAACTCCAGACCCGGTCGCCGTCCCCCCGTCTCGCGGGGAGACAAAAACTTTTCACAAGGTTGACCTCGGATCAGGTAGGAATACCCGCTGAACTTAA	0	214	6	100	12	0	0	73	0	30	0	0	0	0	0	0	0	0	0	20	455	GAAATGCGATAAGTAATGCGAATTGCAGAATCCGTGAGTCATCGAATCTTTGAACGCACATTGCGCCCTCTGGTATTCCGGAGGGCATGCCTGTTCGAGCGTCATTATCACCCCTCAAGCCCGGCTTGTTGTTGGACGCAGGCGGCGGCACACCCGCCCCGCCCGTCTCAAAGGTAATGACGGCGTCTGCGAGGGACACCTGTACACTGAGCTTTCGGGCACGTACGTGGTTAGAACTCCAGACCCGGTCGCCGTCCCCCCGTCTCGCGGGGAGACAAAAACTTTTCACAAGGTTGACCTCGGATCAGGTAGGAATACCCGCTGAACTTAA	Fungi	Ascomycota	Eurotiomycetes	Chaetothyriales	Cyphellophoraceae	Cyphellophora	pluriseptata	p__Ascomycota	c__Eurotiomycetes	o__Chaetothyriales	f__Cyphellophoraceae	Cyphellophora	NA
ASV186	GAACTGCGATAAGTAATGTGAATTGCAGAATTCAGTGAATCATCGAGTCTTTGAACGCACATTGCGCCCCCTGGCATTCCGGGGGGCATGCCTGTCCGAGCGTCATTGCTGCCCATCAAGCCCGGCTTGTGTGTTGGGTCGTCGTCCCCCCCGGGGGACGGGCCCGAAAGGCAGCGGCGGCACCGTGTCCGGTCCTCGAGCGTATGGGGCTTTGTCACCCGCTCGATTTAGGGCCGGCCGGGCGCCAGCCGACGTCCAACCATTTTTTCTTCAGGTTGACCTCGGATCAGGTAGGGATACCCGCTGAACTTAA	0	0	0	0	0	0	0	0	0	451	0	3	0	0	0	0	0	0	0	0	454	GAACTGCGATAAGTAATGTGAATTGCAGAATTCAGTGAATCATCGAGTCTTTGAACGCACATTGCGCCCCCTGGCATTCCGGGGGGCATGCCTGTCCGAGCGTCATTGCTGCCCATCAAGCCCGGCTTGTGTGTTGGGTCGTCGTCCCCCCCGGGGGACGGGCCCGAAAGGCAGCGGCGGCACCGTGTCCGGTCCTCGAGCGTATGGGGCTTTGTCACCCGCTCGATTTAGGGCCGGCCGGGCGCCAGCCGACGTCCAACCATTTTTTCTTCAGGTTGACCTCGGATCAGGTAGGGATACCCGCTGAACTTAA	Fungi	Ascomycota	Eurotiomycetes	Eurotiales	Aspergillaceae	Aspergillus	NA	p__Ascomycota	c__Eurotiomycetes	o__Eurotiales	f__Aspergillaceae	Aspergillus	NA
ASV187	CCCCCCCCCCCCCCCCTTTTCAAGCAGAAGACGGCATACGAGATAGTCAGGAGTGACTGGAGTTCAGACGTGTGCTCTTCCGATCTGGCCTGGCATCGATGAAGAACGCAGCATATCAATAAGCGGAGGACGTACGTCAAGTGCATCGATGAAGAACGCAGCATATCAATAAGCGGAGGAAGCTAGAGATCGGAAGAGCGTCGTGTAGGGAAAGAGTGTGTTGCTGTGTGTAGATCTCGGTGGTCGCCGTATCATTAAAAAGGGGGGGGGGGGGGGGGGGGGGGGGGGGGGGGGGGGGGGGGGGGGGGGGGG	0	0	0	0	0	0	0	0	0	0	0	0	0	0	0	0	0	453	0	0	453	CCCCCCCCCCCCCCCCTTTTCAAGCAGAAGACGGCATACGAGATAGTCAGGAGTGACTGGAGTTCAGACGTGTGCTCTTCCGATCTGGCCTGGCATCGATGAAGAACGCAGCATATCAATAAGCGGAGGACGTACGTCAAGTGCATCGATGAAGAACGCAGCATATCAATAAGCGGAGGAAGCTAGAGATCGGAAGAGCGTCGTGTAGGGAAAGAGTGTGTTGCTGTGTGTAGATCTCGGTGGTCGCCGTATCATTAAAAAGGGGGGGGGGGGGGGGGGGGGGGGGGGGGGGGGGGGGGGGGGGGGGGGGGG	Fungi	Ascomycota	NA	NA	NA	NA	NA	p__Ascomycota	NA	NA	NA	NA	NA
ASV188	GAAATGCGATAAGTAATGTGAATTGCAGAATTCAGTGAATCATCGAATCTTTGAACGCACATTGCGCCCTTTGGCATTCCGAGGGGCATGCCCGTTCGAGCGTCATTAAATCTAATCCAGCCCGGCTGGGTGTTGGGCGCCCCGGGGGCCGTGTGGTCCCCGCGCCTCAAAGTCCTGTGGCTGATCGCACCCGAATCTCAGCGTCGTGGAAATCGTCTCGCTGGTGAGAGGGGGGCCGTTCGGCCGTCGTCGAGACGAACGTTTTTCTTCAGGTTGACCTCGGATCGGGTAGGAATACCCGCTGAACTTAA	0	0	252	0	0	26	107	0	0	0	0	0	0	0	0	0	0	0	0	61	446	GAAATGCGATAAGTAATGTGAATTGCAGAATTCAGTGAATCATCGAATCTTTGAACGCACATTGCGCCCTTTGGCATTCCGAGGGGCATGCCCGTTCGAGCGTCATTAAATCTAATCCAGCCCGGCTGGGTGTTGGGCGCCCCGGGGGCCGTGTGGTCCCCGCGCCTCAAAGTCCTGTGGCTGATCGCACCCGAATCTCAGCGTCGTGGAAATCGTCTCGCTGGTGAGAGGGGGGCCGTTCGGCCGTCGTCGAGACGAACGTTTTTCTTCAGGTTGACCTCGGATCGGGTAGGAATACCCGCTGAACTTAA	Fungi	Ascomycota	Dothideomycetes	Capnodiales	NA	NA	NA	p__Ascomycota	c__Dothideomycetes	o__Capnodiales	f__Mycosphaerellaceae	NA	NA
ASV189	GAAATGCGATAAGTAATGCGAATTGCAGAATCCGTGAGTCATCGAATCTTTGAACGCACATTGCGCCCTCTGGTATTCCGGAGGGCATGCCTGTTCGAGCGTCATTATCACCCCTCAAGCCCGGCTTGTTGTTGGACGCAGGCGGCGGCACGCCCGCCTCCGCCCGTCTCAAAGGTAATGACGGCGTCTGTGAGGGACACCTGTACACTGAGCTTTCGGGCACGTACGTGGTTAGAACTCCAGACCCGGTCGCCGTCCCCCCGTCTCGCGGGGAGACAAAAACTTTTCACAAGGTTGACCTCGGATCAGGTAGGAATACCCGCTGAACTTAA	0	276	0	92	0	0	0	77	0	0	0	0	0	0	0	0	0	0	0	0	445	GAAATGCGATAAGTAATGCGAATTGCAGAATCCGTGAGTCATCGAATCTTTGAACGCACATTGCGCCCTCTGGTATTCCGGAGGGCATGCCTGTTCGAGCGTCATTATCACCCCTCAAGCCCGGCTTGTTGTTGGACGCAGGCGGCGGCACGCCCGCCTCCGCCCGTCTCAAAGGTAATGACGGCGTCTGTGAGGGACACCTGTACACTGAGCTTTCGGGCACGTACGTGGTTAGAACTCCAGACCCGGTCGCCGTCCCCCCGTCTCGCGGGGAGACAAAAACTTTTCACAAGGTTGACCTCGGATCAGGTAGGAATACCCGCTGAACTTAA	Fungi	Ascomycota	Eurotiomycetes	Chaetothyriales	Cyphellophoraceae	Cyphellophora	pluriseptata	p__Ascomycota	c__Eurotiomycetes	o__Chaetothyriales	f__Cyphellophoraceae	Cyphellophora	NA
ASV190	CCCCCCCCCCCCCCCCTTTTCAAGCAGAAGACGGCATACGAGATAGTCAGGAGTGACTGGAGTTCAGACGTGTGCTCTTCCGATCTGGCCTGGCATCGATGAAGAACGCAGCATATCAATAAGCGGAGGACGTACGTCAAGTGCATCGATGAAGAACGCAGCATATCAATAAGCGGAGGAGCTCATAGATCGGAAGAGCGTCGTGTAGGGAAAGAGTGTGTTGCTGTGTGTAGATCTCGGTGGTCGCCGTATCATTAAAAAGGGGGGGGGGGGGGGGGGGGGGGGGGGGGGGGGGGGGGGGGGGGGGGGGGG	0	0	0	0	0	445	0	0	0	0	0	0	0	0	0	0	0	0	0	0	445	CCCCCCCCCCCCCCCCTTTTCAAGCAGAAGACGGCATACGAGATAGTCAGGAGTGACTGGAGTTCAGACGTGTGCTCTTCCGATCTGGCCTGGCATCGATGAAGAACGCAGCATATCAATAAGCGGAGGACGTACGTCAAGTGCATCGATGAAGAACGCAGCATATCAATAAGCGGAGGAGCTCATAGATCGGAAGAGCGTCGTGTAGGGAAAGAGTGTGTTGCTGTGTGTAGATCTCGGTGGTCGCCGTATCATTAAAAAGGGGGGGGGGGGGGGGGGGGGGGGGGGGGGGGGGGGGGGGGGGGGGGGGGG	Fungi	NA	NA	NA	NA	NA	NA	NA	NA	NA	NA	NA	NA
ASV191	GAAACGCGATATTTCTTGTGAATTGCAGAAGTGAATCATCAGTTTTTGAACGCACATTGCACTTTGGGGTATCCCCCAAAGTATACTTGTTTGAGCGTTGTTTCTCTCTTGGAATTGCATTGCTTTTCTAAAAAATCGAATCAAATTCGTTTGAAAAACAACACTATTCAACCTCAGATCAAGTAGGATTACCCGCTGAACTTAA	0	0	0	0	0	0	89	0	51	19	10	0	7	0	45	0	0	11	212	0	444	GAAACGCGATATTTCTTGTGAATTGCAGAAGTGAATCATCAGTTTTTGAACGCACATTGCACTTTGGGGTATCCCCCAAAGTATACTTGTTTGAGCGTTGTTTCTCTCTTGGAATTGCATTGCTTTTCTAAAAAATCGAATCAAATTCGTTTGAAAAACAACACTATTCAACCTCAGATCAAGTAGGATTACCCGCTGAACTTAA	Fungi	Ascomycota	Saccharomycetes	Saccharomycetales	Dipodascaceae	NA	NA	p__Ascomycota	c__Saccharomycetes	o__Saccharomycetales	f__Dipodascaceae	Dipodascus	geotrichum
ASV192	GAAATGCGATAAGTAATGTGAATTGCAGAATTCAGTGAATCATCGAATCTTTGAACGCACCTTGCGCTCCTTGGTATTCCGAGGAGCATGCCTGTTTGAGTGTCATGGAATTCTCAACCCATAGATCCTTGTGGTTTATGGGCTTGGATTTGGAGGCCTTTGCCGGCTTTAATGGTCGGCTCCTCTTGAATGCATTAGCTTGATTCCGTGCGGATCGGCTCTCAGTGTGATAATTGTCTACGCTGTGAACCGTGAAGCGTTTGGCGAGCTTCTAACCGTCCCCTTTGGGACAATTTATTGACATCTGACCTCAAATCAGGTAGGACTACCCGCTGAACTTAA	0	36	17	59	37	14	92	27	35	62	0	8	0	0	40	0	0	0	15	0	442	GAAATGCGATAAGTAATGTGAATTGCAGAATTCAGTGAATCATCGAATCTTTGAACGCACCTTGCGCTCCTTGGTATTCCGAGGAGCATGCCTGTTTGAGTGTCATGGAATTCTCAACCCATAGATCCTTGTGGTTTATGGGCTTGGATTTGGAGGCCTTTGCCGGCTTTAATGGTCGGCTCCTCTTGAATGCATTAGCTTGATTCCGTGCGGATCGGCTCTCAGTGTGATAATTGTCTACGCTGTGAACCGTGAAGCGTTTGGCGAGCTTCTAACCGTCCCCTTTGGGACAATTTATTGACATCTGACCTCAAATCAGGTAGGACTACCCGCTGAACTTAA	Fungi	Basidiomycota	Agaricomycetes	Polyporales	Polyporaceae	Trametes	elegans	p__Basidiomycota	c__Agaricomycetes	o__Polyporales	f__Polyporaceae	Trametes	elegans
ASV193	CCCCCCCCCCCTTTTTAATGATACGGCGACCACCGAGATCTACACACAGCAACACACTCTTTCCCTACACGACGCTCTTCCGATCTGGCCTGGCATCGATGAAGAACGCAGCATATCAATAAGCGGAGGACGTACGTCAAGTGCATCGATGAAGAACGCAGCATATCAATAAGCGGAGGAAGCTAGAGATCGGAAGAGCACACGTCTGAACTCCAGTCACTCCTGACTATCTCGTATGCCGTCTTCTGCTTGAAAAGGGGGGGGGGGGGGGGGGGGGGGGGGGGGGGGGGGGGGGGGGGGGGGGGGGGGGGG	0	0	0	0	0	0	0	0	0	0	0	0	0	0	0	0	0	440	0	0	440	CCCCCCCCCCCTTTTTAATGATACGGCGACCACCGAGATCTACACACAGCAACACACTCTTTCCCTACACGACGCTCTTCCGATCTGGCCTGGCATCGATGAAGAACGCAGCATATCAATAAGCGGAGGACGTACGTCAAGTGCATCGATGAAGAACGCAGCATATCAATAAGCGGAGGAAGCTAGAGATCGGAAGAGCACACGTCTGAACTCCAGTCACTCCTGACTATCTCGTATGCCGTCTTCTGCTTGAAAAGGGGGGGGGGGGGGGGGGGGGGGGGGGGGGGGGGGGGGGGGGGGGGGGGGGGGGGG	Fungi	Ascomycota	NA	NA	NA	NA	NA	p__Ascomycota	NA	NA	NA	NA	NA
ASV194	GAAATGCGATAAGTAATGTGAATTGCAGAATTCAGTGAATCATCGAATCTTTGAACGCACATTGCGCCCTTTGGCATTCCGAAGGGCATGCCTGTTCGAGCGTCATTACACCAATCAAGCCTGGCTTGGTATTGGGCGACGGGGGCCGTCACACGCCCCCGCGCCCCAAAGACCCGACCGGCGGGACGGACCAAATCTCAGCGTTGTGCAAACCATTGTCGCTGGCGAGATGGGACGGCCGAGCCGTGAAAACCCCCCCTTCTTCTGTAATGTTGACCTCGGATCAGGTAGGGATACCCGCTGAACTTAA	0	0	0	0	0	0	0	0	0	0	0	0	246	0	74	0	0	0	0	117	437	GAAATGCGATAAGTAATGTGAATTGCAGAATTCAGTGAATCATCGAATCTTTGAACGCACATTGCGCCCTTTGGCATTCCGAAGGGCATGCCTGTTCGAGCGTCATTACACCAATCAAGCCTGGCTTGGTATTGGGCGACGGGGGCCGTCACACGCCCCCGCGCCCCAAAGACCCGACCGGCGGGACGGACCAAATCTCAGCGTTGTGCAAACCATTGTCGCTGGCGAGATGGGACGGCCGAGCCGTGAAAACCCCCCCTTCTTCTGTAATGTTGACCTCGGATCAGGTAGGGATACCCGCTGAACTTAA	Fungi	Ascomycota	Dothideomycetes	Capnodiales	Neodevriesiaceae	Neodevriesia	shakazului	p__Ascomycota	c__Dothideomycetes	o__Capnodiales	f__Neodevriesiaceae	Neodevriesia	queenslandica
ASV195	GAAATGCGATAAGTAATGTGAATTGCAGAATTCAGTGAATCATCGAATCTTTGAACGCACATTGCGCCCATCAGTATTCTGATGGGCATGCCTGTCCGAGCGTCATTTCACCATTCAGAGCCCGTCCGCGGGCACTGGTGCTGGGGATCGGCCGTCCTCTGCGGCGGCCGGCCCTGAAACGAAGTGGCGGTCACATCGCGACCTCCTCTGTGTAGTAGTCATACCTCGCAGCTGGATAGCGGTGCGGCCACGCCGTTAAACCCCCAACTTATCAAGGGTTGACCTCGGATCAGGTAGGAATACCCGCTGAACTTAA	0	0	0	0	0	0	0	5	0	0	3	0	0	0	54	0	0	0	366	0	428	GAAATGCGATAAGTAATGTGAATTGCAGAATTCAGTGAATCATCGAATCTTTGAACGCACATTGCGCCCATCAGTATTCTGATGGGCATGCCTGTCCGAGCGTCATTTCACCATTCAGAGCCCGTCCGCGGGCACTGGTGCTGGGGATCGGCCGTCCTCTGCGGCGGCCGGCCCTGAAACGAAGTGGCGGTCACATCGCGACCTCCTCTGTGTAGTAGTCATACCTCGCAGCTGGATAGCGGTGCGGCCACGCCGTTAAACCCCCAACTTATCAAGGGTTGACCTCGGATCAGGTAGGAATACCCGCTGAACTTAA	Fungi	Ascomycota	Sordariomycetes	Hypocreales	Bionectriaceae	Stilbocrea	NA	p__Ascomycota	c__Sordariomycetes	o__Hypocreales	f__Bionectriaceae	Stilbocrea	NA
ASV196	CCCCCCCCCCCTTTTTAATGATACGGCGACCACCGAGATCTACACACAGCAACACACTCTTTCCCTACACGACGCTCTTCCGATCTGGCCTGGCATCGATGAAGAACGCAGCATATCAATAAGCGGAGGACGTACGTCAAGTGCATCGATGAAGAACGCAGCATATCAATAAGCGGAGGAGCTCATAGATCGGAAGAGCACACGTCTGAACTCCAGTCACTCCTGACTATCTCGTATGCCGTCTTCTGCTTGAAAAGGGGGGGGGGGGGGGGGGGGGGGGGGGGGGGGGGGGGGGGGGGGGGGGGGGGGGGG	0	0	0	0	0	425	0	0	0	0	0	0	0	0	0	0	0	0	0	0	425	CCCCCCCCCCCTTTTTAATGATACGGCGACCACCGAGATCTACACACAGCAACACACTCTTTCCCTACACGACGCTCTTCCGATCTGGCCTGGCATCGATGAAGAACGCAGCATATCAATAAGCGGAGGACGTACGTCAAGTGCATCGATGAAGAACGCAGCATATCAATAAGCGGAGGAGCTCATAGATCGGAAGAGCACACGTCTGAACTCCAGTCACTCCTGACTATCTCGTATGCCGTCTTCTGCTTGAAAAGGGGGGGGGGGGGGGGGGGGGGGGGGGGGGGGGGGGGGGGGGGGGGGGGGGGGGGG	Fungi	NA	NA	NA	NA	NA	NA	p__Ascomycota	NA	NA	NA	NA	NA
ASV197	GAAATGCGATACGTAATACGAATCGCAGCTCTCGGAATCATCGAATCTTTGAACGCACATTGCACCATTGGGTATTCCCAATGGTATGCTTGTTTGAGCGAATACTTCCCTAATCCTCACGGATTGTATTGTGTTTGCACGAAAATAATGACGACAGTACTCTACAAAACGGTACCGTCAGTACACTCATTTTTTTTCCTCAAATCAAGTAGGACTACCCGCTGAACTTAA	0	0	0	25	0	7	8	0	0	0	0	3	0	0	319	62	0	0	0	0	424	GAAATGCGATACGTAATACGAATCGCAGCTCTCGGAATCATCGAATCTTTGAACGCACATTGCACCATTGGGTATTCCCAATGGTATGCTTGTTTGAGCGAATACTTCCCTAATCCTCACGGATTGTATTGTGTTTGCACGAAAATAATGACGACAGTACTCTACAAAACGGTACCGTCAGTACACTCATTTTTTTTCCTCAAATCAAGTAGGACTACCCGCTGAACTTAA	Fungi	Ascomycota	Saccharomycetes	Saccharomycetales	Metschnikowiaceae	Kodamaea	ohmeri	p__Ascomycota	c__Saccharomycetes	o__Saccharomycetales	f__Metschnikowiaceae	Kodamaea	ohmeri
ASV198	GAAATGCGATAAGTAATGTGAATTGCAGAATTCAGTGAATCATCGAATCTTTGAACGCACATTGCGCCCTCCGGTATTCCGGAGGGCATGCCTGTTCGAGCGTCATTTCAACCCTCAAGCACTGCTTGGTGTTGGGGCACTGCCTATAAAAGGGCAGGCCCTGAAATTCAGTGGCGAGCTCGCCAGGACCCCGAGCGCAGTAGTTAAACCCTCGCTTTGGAAGGCCCTGGCGTTGCCCTGCCGTTAAACCCCTAACTCTTGAAAATTTGACCTCGGATCAGGTAGGAATACCCGCTGAACTTAA	21	0	13	56	0	0	0	0	0	76	0	0	19	0	139	0	0	0	99	0	423	GAAATGCGATAAGTAATGTGAATTGCAGAATTCAGTGAATCATCGAATCTTTGAACGCACATTGCGCCCTCCGGTATTCCGGAGGGCATGCCTGTTCGAGCGTCATTTCAACCCTCAAGCACTGCTTGGTGTTGGGGCACTGCCTATAAAAGGGCAGGCCCTGAAATTCAGTGGCGAGCTCGCCAGGACCCCGAGCGCAGTAGTTAAACCCTCGCTTTGGAAGGCCCTGGCGTTGCCCTGCCGTTAAACCCCTAACTCTTGAAAATTTGACCTCGGATCAGGTAGGAATACCCGCTGAACTTAA	Fungi	Ascomycota	Sordariomycetes	Diaporthales	Valsaceae	Phomopsis	NA	p__Ascomycota	c__Sordariomycetes	o__Diaporthales	NA	NA	NA
ASV199	GAAATGCGATAAGTAATGTGAATTGCAGAATTCAGTGAATCATCGAATCTTTGAACGCACCTTGCGCTCCTCGGCATTCCGTGGAGCATGCCTGTTTGAGTGTCGTGAAATTCTCAACCCCTCATCCCTTGCGGGAAGGGTGGGCTTGGATTTGGAGGCTTTGCCGGCGATGTCGTTGGCTCCTCTCAAAAGCATTAGCCCAGTTCCTTACGGATCGGCTCCCGACGTGATAGTTGTCTACGTCGTGACTGTGAAGTGCCTGGCGGGCTTCTAATCGTCCCTAGCGGGACAATCACTTTGAATCTGACCTCAAATCAGGTAGGACTACCCGCTGAACTTAA	14	0	37	108	0	0	61	37	29	0	0	0	0	0	66	0	0	0	70	0	422	GAAATGCGATAAGTAATGTGAATTGCAGAATTCAGTGAATCATCGAATCTTTGAACGCACCTTGCGCTCCTCGGCATTCCGTGGAGCATGCCTGTTTGAGTGTCGTGAAATTCTCAACCCCTCATCCCTTGCGGGAAGGGTGGGCTTGGATTTGGAGGCTTTGCCGGCGATGTCGTTGGCTCCTCTCAAAAGCATTAGCCCAGTTCCTTACGGATCGGCTCCCGACGTGATAGTTGTCTACGTCGTGACTGTGAAGTGCCTGGCGGGCTTCTAATCGTCCCTAGCGGGACAATCACTTTGAATCTGACCTCAAATCAGGTAGGACTACCCGCTGAACTTAA	Fungi	Basidiomycota	Agaricomycetes	Polyporales	Polyporaceae	Lopharia	ayresii	p__Basidiomycota	c__Agaricomycetes	o__Polyporales	f__Polyporaceae	Lopharia	ayresii
ASV200	GAAATGCGATAAGTATTGTGAATTGCAGAATCCAGTGAATCATCGAATCTTTGAACGCACATTGCGCCCGCCGGAATTCCGGCGGGCATGCCTGTTCGAGCGTCATTTCAACCCTCAAATCCCCAGGATTTGGTGTTGGGACGTCCGCGTCAGCGGGGGTCCTCAAATCTATAGGCGGTACCGCACGGCACTGAACGCAGTAATCTTTATTCGTTTGGTAGGTCGGGCGGCTGCTTGCCTCTAAACCCTTTTTCTCAAGGTTGACCTCGGATCAGGTAGGAATACCCGCTGAACTTAA	12	20	0	82	67	15	0	23	19	86	20	8	0	0	0	22	11	0	30	0	415	GAAATGCGATAAGTATTGTGAATTGCAGAATCCAGTGAATCATCGAATCTTTGAACGCACATTGCGCCCGCCGGAATTCCGGCGGGCATGCCTGTTCGAGCGTCATTTCAACCCTCAAATCCCCAGGATTTGGTGTTGGGACGTCCGCGTCAGCGGGGGTCCTCAAATCTATAGGCGGTACCGCACGGCACTGAACGCAGTAATCTTTATTCGTTTGGTAGGTCGGGCGGCTGCTTGCCTCTAAACCCTTTTTCTCAAGGTTGACCTCGGATCAGGTAGGAATACCCGCTGAACTTAA	Fungi	Ascomycota	Sordariomycetes	Magnaporthales	Magnaporthaceae	Ophioceras	leptosporum	p__Ascomycota	c__Sordariomycetes	o__Magnaporthales	f__Magnaporthaceae	Ophioceras	NA
ASV201	GAAATGCGATAAGTAATGTGAATTGCAGAATTCAGTGAATCATCGAATCTTTGAACGCACATTGCGCCCGCCAGTATTCTGGCGGGCATGCCTGTTCGAGCGTCATTTCAACCCTCAAGCCCCGGCTTGGTGTTGGGGACCGATCGGCTAGACCCGATCGCCCCCGAAATCTAGTGGCGATCCCACCAGCGCGTCCTCTGCGTAGTAATACACCCCGCTCTGGAACGTGGTGTGGTCATGCCGTTAAACCCCCTACTTTTTTAAGGTTGACCTCGGATCAGGTAGGAATACCCGCTGAACTTAA	183	0	0	0	0	0	0	0	0	0	0	0	0	0	137	0	0	0	89	0	409	GAAATGCGATAAGTAATGTGAATTGCAGAATTCAGTGAATCATCGAATCTTTGAACGCACATTGCGCCCGCCAGTATTCTGGCGGGCATGCCTGTTCGAGCGTCATTTCAACCCTCAAGCCCCGGCTTGGTGTTGGGGACCGATCGGCTAGACCCGATCGCCCCCGAAATCTAGTGGCGATCCCACCAGCGCGTCCTCTGCGTAGTAATACACCCCGCTCTGGAACGTGGTGTGGTCATGCCGTTAAACCCCCTACTTTTTTAAGGTTGACCTCGGATCAGGTAGGAATACCCGCTGAACTTAA	Fungi	Ascomycota	Sordariomycetes	Hypocreales	Nectriaceae	Cosmospora	viridescens	p__Ascomycota	c__Sordariomycetes	o__Hypocreales	f__Nectriaceae	Cosmospora	viridescens
ASV202	GAAATGCGATAAGTAATGCGAATTGCAGAATTCAGTGAATCATCGAATCTTTGAACGCACATTGCGCCTGCCAGTATTCTGGCAGGCATGCCTGTCCGAGCGTCATTTCAACCCTCAGGGCCCGTCCGCGGGACCTGGCGTTGGGGATCGGCCGCCGCACCCGGCGCGCCGGCCCCGAAATACAGTGGCGGCTCCCCGCGAACACCTCTGCGTAGTAATCATGCGCCGCAGCTGGGAATAGCGGGTGGCCTCGCCGTAAAACCCCCAACTTTTCAAGGTTGACCTCGGATCAGGTAGGAATACCCGCTGAACTTAA	0	100	0	76	0	0	0	188	0	37	0	0	0	0	0	0	0	0	0	0	401	GAAATGCGATAAGTAATGCGAATTGCAGAATTCAGTGAATCATCGAATCTTTGAACGCACATTGCGCCTGCCAGTATTCTGGCAGGCATGCCTGTCCGAGCGTCATTTCAACCCTCAGGGCCCGTCCGCGGGACCTGGCGTTGGGGATCGGCCGCCGCACCCGGCGCGCCGGCCCCGAAATACAGTGGCGGCTCCCCGCGAACACCTCTGCGTAGTAATCATGCGCCGCAGCTGGGAATAGCGGGTGGCCTCGCCGTAAAACCCCCAACTTTTCAAGGTTGACCTCGGATCAGGTAGGAATACCCGCTGAACTTAA	Fungi	Ascomycota	Sordariomycetes	Hypocreales	NA	NA	NA	p__Ascomycota	c__Sordariomycetes	o__Hypocreales	NA	NA	NA
ASV203	GAAATGCGATAAGTAATGTGAATTGCAGAATTCAGTGAATCATCGAATCTTTGAACGCACCTTGCGCTCCCTGGTATTCCGGGGAGCATGCCTGTTTGAGTGTCGTGAAGTCATCATGGTCATGATCTTTAATTAATCATGGCTTGGATTTGGAGGTTATTGTTGGCTTTCAGTCGACTCCTCTTAAATGTATTAGCTCAGTGTTTAATGCTTAGAGCGGTTCACGGTGTGATAAATTATCTACACTTCAACTAATCTAAGTTAGCTGGCTTCTAATAGATCCTTTGTGATCACTTTGTGTATTTGACCTCAAATCAGGTAGGACTACCCGCTGAACTTAA	0	12	0	41	93	12	53	16	47	33	16	6	0	0	38	22	9	0	0	0	398	GAAATGCGATAAGTAATGTGAATTGCAGAATTCAGTGAATCATCGAATCTTTGAACGCACCTTGCGCTCCCTGGTATTCCGGGGAGCATGCCTGTTTGAGTGTCGTGAAGTCATCATGGTCATGATCTTTAATTAATCATGGCTTGGATTTGGAGGTTATTGTTGGCTTTCAGTCGACTCCTCTTAAATGTATTAGCTCAGTGTTTAATGCTTAGAGCGGTTCACGGTGTGATAAATTATCTACACTTCAACTAATCTAAGTTAGCTGGCTTCTAATAGATCCTTTGTGATCACTTTGTGTATTTGACCTCAAATCAGGTAGGACTACCCGCTGAACTTAA	Fungi	Basidiomycota	Agaricomycetes	Hymenochaetales	Hymenochaetales_fam_Incertae_sedis	Resinicium	friabile	p__Basidiomycota	c__Agaricomycetes	o__Hymenochaetales	f__Hymenochaetales_fam_Incertae_sedis	Resinicium	friabile
ASV204	GAAATGCGATAAGTAATGTGAATTGCAGAATTCAGTGAATCATCGAATCTTTGAACGCACCTTGCGCCCTTTGGTATTCCGAAGGGCATGCCTGTTTGAGTGTCATGAAACCTCACCCCAACCGGGTTTTTGCCCGGCCGGCGGTGGATTGGGCGCCTGCCGATTTACTGGCTCGCCTTAAAAGCATAAGCGCCTTGGATGTAATACGTTTCATCCTCTCGGGTGGCTGACAACCCCACATATCTCATGATCTGGCCTCAAATCAGGTAGGGCTACCCGCTGAACTTAA	0	0	0	0	0	0	0	0	0	0	0	0	0	0	396	0	0	0	0	0	396	GAAATGCGATAAGTAATGTGAATTGCAGAATTCAGTGAATCATCGAATCTTTGAACGCACCTTGCGCCCTTTGGTATTCCGAAGGGCATGCCTGTTTGAGTGTCATGAAACCTCACCCCAACCGGGTTTTTGCCCGGCCGGCGGTGGATTGGGCGCCTGCCGATTTACTGGCTCGCCTTAAAAGCATAAGCGCCTTGGATGTAATACGTTTCATCCTCTCGGGTGGCTGACAACCCCACATATCTCATGATCTGGCCTCAAATCAGGTAGGGCTACCCGCTGAACTTAA	Fungi	Basidiomycota	Tremellomycetes	Tremellales	Bulleribasidiaceae	Vishniacozyma	NA	p__Basidiomycota	c__Tremellomycetes	o__Tremellales	f__Bulleribasidiaceae	Vishniacozyma	NA
ASV205	GAAATGCGATAAGTAATGTGAATTGCAGAATTCAGTGAATCATCGAATCTTTGAACGCATCTTGCGCTCCATGGTATTCCGTGGAGCATGCCTGTTTGAGTGTCACGTCAACCCTCACCGCTTGCGATGTCAAAGTCGCTCGAGGTGGATTTGGACCGTGCCGCGTTTCGCGGCTCGTCTTGAAATGCATTAGCTTTCGCTCTTTAGAGTGCTCGGCACCGGTGTGATAATTATCTGCGCCAACGCCTTAGGCCTCTTCGGTAGCGCTGCTTACAGTCGTCCCGACGGACAATTATTAAAGCTTTGGCCTCAAATCAGGTAGGACTACCCGCTGAACTTAA	14	35	14	56	37	0	74	0	39	39	0	0	21	0	0	26	0	0	37	0	392	GAAATGCGATAAGTAATGTGAATTGCAGAATTCAGTGAATCATCGAATCTTTGAACGCATCTTGCGCTCCATGGTATTCCGTGGAGCATGCCTGTTTGAGTGTCACGTCAACCCTCACCGCTTGCGATGTCAAAGTCGCTCGAGGTGGATTTGGACCGTGCCGCGTTTCGCGGCTCGTCTTGAAATGCATTAGCTTTCGCTCTTTAGAGTGCTCGGCACCGGTGTGATAATTATCTGCGCCAACGCCTTAGGCCTCTTCGGTAGCGCTGCTTACAGTCGTCCCGACGGACAATTATTAAAGCTTTGGCCTCAAATCAGGTAGGACTACCCGCTGAACTTAA	Fungi	Basidiomycota	Agaricomycetes	Auriculariales	Exidiaceae	Heterochaete	shearii	p__Basidiomycota	c__Agaricomycetes	o__Auriculariales	f__Exidiaceae	Heterochaete	shearii
ASV206	GAAATGCGATAAGTAATGTGAATTGCAGAATTCAGTGAATCATCGAATCTTTGAACGCACATTGCGCCCTTTGGCATTCCGAAGGGCATGCCTGTTCGAGCGTCATTACACCAATCAAGCCTGGCTTGGTATTGGGCGACGGGGGGATGTCTAACCACGCCCCCGCGCCCCAAAGACCCGACCGGCGGGACGGACCAAATCTCAGCGTTGTGCAATCCATTGTCGCTGGCGAGATGGGACGGCCGTGCCGTGAAAACCCTTTTTCTTGTAATGTTGACCTCGGATCAGGTAGGGATACCCGCTGAACTTAA	183	0	67	14	73	0	0	0	0	0	0	0	0	0	17	0	0	0	0	31	385	GAAATGCGATAAGTAATGTGAATTGCAGAATTCAGTGAATCATCGAATCTTTGAACGCACATTGCGCCCTTTGGCATTCCGAAGGGCATGCCTGTTCGAGCGTCATTACACCAATCAAGCCTGGCTTGGTATTGGGCGACGGGGGGATGTCTAACCACGCCCCCGCGCCCCAAAGACCCGACCGGCGGGACGGACCAAATCTCAGCGTTGTGCAATCCATTGTCGCTGGCGAGATGGGACGGCCGTGCCGTGAAAACCCTTTTTCTTGTAATGTTGACCTCGGATCAGGTAGGGATACCCGCTGAACTTAA	Fungi	Ascomycota	Dothideomycetes	Capnodiales	Neodevriesiaceae	Neodevriesia	shakazului	p__Ascomycota	c__Dothideomycetes	o__Capnodiales	f__Neodevriesiaceae	Neodevriesia	shakazului
ASV207	GAAATGCGATAAGTAATGTGAATTGCAGAATTCAGTGAATCATCGAATCTTTGAACGCACATTGCGCCCGCCAGTATTCTGGCGGGCATGCCTGTTCGAGCGTCATTTCAACCCCTCGGCACTCTTCGGAGAGCCGGCGTCGGATGCTCCCGCCATGCGGGACGTCCCAGAGACAGTGGCGGACCCGCCGTGGCTCCGAGCGCAGTAATTCTACCTCGCTCTGGTGACCGCGGCGGGCATCCTGCCGTTAAACACCCCACTTTTACAAGGTTGACCTCGGATCAGGTAGGAATACCCGCTGAACTTAA	13	24	17	59	32	14	44	19	24	54	4	0	3	0	38	6	3	0	27	3	384	GAAATGCGATAAGTAATGTGAATTGCAGAATTCAGTGAATCATCGAATCTTTGAACGCACATTGCGCCCGCCAGTATTCTGGCGGGCATGCCTGTTCGAGCGTCATTTCAACCCCTCGGCACTCTTCGGAGAGCCGGCGTCGGATGCTCCCGCCATGCGGGACGTCCCAGAGACAGTGGCGGACCCGCCGTGGCTCCGAGCGCAGTAATTCTACCTCGCTCTGGTGACCGCGGCGGGCATCCTGCCGTTAAACACCCCACTTTTACAAGGTTGACCTCGGATCAGGTAGGAATACCCGCTGAACTTAA	Fungi	Ascomycota	Sordariomycetes	NA	NA	NA	NA	p__Ascomycota	c__Sordariomycetes	NA	NA	NA	NA
ASV208	GAAATGCGATAAGTAATGTGAATTGCAGAATTCAGTGAATCATCGAATCTTTGAACGCACATTGCGCCCTTTGGCATTCCGAAGGGCATGCCTGTTCGAGCGTCATTACACCAATCAAGCCTGGCTTGGTATTGGGCGAAGGGGGGCCGTTTCCATACGCCCCCGCGCCCCAAAGACCCTCCCGGCGGGACGGACCGAATCTCAGCGTTGTGCAAACCAAGCCGCTGGCGAGACGGGACGGCCGTGCCGTGAAAACCTCTCTCTCGTAATGTTGACCTCGGATCAGGTAGGGATACCCGCTGAACTTAA	0	0	0	0	0	0	145	0	0	0	0	0	0	0	0	0	0	0	237	0	382	GAAATGCGATAAGTAATGTGAATTGCAGAATTCAGTGAATCATCGAATCTTTGAACGCACATTGCGCCCTTTGGCATTCCGAAGGGCATGCCTGTTCGAGCGTCATTACACCAATCAAGCCTGGCTTGGTATTGGGCGAAGGGGGGCCGTTTCCATACGCCCCCGCGCCCCAAAGACCCTCCCGGCGGGACGGACCGAATCTCAGCGTTGTGCAAACCAAGCCGCTGGCGAGACGGGACGGCCGTGCCGTGAAAACCTCTCTCTCGTAATGTTGACCTCGGATCAGGTAGGGATACCCGCTGAACTTAA	Fungi	Ascomycota	Dothideomycetes	Capnodiales	Neodevriesiaceae	Neodevriesia	NA	p__Ascomycota	c__Dothideomycetes	o__Capnodiales	f__Neodevriesiaceae	Neodevriesia	NA
ASV209	GAAATGCGATAAGTAATGTGAATTGCAGAATTCAGTGAATCATCGAATCTTTGAACGCAACTTGCGCTCTCTGGTATTCCGGAGAGCATGCCTGTTTGAGTATCATGAAATCTCAACCATTAGGGTTTCTTAATGGCTTGGATTTGGGCGCTGCCACTTGCCTGGCTCGCCTTAAAAGAGTTAGCGTGTTTAACTTGTCGATCTGGCGTAATAAGTTTCGCTGGTGTAGACTTGAGAAGTGCGCTTCTAATCGTCTTCGGACAATTCTTGAACTCTGGTCTCAAATCAGGTAGGACTACCCGCTGAACTTAA	0	4	35	0	0	0	13	0	32	3	0	0	0	23	169	0	0	47	55	0	381	GAAATGCGATAAGTAATGTGAATTGCAGAATTCAGTGAATCATCGAATCTTTGAACGCAACTTGCGCTCTCTGGTATTCCGGAGAGCATGCCTGTTTGAGTATCATGAAATCTCAACCATTAGGGTTTCTTAATGGCTTGGATTTGGGCGCTGCCACTTGCCTGGCTCGCCTTAAAAGAGTTAGCGTGTTTAACTTGTCGATCTGGCGTAATAAGTTTCGCTGGTGTAGACTTGAGAAGTGCGCTTCTAATCGTCTTCGGACAATTCTTGAACTCTGGTCTCAAATCAGGTAGGACTACCCGCTGAACTTAA	Fungi	Basidiomycota	Tremellomycetes	Trichosporonales	Trichosporonaceae	Cutaneotrichosporon	jirovecii	p__Basidiomycota	c__Tremellomycetes	o__Trichosporonales	f__Trichosporonaceae	Cutaneotrichosporon	jirovecii
ASV210	AAAATGCGATAAGTAATGTGAATTGCAGAATTCAGTGAATCATCGAATCTTTGAACGCACATTGCGCCCGCCAGTATTCTGGCGGGCATGCCTGTTCGAGCGTCATTTCAACCCTCAAGCACAGCTTGGTGTTGGAGCCGGCATCTCTCACGAGTTGCCGCTCCCAAATCTATTGGCGGTCACGTCGAGCTTCCATAGCGTAGTAATTACACCTCGTTACTGGTAATCGTCGCGGCCACGCCGTTAAACCCCAACTTCTGAATGTTGACCTCGGATCAGGTAGGAATACCCGCTGAACTTAA	0	59	0	91	0	0	0	230	0	0	0	0	0	0	0	0	0	0	0	0	380	AAAATGCGATAAGTAATGTGAATTGCAGAATTCAGTGAATCATCGAATCTTTGAACGCACATTGCGCCCGCCAGTATTCTGGCGGGCATGCCTGTTCGAGCGTCATTTCAACCCTCAAGCACAGCTTGGTGTTGGAGCCGGCATCTCTCACGAGTTGCCGCTCCCAAATCTATTGGCGGTCACGTCGAGCTTCCATAGCGTAGTAATTACACCTCGTTACTGGTAATCGTCGCGGCCACGCCGTTAAACCCCAACTTCTGAATGTTGACCTCGGATCAGGTAGGAATACCCGCTGAACTTAA	Fungi	Ascomycota	Sordariomycetes	Hypocreales	Nectriaceae	Fusarium	polyphialidicum	p__Ascomycota	c__Sordariomycetes	o__Hypocreales	f__Nectriaceae	Fusarium	polyphialidicum
ASV211	GAAATGCGATAAGTAATGTGAATTGCAGAATTCAGTGAATCATCGAATCTTTGAACGCACATTGCGCCCTTTGGCATTCCGAGGGGCATGCCCGTTCGAGCGTCATTAAATCCACTCAAGCCCGGCTTGGTATTGGGCGCCGGGGTCCTCCCGCGCCCCCATTTCGCCGGCTGGCCGTCGTTTGACTTAGCGTTGTGACACAAGTCGCTGATGAAGTCGACGGACCGCGCCGTTAAACCCTCTTGGACGTCGACCGACGCCCAGTAGAGATTGACCTCGGATCGGGTAGGAATACCCGCTGAACTTAA	14	9	9	0	0	0	297	0	24	23	0	0	0	0	0	0	0	0	0	0	376	GAAATGCGATAAGTAATGTGAATTGCAGAATTCAGTGAATCATCGAATCTTTGAACGCACATTGCGCCCTTTGGCATTCCGAGGGGCATGCCCGTTCGAGCGTCATTAAATCCACTCAAGCCCGGCTTGGTATTGGGCGCCGGGGTCCTCCCGCGCCCCCATTTCGCCGGCTGGCCGTCGTTTGACTTAGCGTTGTGACACAAGTCGCTGATGAAGTCGACGGACCGCGCCGTTAAACCCTCTTGGACGTCGACCGACGCCCAGTAGAGATTGACCTCGGATCGGGTAGGAATACCCGCTGAACTTAA	Fungi	Ascomycota	Dothideomycetes	Capnodiales	Teratosphaeriaceae	Devriesia	NA	p__Ascomycota	c__Dothideomycetes	o__Capnodiales	f__Teratosphaeriaceae	Devriesia	NA
ASV212	GAAATGCGATAAGTAATGTGAATTGCAGAACTCAGTGAATCATCGAATCTTTGAACGCACATTGCGCCCTTTGGCATTCCGAAGGGCATGCCTGTTCGAGCGTCATTACACCAATCAAGCCTGGCTTGGTATTGGGCGACGGGGGCCGTCACACGCCCCCGCGCCCCAAAGACCCGACCGGCGGGACGGACCAAATCTCAGCGTTGTGCAAACCATTGTCGCTGGCGAGATGGGACGGCCGAGCCGTGAAAACACCCCCTTCTTCTGTAATGTTGACCTCGGATCAGGTAGGGATACCCGCTGAACTTAA	0	0	0	0	0	0	0	0	0	0	0	0	0	0	372	0	0	0	0	0	372	GAAATGCGATAAGTAATGTGAATTGCAGAACTCAGTGAATCATCGAATCTTTGAACGCACATTGCGCCCTTTGGCATTCCGAAGGGCATGCCTGTTCGAGCGTCATTACACCAATCAAGCCTGGCTTGGTATTGGGCGACGGGGGCCGTCACACGCCCCCGCGCCCCAAAGACCCGACCGGCGGGACGGACCAAATCTCAGCGTTGTGCAAACCATTGTCGCTGGCGAGATGGGACGGCCGAGCCGTGAAAACACCCCCTTCTTCTGTAATGTTGACCTCGGATCAGGTAGGGATACCCGCTGAACTTAA	Fungi	Ascomycota	Dothideomycetes	Capnodiales	Neodevriesiaceae	Neodevriesia	shakazului	p__Ascomycota	c__Dothideomycetes	o__Capnodiales	f__Neodevriesiaceae	Neodevriesia	queenslandica
ASV213	GAAATGCGATAAGTAATATGAATTGCAGATATTCGTGAATCATCGAATCTTTGAACGCACATTGCGCCCTTTGGTATTCCAAAGGGCATGCCTGTTTGAGCGTCATTTCTCCCTCAAACCTTCGGGTTTGGTGTTGAGCGATACGCTGGGTTTGCTTGAAAGAAAGGCGGAGTATAAACTAATGGATAGGTTTTTTTTCCACTCATTGGTACAAACTCCAAAATTCTTCCAAATTCGACCTCAAATCAGGTAGGACTACCCGCTGAACTTAA	0	0	0	0	0	0	0	0	0	0	0	0	0	0	243	119	0	0	0	0	362	GAAATGCGATAAGTAATATGAATTGCAGATATTCGTGAATCATCGAATCTTTGAACGCACATTGCGCCCTTTGGTATTCCAAAGGGCATGCCTGTTTGAGCGTCATTTCTCCCTCAAACCTTCGGGTTTGGTGTTGAGCGATACGCTGGGTTTGCTTGAAAGAAAGGCGGAGTATAAACTAATGGATAGGTTTTTTTTCCACTCATTGGTACAAACTCCAAAATTCTTCCAAATTCGACCTCAAATCAGGTAGGACTACCCGCTGAACTTAA	Fungi	Ascomycota	Saccharomycetes	Saccharomycetales	Saccharomycetales_fam_Incertae_sedis	Candida	orthopsilosis	p__Ascomycota	c__Saccharomycetes	o__Saccharomycetales	f__Saccharomycetales_fam_Incertae_sedis	Candida	orthopsilosis
ASV214	GAAATGCGATAAGTAATGTGAATTGCAGAATTCAGTGAATCATCGAATCTTTGAACGCACATTGCGCCCTCTGGTATTCCGGAGGGCATGCCTGTTCGAGCGTCATTTCAACCCTCAAGCTCTGCTTGGTATTGGGCAACGTCCGCTGCCGGACGTGCCTTGAAGACCTCGGCGACGGCGTCCTAGCCTCGAGCGTAGTAGTAAAATATCTCGCTTTGGAGTGCTGGGCGACGGCCGCCGGACAATCGACCTTCGGTCTATTTTTCCAAGGTTGACCTCGGATCAGGTAGGGATACCCGCTGAACTTAA	7	15	14	57	27	12	13	18	13	45	5	4	7	0	18	28	8	0	70	0	361	GAAATGCGATAAGTAATGTGAATTGCAGAATTCAGTGAATCATCGAATCTTTGAACGCACATTGCGCCCTCTGGTATTCCGGAGGGCATGCCTGTTCGAGCGTCATTTCAACCCTCAAGCTCTGCTTGGTATTGGGCAACGTCCGCTGCCGGACGTGCCTTGAAGACCTCGGCGACGGCGTCCTAGCCTCGAGCGTAGTAGTAAAATATCTCGCTTTGGAGTGCTGGGCGACGGCCGCCGGACAATCGACCTTCGGTCTATTTTTCCAAGGTTGACCTCGGATCAGGTAGGGATACCCGCTGAACTTAA	Fungi	Ascomycota	Dothideomycetes	Botryosphaeriales	Phyllostictaceae	Phyllosticta	capitalensis	p__Ascomycota	c__Dothideomycetes	o__Botryosphaeriales	f__Phyllostictaceae	NA	NA
ASV215	GAAATGCGATAAGTAGTGTGAATTGCAGAATTCAGTGAATCATCGAATCTTTGAACGCACATTGCGCCCCTTGGTATTCCATGGGGCATGCCTGTTCGAGCGTCATCTACACCCTCAAGCTCTGCTTGGTGTTGGGCGTCTGTCCCGCCTTTGCGCGTGGACTCGCCCCAAATTCATTGGCAGCGGTCTCCGCCTCCCTTCACGCAGCACATTGCGTTACAGGGGCGCTGCGGCCCGCGTCCACCAAGTAATTTACCGTCTTTGACCTCGGATCAGGTAGGGATACCCGCTGAACTTAA	10	30	0	34	31	15	12	0	20	0	0	12	0	0	104	29	0	0	63	0	360	GAAATGCGATAAGTAGTGTGAATTGCAGAATTCAGTGAATCATCGAATCTTTGAACGCACATTGCGCCCCTTGGTATTCCATGGGGCATGCCTGTTCGAGCGTCATCTACACCCTCAAGCTCTGCTTGGTGTTGGGCGTCTGTCCCGCCTTTGCGCGTGGACTCGCCCCAAATTCATTGGCAGCGGTCTCCGCCTCCCTTCACGCAGCACATTGCGTTACAGGGGCGCTGCGGCCCGCGTCCACCAAGTAATTTACCGTCTTTGACCTCGGATCAGGTAGGGATACCCGCTGAACTTAA	Fungi	Ascomycota	Dothideomycetes	Pleosporales	Didymosphaeriaceae	Paraconiothyrium	NA	p__Ascomycota	c__Dothideomycetes	o__Pleosporales	NA	NA	NA
ASV216	GAAATGCGATAAGTAATGTGAATTGCAGAATTCAGTGAATCATCGAATCTTTGAACGCACATTGCGCCCTTTGGCATTCCGAAGGGCATGCCTGTTCGAGCGTCATTACACCAATCAAGCCTGGCTTGGTATTGGGCGACGGGGGCCGTCACACGCCCCCGCGCCCCAAAGACCCGACCGGCGGGACGGACCAAATCTCAGCGTTGTGCAAACCATTGTCGCTGGCGAGATGGGACGGCAGAGCCGTGAAAACACCCCCTTCTTCTGTAATGTTGACCTCGGATCAGGTAGGGATACCCGCTGAACTTAA	0	0	0	0	0	0	0	0	0	0	105	0	0	0	28	35	191	0	0	0	359	GAAATGCGATAAGTAATGTGAATTGCAGAATTCAGTGAATCATCGAATCTTTGAACGCACATTGCGCCCTTTGGCATTCCGAAGGGCATGCCTGTTCGAGCGTCATTACACCAATCAAGCCTGGCTTGGTATTGGGCGACGGGGGCCGTCACACGCCCCCGCGCCCCAAAGACCCGACCGGCGGGACGGACCAAATCTCAGCGTTGTGCAAACCATTGTCGCTGGCGAGATGGGACGGCAGAGCCGTGAAAACACCCCCTTCTTCTGTAATGTTGACCTCGGATCAGGTAGGGATACCCGCTGAACTTAA	Fungi	Ascomycota	Dothideomycetes	Capnodiales	Neodevriesiaceae	Neodevriesia	shakazului	p__Ascomycota	c__Dothideomycetes	o__Capnodiales	f__Neodevriesiaceae	Neodevriesia	queenslandica
ASV217	GAAATGCGATAAGTAATGTGAATTGCAGAATTCAGTGAATCATCGAATCTTTGAACGCACATTGCGCCCTTTGGCATTCCGAAGGGCATGCCTGTTCGAGCGTCATTACACCAATCAAGCCTGGCTTGGTATTGGGCGACGGGGGGTCGTTTCTAACGCCCCCGCGCCCCAAAGACCCGACCGGCGGGACGGACCAAATCTCAGCGTTGTGCAAACCATTGTCGCTGGCGAGATGGAACGGCCGTGCCGTGAAAACACCCCTTTTTCTGTAATGTTGACCTCGGATCAGGTAGGGATACCCGCTGAACTTAA	275	0	0	0	83	0	0	0	0	0	0	0	0	0	0	0	0	0	0	0	358	GAAATGCGATAAGTAATGTGAATTGCAGAATTCAGTGAATCATCGAATCTTTGAACGCACATTGCGCCCTTTGGCATTCCGAAGGGCATGCCTGTTCGAGCGTCATTACACCAATCAAGCCTGGCTTGGTATTGGGCGACGGGGGGTCGTTTCTAACGCCCCCGCGCCCCAAAGACCCGACCGGCGGGACGGACCAAATCTCAGCGTTGTGCAAACCATTGTCGCTGGCGAGATGGAACGGCCGTGCCGTGAAAACACCCCTTTTTCTGTAATGTTGACCTCGGATCAGGTAGGGATACCCGCTGAACTTAA	Fungi	Ascomycota	Dothideomycetes	Capnodiales	Neodevriesiaceae	Neodevriesia	shakazului	p__Ascomycota	c__Dothideomycetes	o__Capnodiales	f__Neodevriesiaceae	Neodevriesia	shakazului
ASV218	GAAATGCGATAAGTAATGTGAATTGCAGAATTCAGTGAATCATCGAATCTTTGAACGCACATTGCGCCCACCAGTATTCTGGTGGGCATGCCTGTCCGAGCGTCATTTCAACCCTCAGGCCCGGCCTGGTGTTGGGGATTGGCTTCGCAGCCAGCCCCGAAATGCAGTGGCGGCCCTCCGCAACTCCTCTGTGTAGTAGTGATACCCGCATTGGATAGTGGTTGCGCCTCGCCGTAAAACCTCCAACTCTTCAAGGTTGACCTCGGATCAGGTAGGAATACCCGCTGAACTTAA	7	66	7	130	0	0	0	88	0	59	0	0	0	0	0	0	0	0	0	0	357	GAAATGCGATAAGTAATGTGAATTGCAGAATTCAGTGAATCATCGAATCTTTGAACGCACATTGCGCCCACCAGTATTCTGGTGGGCATGCCTGTCCGAGCGTCATTTCAACCCTCAGGCCCGGCCTGGTGTTGGGGATTGGCTTCGCAGCCAGCCCCGAAATGCAGTGGCGGCCCTCCGCAACTCCTCTGTGTAGTAGTGATACCCGCATTGGATAGTGGTTGCGCCTCGCCGTAAAACCTCCAACTCTTCAAGGTTGACCTCGGATCAGGTAGGAATACCCGCTGAACTTAA	Fungi	Ascomycota	Sordariomycetes	Hypocreales	Hypocreales_fam_Incertae_sedis	Acremonium	hennebertii	p__Ascomycota	c__Sordariomycetes	o__Hypocreales	f__Hypocreales_fam_Incertae_sedis	Acremonium	hennebertii
ASV219	GAAATGCGATAAGTAATGTGAATTGCAGAATTCAGTGAATCATCGAATCTTTGAACGCACATTGCGCCCTTTGGCATTCCGAGGGGCATGCCCGTTCGAGCGTCATTAAATCCAATCCAGCCCGGCTGGGTGTTGGGCGCCCCGGGGGCCGTGTGGTCCCCGCGCCTCAAAGTCTGTGGCTGATCGCACCCGAATCTCAGCGTCGTGGAAATCGTCTCGCTGGTGAGAGGGGGGCCGTTCGGCCGTCGTCGAGACCAACGTTTTTCTTCAGGTTGACCTCGGATCGGGTAGGAATACCCGCTGAACTTAA	74	0	0	25	0	0	100	15	52	42	0	0	0	0	37	0	0	8	0	0	353	GAAATGCGATAAGTAATGTGAATTGCAGAATTCAGTGAATCATCGAATCTTTGAACGCACATTGCGCCCTTTGGCATTCCGAGGGGCATGCCCGTTCGAGCGTCATTAAATCCAATCCAGCCCGGCTGGGTGTTGGGCGCCCCGGGGGCCGTGTGGTCCCCGCGCCTCAAAGTCTGTGGCTGATCGCACCCGAATCTCAGCGTCGTGGAAATCGTCTCGCTGGTGAGAGGGGGGCCGTTCGGCCGTCGTCGAGACCAACGTTTTTCTTCAGGTTGACCTCGGATCGGGTAGGAATACCCGCTGAACTTAA	Fungi	Ascomycota	Dothideomycetes	Capnodiales	NA	NA	NA	p__Ascomycota	c__Dothideomycetes	o__Capnodiales	NA	NA	NA
ASV220	GAAATGCGATAAGTAATGTGAATTGCAGAATTCAGTGAATCATCGAATCTTTGAACGCACATTGCGCCCTTTGGCATTCCGAAGGGCATGCCTGTTCGAGCGTCATTACACCAATCAAGCCTGGCTTGGTATTGGGCGACGGGGGGCCGTGTCACACGCCCCCGCGCCCCAAAGACCCTCCCGGCGGGACGGACCGAATCTCAGCGTTGTGCAAATCAAGTCGCTGGCGAGACGGGACGGCCGTGCCGTGAAAACCCCCAATTCTCCTGTAATGTTGACCTCGGATCAGGTAGGGATACCCGCTGAACTTAA	0	0	0	0	145	66	93	0	19	0	0	0	0	0	0	0	0	0	0	27	350	GAAATGCGATAAGTAATGTGAATTGCAGAATTCAGTGAATCATCGAATCTTTGAACGCACATTGCGCCCTTTGGCATTCCGAAGGGCATGCCTGTTCGAGCGTCATTACACCAATCAAGCCTGGCTTGGTATTGGGCGACGGGGGGCCGTGTCACACGCCCCCGCGCCCCAAAGACCCTCCCGGCGGGACGGACCGAATCTCAGCGTTGTGCAAATCAAGTCGCTGGCGAGACGGGACGGCCGTGCCGTGAAAACCCCCAATTCTCCTGTAATGTTGACCTCGGATCAGGTAGGGATACCCGCTGAACTTAA	Fungi	Ascomycota	Dothideomycetes	Capnodiales	Neodevriesiaceae	Neodevriesia	NA	p__Ascomycota	c__Dothideomycetes	o__Capnodiales	f__Neodevriesiaceae	Neodevriesia	hilliana
ASV221	GAAATGCGATAAGTAATGCGAATTGCAGAATTTCCGTGAGTCATCGAATCTTTGAACGCACATTGCGCCCATTGGTATTCCGATGGGCATGCCTGTTCGAGCGTCATTATCCTCCCTCAAACCTCGCGTTTGGTGTTGGGTCGGAAGCGGGACTTGTCCCCCTTCGACCCCAAAGACAATGACGGCGTCCGTTGGGACCCTCGGTGCAACGAGCTTCTTTGGAGCACGCACTGTGGTGGTTCTCCCTCCGGGCTGGTCTCAACCCTTTTTACATTTACCAGGTTGACCTCGGATCAGGTAGGAATACCCGCTGAACTTAA	0	0	0	0	0	0	0	0	0	0	42	18	6	0	47	18	13	0	202	4	350	GAAATGCGATAAGTAATGCGAATTGCAGAATTTCCGTGAGTCATCGAATCTTTGAACGCACATTGCGCCCATTGGTATTCCGATGGGCATGCCTGTTCGAGCGTCATTATCCTCCCTCAAACCTCGCGTTTGGTGTTGGGTCGGAAGCGGGACTTGTCCCCCTTCGACCCCAAAGACAATGACGGCGTCCGTTGGGACCCTCGGTGCAACGAGCTTCTTTGGAGCACGCACTGTGGTGGTTCTCCCTCCGGGCTGGTCTCAACCCTTTTTACATTTACCAGGTTGACCTCGGATCAGGTAGGAATACCCGCTGAACTTAA	Fungi	Ascomycota	Eurotiomycetes	Chaetothyriales	Trichomeriaceae	NA	NA	p__Ascomycota	c__Eurotiomycetes	o__Chaetothyriales	NA	NA	NA
ASV222	CCCCCCCCCCCCCCCCTTTTCAAGCAGAAGACGGCATACGAGATAGTCAGGAGTGACTGGAGTTCAGACGTGTGCTCTTCCGATCTGGCCTGGCATCGATGAAGAACGCAGCATATCAATAAGCGGAGGACGTACGTCAAGTGCATCGATGAAGAACGCAGCATATCAATAAGCGGAGGACCACTCAGATCGGAAGAGCGTCGTGTAGGGAAAGAGTGTGTTGCTGTGTGTAGATCTCGGTGGTCGCCGTATCATTAAAAAGGGGGGGGGGGGGGGGGGGGGGGGGGGGGGGGGGGGGGGGGGGGGGGGGGG	0	0	349	0	0	0	0	0	0	0	0	0	0	0	0	0	0	0	0	0	349	CCCCCCCCCCCCCCCCTTTTCAAGCAGAAGACGGCATACGAGATAGTCAGGAGTGACTGGAGTTCAGACGTGTGCTCTTCCGATCTGGCCTGGCATCGATGAAGAACGCAGCATATCAATAAGCGGAGGACGTACGTCAAGTGCATCGATGAAGAACGCAGCATATCAATAAGCGGAGGACCACTCAGATCGGAAGAGCGTCGTGTAGGGAAAGAGTGTGTTGCTGTGTGTAGATCTCGGTGGTCGCCGTATCATTAAAAAGGGGGGGGGGGGGGGGGGGGGGGGGGGGGGGGGGGGGGGGGGGGGGGGGGG	Fungi	NA	NA	NA	NA	NA	NA	p__Ascomycota	NA	NA	NA	NA	NA
ASV223	GAAATGCGATAAGTAATGTGAATTGCAGAATTCAGTGAATCATCGAATCTTTGAACGCACCTTGCGCTCCTTGGTATTCCGAGGAGCATGCCTGTTTGAGTGTCATGGAATTCTCAACTCATAAACCTTTGTGGTTTATGGGCTTGGATTTGGAGGCTTGCTGGCCCTAGTAGGTCGGCTCCTCTTGAATGCATTAGCTTGATTCCGTGCGGATCGGCTCTCAGTGTGATAATTATCTACGCTGTGACCGTGAAGCGTTTGGCGAGCTTCTAACCGTCCTTTAGGACAATTTTCTGACATCTGACCTCAAATCAGGTAGGACTACCCGCTGAACTTAA	0	17	0	28	51	31	75	20	27	48	0	13	0	0	0	18	15	0	0	0	343	GAAATGCGATAAGTAATGTGAATTGCAGAATTCAGTGAATCATCGAATCTTTGAACGCACCTTGCGCTCCTTGGTATTCCGAGGAGCATGCCTGTTTGAGTGTCATGGAATTCTCAACTCATAAACCTTTGTGGTTTATGGGCTTGGATTTGGAGGCTTGCTGGCCCTAGTAGGTCGGCTCCTCTTGAATGCATTAGCTTGATTCCGTGCGGATCGGCTCTCAGTGTGATAATTATCTACGCTGTGACCGTGAAGCGTTTGGCGAGCTTCTAACCGTCCTTTAGGACAATTTTCTGACATCTGACCTCAAATCAGGTAGGACTACCCGCTGAACTTAA	Fungi	Basidiomycota	Agaricomycetes	Polyporales	Polyporaceae	Trametes	drummondii	p__Basidiomycota	c__Agaricomycetes	o__Polyporales	f__Polyporaceae	Trametes	hirsuta
ASV224	GAAATGCGATAAGTAGTGTGAATTGCAGAATTCAGTGAATCATCGAATCTTTGAACGCACATTGCGCCCCTTGGTATTCCGGGGGGCATGCCTGTTCGAGCGTCATCTACACCCTCAAGCTCTGCTTGGTGTTGGGCGTCTGTCCCGCCTCAGCGCGCGGACTCGCCCCAAATCCATTGGCAGCGGTCCTTGCCTCCTCTCGCGCAGCACATTGCGCTTCTCGAGGGGCTCCGGCCCGCGTCCAACAAGAAAACATTACCGTCTTTGACCTCGGATCAGGTAGGGATACCCGCTGAACTTAA	0	35	0	59	20	0	0	0	0	0	0	14	0	0	74	11	0	0	129	0	342	GAAATGCGATAAGTAGTGTGAATTGCAGAATTCAGTGAATCATCGAATCTTTGAACGCACATTGCGCCCCTTGGTATTCCGGGGGGCATGCCTGTTCGAGCGTCATCTACACCCTCAAGCTCTGCTTGGTGTTGGGCGTCTGTCCCGCCTCAGCGCGCGGACTCGCCCCAAATCCATTGGCAGCGGTCCTTGCCTCCTCTCGCGCAGCACATTGCGCTTCTCGAGGGGCTCCGGCCCGCGTCCAACAAGAAAACATTACCGTCTTTGACCTCGGATCAGGTAGGGATACCCGCTGAACTTAA	Fungi	Ascomycota	Dothideomycetes	Pleosporales	Didymosphaeriaceae	NA	NA	p__Ascomycota	c__Dothideomycetes	o__Pleosporales	f__Didymosphaeriaceae	NA	NA
ASV225	GAAACGCGATAGGTAATGTGAATTGCAGAATTCAGTGAATCATCGAATCTTTGAACGCACATTGCGCCCCCTGGTATTCCGGGGGGCATGCCTGTTCGAGCGTCATTTCACCACTCAAGCCTCGCTTGGTATTGGGCAACGCGGTCCGCCGCGTGCCTCAAATCGACCGGCTGGGTCTTCTGTCCCCTAAGCGTTGTGGAAACTATTCGCTAAAGGGTGTTCGGGAGGCTACGCCGTAAAACAACCCCATTTCTAAGGTTGACCTCGGATCAGGTAGGGATACCCGCTGAACTTAA	0	22	0	84	0	0	0	184	0	50	0	0	0	0	0	0	0	0	0	0	340	GAAACGCGATAGGTAATGTGAATTGCAGAATTCAGTGAATCATCGAATCTTTGAACGCACATTGCGCCCCCTGGTATTCCGGGGGGCATGCCTGTTCGAGCGTCATTTCACCACTCAAGCCTCGCTTGGTATTGGGCAACGCGGTCCGCCGCGTGCCTCAAATCGACCGGCTGGGTCTTCTGTCCCCTAAGCGTTGTGGAAACTATTCGCTAAAGGGTGTTCGGGAGGCTACGCCGTAAAACAACCCCATTTCTAAGGTTGACCTCGGATCAGGTAGGGATACCCGCTGAACTTAA	Fungi	Ascomycota	Dothideomycetes	Capnodiales	Cladosporiaceae	Cladosporium	NA	p__Ascomycota	c__Dothideomycetes	o__Capnodiales	f__Cladosporiaceae	Cladosporium	cladosporioides
ASV226	CCCCCCCCCCCTTTTTAATGATACGGCGACCACCGAGATCTACACACAGCAACACACTCTTTCCCTACACGACGCTCTTCCGATCTGGCCTGGCATCGATGAAGAACGCAGCATATCAATAAGCGGAGGACGTACGTCAAGTGCATCGATGAAGAACGCAGCATATCAATAAGCGGAGGACCACTCAGATCGGAAGAGCACACGTCTGAACTCCAGTCACTCCTGACTATCTCGTATGCCGTCTTCTGCTTGAAAAGGGGGGGGGGGGGGGGGGGGGGGGGGGGGGGGGGGGGGGGGGGGGGGGGGGGGGGG	0	0	340	0	0	0	0	0	0	0	0	0	0	0	0	0	0	0	0	0	340	CCCCCCCCCCCTTTTTAATGATACGGCGACCACCGAGATCTACACACAGCAACACACTCTTTCCCTACACGACGCTCTTCCGATCTGGCCTGGCATCGATGAAGAACGCAGCATATCAATAAGCGGAGGACGTACGTCAAGTGCATCGATGAAGAACGCAGCATATCAATAAGCGGAGGACCACTCAGATCGGAAGAGCACACGTCTGAACTCCAGTCACTCCTGACTATCTCGTATGCCGTCTTCTGCTTGAAAAGGGGGGGGGGGGGGGGGGGGGGGGGGGGGGGGGGGGGGGGGGGGGGGGGGGGGGGG	Fungi	Ascomycota	NA	NA	NA	NA	NA	p__Ascomycota	NA	NA	NA	NA	NA
ASV227	GAAATGCGATAAGTAATGCGAATTGCAGAATCCGTGAGTCATCGAATCTTTGAACGCACATTGCGCCCTCTGGTATTCCGGAGGGCATGCCTGTTCGAGCGTCATTATCACCCCTCAAGCCCGGCTTGTTGTTGGACGCGGCGGCGGCCTCTCGCGCCCCGCCCGTCTCAAAGATAATGACGGCGTCTGTGAGGACTCCTGTACACTGAGCTTTCGGGCACGTACTAGGCCAGCACTCCAGGCGCCGGTCGCCGTCCCTCTACGGGGACACTGTTTTACCACAAGGTTGACCTCGGATCAGGTAGGAATACCCGCTGAACTTAA	0	150	0	148	0	0	0	0	0	37	0	0	0	0	0	0	0	0	0	0	335	GAAATGCGATAAGTAATGCGAATTGCAGAATCCGTGAGTCATCGAATCTTTGAACGCACATTGCGCCCTCTGGTATTCCGGAGGGCATGCCTGTTCGAGCGTCATTATCACCCCTCAAGCCCGGCTTGTTGTTGGACGCGGCGGCGGCCTCTCGCGCCCCGCCCGTCTCAAAGATAATGACGGCGTCTGTGAGGACTCCTGTACACTGAGCTTTCGGGCACGTACTAGGCCAGCACTCCAGGCGCCGGTCGCCGTCCCTCTACGGGGACACTGTTTTACCACAAGGTTGACCTCGGATCAGGTAGGAATACCCGCTGAACTTAA	Fungi	Ascomycota	Eurotiomycetes	Chaetothyriales	Cyphellophoraceae	Cyphellophora	olivacea	p__Ascomycota	c__Eurotiomycetes	o__Chaetothyriales	f__Cyphellophoraceae	Cyphellophora	olivacea
ASV228	GAAATGCGATACGTAATGTGAATTGCAGAATTCAGTGAATCATCGAATCTTTGAACGCACATTGCGCCTATTAGTATTCTAGTAGGCATGCCTGTTCGAGCGTCATTTCAACCCTCAGGCCCCCGTGGCCTGGCGTTGGGGCCTGCCGTAAAACGCAGCCCTGAAAGATAGCTGGCGGAGTCGGGATGCACTCTAAGCGTAGTATACTTTTACAAGTCTCGCTTCTGCGTCGCCCCGCGCCCCTGCCACTAAACCCCCCAAATTTCTATGGTTGACCTCGGATCAGGTAGGAATACCCGCTGAACTTAA	0	13	21	15	73	12	0	10	29	10	41	0	0	0	14	59	25	0	0	13	335	GAAATGCGATACGTAATGTGAATTGCAGAATTCAGTGAATCATCGAATCTTTGAACGCACATTGCGCCTATTAGTATTCTAGTAGGCATGCCTGTTCGAGCGTCATTTCAACCCTCAGGCCCCCGTGGCCTGGCGTTGGGGCCTGCCGTAAAACGCAGCCCTGAAAGATAGCTGGCGGAGTCGGGATGCACTCTAAGCGTAGTATACTTTTACAAGTCTCGCTTCTGCGTCGCCCCGCGCCCCTGCCACTAAACCCCCCAAATTTCTATGGTTGACCTCGGATCAGGTAGGAATACCCGCTGAACTTAA	Fungi	Ascomycota	Sordariomycetes	Xylariales	Xylariaceae	Zygosporium	NA	p__Ascomycota	c__Sordariomycetes	o__Xylariales	f__Xylariaceae	Zygosporium	NA
ASV229	GAAATGCGATAAGTAATGTGAATTGCAGAATTCAGTGAATCATCGAATCTTTGAACGCACATTGCGCCCATCAGTATTCTGGTGGGCATGCCTGTTCGAGCGTCATTTCAACCCTTAAGCCTAGCTTAGTGTTGGGAATCTACTGTATTGTAGTTCCTTAAAGACAGTGGCGGAGCGATAGTTGTCCTCTGAGCGTAGTAAATTTATTTCTCGCTTCTGTAAGGCTCTATCTTCTCGCCATAAAACCCCCAATTTTTTAGTGGTTGACCTCGGATCAGGTAGGAATACCCGCTGAACTTAA	0	93	0	86	0	0	0	67	0	79	0	0	0	0	9	0	0	0	0	0	334	GAAATGCGATAAGTAATGTGAATTGCAGAATTCAGTGAATCATCGAATCTTTGAACGCACATTGCGCCCATCAGTATTCTGGTGGGCATGCCTGTTCGAGCGTCATTTCAACCCTTAAGCCTAGCTTAGTGTTGGGAATCTACTGTATTGTAGTTCCTTAAAGACAGTGGCGGAGCGATAGTTGTCCTCTGAGCGTAGTAAATTTATTTCTCGCTTCTGTAAGGCTCTATCTTCTCGCCATAAAACCCCCAATTTTTTAGTGGTTGACCTCGGATCAGGTAGGAATACCCGCTGAACTTAA	Fungi	Ascomycota	Sordariomycetes	Xylariales	Apiosporaceae	Arthrinium	NA	p__Ascomycota	c__Sordariomycetes	o__Xylariales	f__Apiosporaceae	Arthrinium	phaeospermum
ASV230	GAAATGCGATAAGTAATGTGAATTGCAGAATTCAGTGAATCATCGAATCTTTGAACGCACATTGCGCCCTTTGGCATTCCGAAGGGCATGCCTGTTCGAGCGTCATTACACCAATCAAGCCTGGCTTGGTATTGGACGACGGGGGCCGCCACAGGCGCCCCCGCGCCCCAAAGACCCTCCGGCGGGACGGACCGAATCTCAGCGTTGTGCAAACCAAGTCGCTGGCGAGACGGGACGGCCGTGCCGTTAAAGCACCCCTTTCTCTGTAATGTTGACCTCGGATCAGGTAGGGATACCCGCTGAACTTAA	331	0	0	0	0	0	0	0	0	0	0	0	0	0	0	0	0	0	0	0	331	GAAATGCGATAAGTAATGTGAATTGCAGAATTCAGTGAATCATCGAATCTTTGAACGCACATTGCGCCCTTTGGCATTCCGAAGGGCATGCCTGTTCGAGCGTCATTACACCAATCAAGCCTGGCTTGGTATTGGACGACGGGGGCCGCCACAGGCGCCCCCGCGCCCCAAAGACCCTCCGGCGGGACGGACCGAATCTCAGCGTTGTGCAAACCAAGTCGCTGGCGAGACGGGACGGCCGTGCCGTTAAAGCACCCCTTTCTCTGTAATGTTGACCTCGGATCAGGTAGGGATACCCGCTGAACTTAA	Fungi	Ascomycota	Dothideomycetes	Capnodiales	Neodevriesiaceae	Neodevriesia	NA	p__Ascomycota	c__Dothideomycetes	o__Capnodiales	f__Neodevriesiaceae	Neodevriesia	NA
ASV231	GAAATGCGATAAGTAATGTGAATTGCAGAATTCAGTGAATCATCGAGTCTTTGAACGCACATTGCGCCCCCTGGTATTCCGGGGGGCATGCCTGTCCGAGCGTCATTACTGCCCTCAAGCCCGGCTTGTGTGTTGGGCGCCGCCCCCCCGGGGGCGGGCCCGAAAGGCAGCGGCGGCACCGCGTCCGGTCCTCGAGCGTATGGGGCTTTGTCACCCGCCCGTAGGCCCGGCCGGCGCCCGCCGACCCCCCAACCTTTTTTTTTCAGGTTGACCTCGGATCAGGTAGGGATACCCGCTGAACTTAA	0	0	22	0	0	0	139	98	0	36	0	0	0	0	35	0	0	0	0	0	330	GAAATGCGATAAGTAATGTGAATTGCAGAATTCAGTGAATCATCGAGTCTTTGAACGCACATTGCGCCCCCTGGTATTCCGGGGGGCATGCCTGTCCGAGCGTCATTACTGCCCTCAAGCCCGGCTTGTGTGTTGGGCGCCGCCCCCCCGGGGGCGGGCCCGAAAGGCAGCGGCGGCACCGCGTCCGGTCCTCGAGCGTATGGGGCTTTGTCACCCGCCCGTAGGCCCGGCCGGCGCCCGCCGACCCCCCAACCTTTTTTTTTCAGGTTGACCTCGGATCAGGTAGGGATACCCGCTGAACTTAA	Fungi	Ascomycota	Eurotiomycetes	Eurotiales	Aspergillaceae	Penicillium	dierckxii	p__Ascomycota	c__Eurotiomycetes	o__Eurotiales	f__Aspergillaceae	Penicillium	dierckxii
ASV232	CCCCCCCCCCCCCCTTTTCAAGCAGAAGACGGCATACGAGATAGTCAGGAGTGACTGGAGTTCAGACGTGTGCTCTTCCGATCTGGCCTGGCATCGATGAAGAACGCAGCATATCAATAAGCGGAGGACGAAACATGGCCTGGCATCGATGAAGAACGCAGCATATCAATAAGCGGAGGAGCTCATAGATCGGAAGAGCGTCGTGTAGGGAAAGAGTGTGTTGCTGTGTGTAGATCTCGGTGGTCGCCGGATCATTAAAAAGGGGGGGGGGGGGGGGGGGGGGGGGGGGGGGGGGGGGGGGGGGGGGGGG	0	0	0	0	0	329	0	0	0	0	0	0	0	0	0	0	0	0	0	0	329	CCCCCCCCCCCCCCTTTTCAAGCAGAAGACGGCATACGAGATAGTCAGGAGTGACTGGAGTTCAGACGTGTGCTCTTCCGATCTGGCCTGGCATCGATGAAGAACGCAGCATATCAATAAGCGGAGGACGAAACATGGCCTGGCATCGATGAAGAACGCAGCATATCAATAAGCGGAGGAGCTCATAGATCGGAAGAGCGTCGTGTAGGGAAAGAGTGTGTTGCTGTGTGTAGATCTCGGTGGTCGCCGGATCATTAAAAAGGGGGGGGGGGGGGGGGGGGGGGGGGGGGGGGGGGGGGGGGGGGGGGGG	Fungi	Basidiomycota	NA	NA	NA	NA	NA	p__Ascomycota	NA	NA	NA	NA	NA
ASV233	AAAATGCGATAAGTAATGTGAATTGCAGAATTCAGTGAATCATCGAATCTTTGAACGCACATTGCGCCCGCCAGTATTCTGGCGGGCATGCCTGTTCGAGCGTCATTTCAACCCTCAAGCCCCCGGGTTTGGTGTTGGGGATCGGCGAGCCCTTGCGGCAAGCCGGCCCCGAAATCTAGTGGCGGTCTCGCTGCAGCTTCCATTGCGTAGTAGTAAAACCCTCGCAACTGGTACGCGGCGCGGCCAAGCCGTTAAACCCCCAACTTCTGAATGTTGACCTCGGATCAGGTAGGAATACCCGCTGAACTTAA	25	0	0	0	0	0	0	0	0	0	0	0	53	82	0	0	0	74	94	0	328	AAAATGCGATAAGTAATGTGAATTGCAGAATTCAGTGAATCATCGAATCTTTGAACGCACATTGCGCCCGCCAGTATTCTGGCGGGCATGCCTGTTCGAGCGTCATTTCAACCCTCAAGCCCCCGGGTTTGGTGTTGGGGATCGGCGAGCCCTTGCGGCAAGCCGGCCCCGAAATCTAGTGGCGGTCTCGCTGCAGCTTCCATTGCGTAGTAGTAAAACCCTCGCAACTGGTACGCGGCGCGGCCAAGCCGTTAAACCCCCAACTTCTGAATGTTGACCTCGGATCAGGTAGGAATACCCGCTGAACTTAA	Fungi	Ascomycota	Sordariomycetes	Hypocreales	Nectriaceae	Fusarium	concentricum	p__Ascomycota	c__Sordariomycetes	o__Hypocreales	f__Nectriaceae	Fusarium	NA
ASV234	GAAATGCGATAAGTAATGTGAATTGCAGAATTCAGTGAATCATCGAATCTTTGAACGCACATTGCGCCCATTAGTATTCTAGTGGGCATGCCTGTTCGAGCGTCATTTCAACCCCTAAGCACAGCTTACTGTTGGGACTCTACGGCCTCCGTAGTTCCCCAAAGCGATTGGCGGAGTGGCAGTAGTCCTCTGAGCGTAGTAATTCTTTATCTCGCTTTTGTTAGGTGCTGCCCCCCCGGCCGTGAAACCCCCAATTTTTTCTGGTTGACCTCGGATCAGGTAGGAATACCCGCTGAACTTAA	0	0	0	0	0	0	0	0	0	0	50	0	0	0	135	113	28	0	0	0	326	GAAATGCGATAAGTAATGTGAATTGCAGAATTCAGTGAATCATCGAATCTTTGAACGCACATTGCGCCCATTAGTATTCTAGTGGGCATGCCTGTTCGAGCGTCATTTCAACCCCTAAGCACAGCTTACTGTTGGGACTCTACGGCCTCCGTAGTTCCCCAAAGCGATTGGCGGAGTGGCAGTAGTCCTCTGAGCGTAGTAATTCTTTATCTCGCTTTTGTTAGGTGCTGCCCCCCCGGCCGTGAAACCCCCAATTTTTTCTGGTTGACCTCGGATCAGGTAGGAATACCCGCTGAACTTAA	Fungi	Ascomycota	Sordariomycetes	Trichosphaeriales	Trichosphaeriaceae	Nigrospora	bambusae	p__Ascomycota	c__Sordariomycetes	o__Trichosphaeriales	f__Trichosphaeriaceae	Nigrospora	bambusae
ASV235	GAAATGCGATAAGTAATGTGAATTGCAGAATTCAGTGAATCATCGAATCTTTGAACGCACATTGCGCCCTTTGGTATTCCGAAGGGCATGCCTGTTCGAGCGTCATTTCACCACTCAAGCCTGGCTTGGTATTGGGCGTCGCGGTTTTCCGCGCGCCTTAAAGTCTTCCGGCTGAGCTGTCCGTCTCTAAGCGTTGTGGATTTTTCAATTCGCTTCGGAGTGCGGATGGCCGCGGCCGTTAAATCTTTATTCAAAGGTTGACCTCGGATCAGGTAGGGATACCCGCTGAACTTAA	0	64	0	253	0	0	0	0	0	6	0	0	0	0	0	0	0	0	0	0	323	GAAATGCGATAAGTAATGTGAATTGCAGAATTCAGTGAATCATCGAATCTTTGAACGCACATTGCGCCCTTTGGTATTCCGAAGGGCATGCCTGTTCGAGCGTCATTTCACCACTCAAGCCTGGCTTGGTATTGGGCGTCGCGGTTTTCCGCGCGCCTTAAAGTCTTCCGGCTGAGCTGTCCGTCTCTAAGCGTTGTGGATTTTTCAATTCGCTTCGGAGTGCGGATGGCCGCGGCCGTTAAATCTTTATTCAAAGGTTGACCTCGGATCAGGTAGGGATACCCGCTGAACTTAA	Fungi	Ascomycota	Dothideomycetes	Capnodiales	Mycosphaerellaceae	Pseudocercospora	NA	p__Ascomycota	c__Dothideomycetes	o__Capnodiales	f__Mycosphaerellaceae	Pseudocercospora	NA
ASV236	CCCCCCTTTTTTAATGATACGGCGACCACCGAGATCTACACACAGCAACACACTCTTTCCCTACACGACGCTCTTCCGATCTGGCCTGGCATCGATGAAGAACGCAGCATATCAATAAGCGGAGGACGAAACAGCTGGCCTGGCATCGATGAAGAACGCAGCATATCAATAAGCGGAGGACCACTCAGATCGGAAGAGCACACGTCTGAACTCCAGTCACTCCTGACTATCTCGTATGCCGTCTTCTGCTTGAAAAGGGGGGGGGGGGGGGGGGGGGGGGGGGGGGGGGGGGGGGGGGGGGGGGGGGG	0	0	322	0	0	0	0	0	0	0	0	0	0	0	0	0	0	0	0	0	322	CCCCCCTTTTTTAATGATACGGCGACCACCGAGATCTACACACAGCAACACACTCTTTCCCTACACGACGCTCTTCCGATCTGGCCTGGCATCGATGAAGAACGCAGCATATCAATAAGCGGAGGACGAAACAGCTGGCCTGGCATCGATGAAGAACGCAGCATATCAATAAGCGGAGGACCACTCAGATCGGAAGAGCACACGTCTGAACTCCAGTCACTCCTGACTATCTCGTATGCCGTCTTCTGCTTGAAAAGGGGGGGGGGGGGGGGGGGGGGGGGGGGGGGGGGGGGGGGGGGGGGGGGGGG	Fungi	Ascomycota	NA	NA	NA	NA	NA	NA	NA	NA	NA	NA	NA
ASV237	GAAATGCGATAAGTAATGTGAATTGCAGAATTCAGTGAATCATCGAATCTTTGAACGCACATTGCGCCTATTAGTATTCTAGTAGGCATGCCTGTTCGAGCGTCATTTCAACCCTCAAGCCCTGGTTGCTTGGTGTTGGGAGCCTGCCGTAAGACGCAGCTCCCCAAAGCTAGCTGGCAGAGCTAGGGTGTGCTCTAAGCGTAGTAGAATCTCCTCTCGCTTCGGACGCCGCCCCGGCCCTCTCGCCATTAAAGCCCCAAACTTTTTTCTATGGTTGACCTCGGATCAGGTAGGAATACCCGCTGAACTTAA	3	19	13	101	12	0	0	41	0	59	8	0	3	0	12	8	3	3	34	0	319	GAAATGCGATAAGTAATGTGAATTGCAGAATTCAGTGAATCATCGAATCTTTGAACGCACATTGCGCCTATTAGTATTCTAGTAGGCATGCCTGTTCGAGCGTCATTTCAACCCTCAAGCCCTGGTTGCTTGGTGTTGGGAGCCTGCCGTAAGACGCAGCTCCCCAAAGCTAGCTGGCAGAGCTAGGGTGTGCTCTAAGCGTAGTAGAATCTCCTCTCGCTTCGGACGCCGCCCCGGCCCTCTCGCCATTAAAGCCCCAAACTTTTTTCTATGGTTGACCTCGGATCAGGTAGGAATACCCGCTGAACTTAA	Fungi	Ascomycota	Sordariomycetes	Xylariales	NA	NA	NA	p__Ascomycota	c__Sordariomycetes	o__Xylariales	NA	NA	NA
ASV238	GAAATGCGATACGTAATGTGAATTGCAGAATTCAGTGAATCATCGAGTCTTTGAACGCACATTGCGCCCTCTGGTATTCCGGGGGGCATGCCTGTCCGAGCGTCATTGCTGCCCTCAAGCACGGCTTGTGTGTTGGGCCCCCGTCCCGGTTCTCCAAGCCGGGACGGGCCCGAAAGGCAGCGGCGGCACCGTGTCCGGTCCTCGAGTGTATGGGGCTCTGTCACCCACTCGTGTAGGCCCGGCCGGCGGCCAGCCTCTTTCAACCAAAACTTCTTTAACCAGGTTGACCTCGGATCAGGTAGGGATACCCGCTGAACTTAA	0	0	0	10	0	0	0	0	0	309	0	0	0	0	0	0	0	0	0	0	319	GAAATGCGATACGTAATGTGAATTGCAGAATTCAGTGAATCATCGAGTCTTTGAACGCACATTGCGCCCTCTGGTATTCCGGGGGGCATGCCTGTCCGAGCGTCATTGCTGCCCTCAAGCACGGCTTGTGTGTTGGGCCCCCGTCCCGGTTCTCCAAGCCGGGACGGGCCCGAAAGGCAGCGGCGGCACCGTGTCCGGTCCTCGAGTGTATGGGGCTCTGTCACCCACTCGTGTAGGCCCGGCCGGCGGCCAGCCTCTTTCAACCAAAACTTCTTTAACCAGGTTGACCTCGGATCAGGTAGGGATACCCGCTGAACTTAA	Fungi	Ascomycota	Eurotiomycetes	Eurotiales	Aspergillaceae	Aspergillus	conicus	p__Ascomycota	c__Eurotiomycetes	o__Eurotiales	f__Aspergillaceae	Aspergillus	gracilis
ASV239	CCCCCCCCCCCCTTTTCAAGCAGAAGACGGCATACGAGATAGTCAGGAGTGACTGGAGTTCAGACGTGTGCTCTTCCGATCTGGCCTGGCATCGATGAAGAACGCAGCATATCAATAAGCGGAGGACGAAACAGCTGGCCTGGCATCGATGAAGAACGCAGCATATCAATAAGCGGAGGACCACTCAGATCGGAAGAGCGTCGTGTAGGGAAAGAGTGTGTTGCTGTGTGTAGATCTCGGTGGTCGCCGTATCATTAAAAAGGGGGGGGGGGGGGGGGGGGGGGGGGGGGGGGGGGGGGGGGGGGGGG	0	0	315	0	0	0	0	0	0	0	0	0	0	0	0	0	0	0	0	0	315	CCCCCCCCCCCCTTTTCAAGCAGAAGACGGCATACGAGATAGTCAGGAGTGACTGGAGTTCAGACGTGTGCTCTTCCGATCTGGCCTGGCATCGATGAAGAACGCAGCATATCAATAAGCGGAGGACGAAACAGCTGGCCTGGCATCGATGAAGAACGCAGCATATCAATAAGCGGAGGACCACTCAGATCGGAAGAGCGTCGTGTAGGGAAAGAGTGTGTTGCTGTGTGTAGATCTCGGTGGTCGCCGTATCATTAAAAAGGGGGGGGGGGGGGGGGGGGGGGGGGGGGGGGGGGGGGGGGGGGGGG	Fungi	NA	NA	NA	NA	NA	NA	p__Ascomycota	NA	NA	NA	NA	NA
ASV240	CCCCCCCCCCCCCCCCTTTTCAAGCAGAAGACGGCATACGAGATAGTCAGGAGTGACTGGAGTTCAGACGTGTGCTCTTCCGATCTGGCCTGGCATCGATGAAGAACGCAGCATATCAATAAGCGGAGGACGTACGTCAAGTGCATCGATGAAGAACGCAGCATATCAATAAGCGGAGGACGAAACAGATCGGAAGAGCGTCGTGTAGGGAAAGAGTGTGTTGCTGTGTGTAGATCTCGGTGGTCGCCGTATCATTAAAAAGGGGGGGGGGGGGGGGGGGGGGGGGGGGGGGGGGGGGGGGGGGGGGGGGGG	314	0	0	0	0	0	0	0	0	0	0	0	0	0	0	0	0	0	0	0	314	CCCCCCCCCCCCCCCCTTTTCAAGCAGAAGACGGCATACGAGATAGTCAGGAGTGACTGGAGTTCAGACGTGTGCTCTTCCGATCTGGCCTGGCATCGATGAAGAACGCAGCATATCAATAAGCGGAGGACGTACGTCAAGTGCATCGATGAAGAACGCAGCATATCAATAAGCGGAGGACGAAACAGATCGGAAGAGCGTCGTGTAGGGAAAGAGTGTGTTGCTGTGTGTAGATCTCGGTGGTCGCCGTATCATTAAAAAGGGGGGGGGGGGGGGGGGGGGGGGGGGGGGGGGGGGGGGGGGGGGGGGGGG	Fungi	NA	NA	NA	NA	NA	NA	p__Ascomycota	NA	NA	NA	NA	NA
ASV241	AAAGCGCGATAGGTAATGCGAATTGCAGACGTGAGTCATTGAATCTTTGAACGCACATTGCGCTTCTAGGATCTCCTAGTAGCATGCTTGTTGGAGCGCCGAACTTTCTCTCTAATCTACTTCTTGTGGATTACGAGGTGTTGCTCCTTATTGGAGTCAAAGAAATGGAACAGCACACGTTAATAACTCTGTGCAGTAATATTTTTATGGCCCCCAATCAAGCAAGATTACCCGCCGAACTTAA	0	0	0	0	0	0	0	0	0	0	0	0	0	0	0	312	0	0	0	0	312	AAAGCGCGATAGGTAATGCGAATTGCAGACGTGAGTCATTGAATCTTTGAACGCACATTGCGCTTCTAGGATCTCCTAGTAGCATGCTTGTTGGAGCGCCGAACTTTCTCTCTAATCTACTTCTTGTGGATTACGAGGTGTTGCTCCTTATTGGAGTCAAAGAAATGGAACAGCACACGTTAATAACTCTGTGCAGTAATATTTTTATGGCCCCCAATCAAGCAAGATTACCCGCCGAACTTAA	Fungi	Ascomycota	Saccharomycetes	Saccharomycetales	Saccharomycetales_fam_Incertae_sedis	Starmerella	etchellsii	p__Ascomycota	c__Saccharomycetes	o__Saccharomycetales	f__Saccharomycetales_fam_Incertae_sedis	Starmerella	etchellsii
ASV242	GAAATGCGATAAGTAATGTGAATTGCAGAGCACAGTGAATCATCGAATCTTTGAACGCACATGGCGCCCGCCGGTAATCCGGCGGGCATGCCTGTCCGAGCGTCATTTCAACCCTCAGGACCCCTCTCTCGGGAGGGCGTCACTGGTGTTGGGGATGGAGCGCCCCCCGCGGCGCCCCTCCCTTAAATCTATTGGCGGCTCCGGAGTCTGTCTCCCCTGCGTAGTATTGCATCTCGCTTTGGTGACTTCTTCGGGCTGCTGTGGCCTGGCCACGAAACCCCCTCTAGGTTGACCTCGGATCAGGTAGGGATACCCGCTGAACTTAA	0	281	0	17	0	0	0	0	0	8	0	0	0	0	0	0	0	0	5	0	311	GAAATGCGATAAGTAATGTGAATTGCAGAGCACAGTGAATCATCGAATCTTTGAACGCACATGGCGCCCGCCGGTAATCCGGCGGGCATGCCTGTCCGAGCGTCATTTCAACCCTCAGGACCCCTCTCTCGGGAGGGCGTCACTGGTGTTGGGGATGGAGCGCCCCCCGCGGCGCCCCTCCCTTAAATCTATTGGCGGCTCCGGAGTCTGTCTCCCCTGCGTAGTATTGCATCTCGCTTTGGTGACTTCTTCGGGCTGCTGTGGCCTGGCCACGAAACCCCCTCTAGGTTGACCTCGGATCAGGTAGGGATACCCGCTGAACTTAA	Fungi	Ascomycota	Sordariomycetes	Hypocreales	Sarocladiaceae	Parasarocladium	gamsii	p__Ascomycota	c__Sordariomycetes	o__Hypocreales	f__Stachybotryaceae	Stachybotrys	NA
ASV243	GAAATGCGATAAGTAATGTGAATTGCAGAATTCAGTGAATCATCGAATCTTTGAACGCACATTGCGCCCACCAGTACTCTGGTGGGCATGCCTGTTCGAGCGTCATTTCAACCCTTAAGCCTAGCTTAGCTTTGGGAGTCTGCCGCGCCCCCCCGGGCCAGCGGCAGTTCCTTAAATCCACCGGCGGAGCCGTGGTCGGCCTCTGAGCGTAGTAGCACTCCTCTCGCTCCTGAGGGCGCCGCGGCCCCCATCGCCGTAAAACACCCCCCTTTTACTGGTTGACCTCGGATCAGGTAGGAATACCCGCTGAACTTAA	22	8	24	0	0	0	0	0	0	29	0	0	0	0	142	0	0	0	85	0	310	GAAATGCGATAAGTAATGTGAATTGCAGAATTCAGTGAATCATCGAATCTTTGAACGCACATTGCGCCCACCAGTACTCTGGTGGGCATGCCTGTTCGAGCGTCATTTCAACCCTTAAGCCTAGCTTAGCTTTGGGAGTCTGCCGCGCCCCCCCGGGCCAGCGGCAGTTCCTTAAATCCACCGGCGGAGCCGTGGTCGGCCTCTGAGCGTAGTAGCACTCCTCTCGCTCCTGAGGGCGCCGCGGCCCCCATCGCCGTAAAACACCCCCCTTTTACTGGTTGACCTCGGATCAGGTAGGAATACCCGCTGAACTTAA	Fungi	Ascomycota	Sordariomycetes	Xylariales	NA	NA	NA	p__Ascomycota	c__Sordariomycetes	o__Xylariales	NA	NA	NA
ASV244	GAAATGCGATAAGTAATGTGAATTGCAGAATTCAGTGAATCATCGAATCTTTGAACGCACATTGCGCCCTTTGGCATTCCGAAGGGCATGCCTGTTCGAGCGTCATTACACCAATCAAGCCTGGCTTGGTATTGGGCGACGGGGGCCGTCACACGCCCCCGCGCCCCAAAGACCCGACCGGCGGGACGGACCAAATCTCAGCGTTGTGCAAACCATTGTCGCTGGCGAGATGGGACGGCCGAGCCGTGAAAACACCCCCTTCTTCTGTAATGTTGACCTCGGATCAGGTAGGATCACCCGCTGAACTTAA	0	0	0	0	0	0	0	0	0	0	43	0	0	51	0	44	144	0	27	0	309	GAAATGCGATAAGTAATGTGAATTGCAGAATTCAGTGAATCATCGAATCTTTGAACGCACATTGCGCCCTTTGGCATTCCGAAGGGCATGCCTGTTCGAGCGTCATTACACCAATCAAGCCTGGCTTGGTATTGGGCGACGGGGGCCGTCACACGCCCCCGCGCCCCAAAGACCCGACCGGCGGGACGGACCAAATCTCAGCGTTGTGCAAACCATTGTCGCTGGCGAGATGGGACGGCCGAGCCGTGAAAACACCCCCTTCTTCTGTAATGTTGACCTCGGATCAGGTAGGATCACCCGCTGAACTTAA	Fungi	Ascomycota	Dothideomycetes	Capnodiales	Neodevriesiaceae	Neodevriesia	shakazului	p__Ascomycota	c__Dothideomycetes	o__Capnodiales	f__Neodevriesiaceae	Neodevriesia	queenslandica
ASV245	GAAATGCGATAAGTAATGTGAATTGCAGAATTCAGTGAATCATCGAATCTTTGAACGCACCTTGCGCTCCTTGGTATTCCGAGGAGCATGCCTGTTTGAGTGTCATGGAATTCTCAACTCATAAACCTTTGTGGTTTGTGGGCTTGGATTTGGAGGCTTGCTGGCCCTAGTCGGTCGGCTCCTCTTGAATGCATTAGCTTGATTCCGTGCGGATCGGCTCTCAGTGTGATAATTATCTACGCTGTGACCGTGAAGCGTTTGGCGAGCTTCTAACCGTCCTTTAGGACAATTTTCTGACATCTGACCTCAAATCAGGTAGGACTACCCGCTGAACTTAA	0	0	0	34	67	0	86	22	42	39	16	0	0	0	0	0	0	0	0	0	306	GAAATGCGATAAGTAATGTGAATTGCAGAATTCAGTGAATCATCGAATCTTTGAACGCACCTTGCGCTCCTTGGTATTCCGAGGAGCATGCCTGTTTGAGTGTCATGGAATTCTCAACTCATAAACCTTTGTGGTTTGTGGGCTTGGATTTGGAGGCTTGCTGGCCCTAGTCGGTCGGCTCCTCTTGAATGCATTAGCTTGATTCCGTGCGGATCGGCTCTCAGTGTGATAATTATCTACGCTGTGACCGTGAAGCGTTTGGCGAGCTTCTAACCGTCCTTTAGGACAATTTTCTGACATCTGACCTCAAATCAGGTAGGACTACCCGCTGAACTTAA	Fungi	Basidiomycota	Agaricomycetes	Polyporales	Polyporaceae	Trametes	drummondii	p__Basidiomycota	c__Agaricomycetes	o__Polyporales	f__Polyporaceae	Trametes	hirsuta
ASV246	GAAATGCGATAAGTAATGTGAATTGCAGAATTCAGTGAATCATCGAATCTTTGAACGCACATTGCGCCCGCCAGTATTCTGGCGGGCATGCCTGTTCGAGCGTCATTTCAACCCTCAAGCCCCGGCTTGGTGTTGGGGACCGATCGGCTCGATCCGATCGCCCCCGAAATCTAGTGGCGATCCCACCAGCGCGTCCTCTGCGTAGTAATATACCCCGCTCTGGAACGTGGTGTGGTCATGCCGTTAAACCCCCTACTTTTTAAGGTTGACCTCGGATCAGGTAGGAATACCCGCTGAACTTAA	44	0	0	0	0	0	213	0	48	0	0	0	0	0	0	0	0	0	0	0	305	GAAATGCGATAAGTAATGTGAATTGCAGAATTCAGTGAATCATCGAATCTTTGAACGCACATTGCGCCCGCCAGTATTCTGGCGGGCATGCCTGTTCGAGCGTCATTTCAACCCTCAAGCCCCGGCTTGGTGTTGGGGACCGATCGGCTCGATCCGATCGCCCCCGAAATCTAGTGGCGATCCCACCAGCGCGTCCTCTGCGTAGTAATATACCCCGCTCTGGAACGTGGTGTGGTCATGCCGTTAAACCCCCTACTTTTTAAGGTTGACCTCGGATCAGGTAGGAATACCCGCTGAACTTAA	Fungi	Ascomycota	Sordariomycetes	Hypocreales	Nectriaceae	Cosmospora	viridescens	p__Ascomycota	c__Sordariomycetes	o__Hypocreales	f__Nectriaceae	Cosmospora	viridescens
ASV247	GAAATGCGATACGTAATGTGAATTGCAGAATTCAGTGAATCATCGAGTCTTTGAACGCACATTGCGCCCTCTGGTATTCCGGGGGGCATGCCTGTCCGAGCGTCATTGCTGCCCTCAAGCACGGCTTGTGTGTTGGGCCCCCCCGTCCCGGTTCTCCAGCCGGGACGGGCCCGAAAGGCAGCGGCGGCACCGTGTCCGGTCCTCGAGTGTATGGGGCTCTGTCACCCACTCGTGTAGGCCCGGCCGGCGGCCAGCCTCTTCAACCAAACTTCTTTAACCAGGTTGACCTCGGATCAGGTAGGGATACCCGCTGAACTTAA	0	0	275	0	0	0	30	0	0	0	0	0	0	0	0	0	0	0	0	0	305	GAAATGCGATACGTAATGTGAATTGCAGAATTCAGTGAATCATCGAGTCTTTGAACGCACATTGCGCCCTCTGGTATTCCGGGGGGCATGCCTGTCCGAGCGTCATTGCTGCCCTCAAGCACGGCTTGTGTGTTGGGCCCCCCCGTCCCGGTTCTCCAGCCGGGACGGGCCCGAAAGGCAGCGGCGGCACCGTGTCCGGTCCTCGAGTGTATGGGGCTCTGTCACCCACTCGTGTAGGCCCGGCCGGCGGCCAGCCTCTTCAACCAAACTTCTTTAACCAGGTTGACCTCGGATCAGGTAGGGATACCCGCTGAACTTAA	Fungi	Ascomycota	Eurotiomycetes	Eurotiales	Aspergillaceae	Aspergillus	NA	p__Ascomycota	c__Eurotiomycetes	o__Eurotiales	f__Aspergillaceae	Aspergillus	gracilis
ASV248	GAAATGCGATAAGTAATATGAATTGCAGATTTTCGTGAATCATCGAATCTTTGAACGCACATTGCGCCCTCTGGTATTCCAGAGGGCATGCCTGTTTGAGCGTCATTTCTCTCTCAAACCTTCGGGTTTGGTATTGAGTGATACTCTTAGTTAAACTGGGCGTTTGCTTGAAATGTATTGGCATGAGTGGTACTGGATAGTGCTATATGACTTTCAATGTATTAGGTTTATCCAACTCGTTGAATAGTTGAATGGTATATTTCCTAGTATTCTAGGCTCGGCCTTACAATACAACAAACAAGTTTGACCTCAAATCAGGTAGGACTACCCGCTGAACTTAA	0	0	0	0	0	0	0	0	0	0	0	0	13	0	279	0	0	0	13	0	305	GAAATGCGATAAGTAATATGAATTGCAGATTTTCGTGAATCATCGAATCTTTGAACGCACATTGCGCCCTCTGGTATTCCAGAGGGCATGCCTGTTTGAGCGTCATTTCTCTCTCAAACCTTCGGGTTTGGTATTGAGTGATACTCTTAGTTAAACTGGGCGTTTGCTTGAAATGTATTGGCATGAGTGGTACTGGATAGTGCTATATGACTTTCAATGTATTAGGTTTATCCAACTCGTTGAATAGTTGAATGGTATATTTCCTAGTATTCTAGGCTCGGCCTTACAATACAACAAACAAGTTTGACCTCAAATCAGGTAGGACTACCCGCTGAACTTAA	Fungi	Ascomycota	Saccharomycetes	Saccharomycetales	Debaryomycetaceae	Debaryomyces	NA	p__Ascomycota	c__Saccharomycetes	o__Saccharomycetales	f__Debaryomycetaceae	Debaryomyces	marama
ASV249	GAAATGCGATAAGTAATGTGAATTGCAGAATTCAGTGAATCATCGAATCTTTGAACGCACCTTGCGCCCTTTGGTATTCCGAAGGGCATGCCTGTTTGAGTGTCATGAAACCTCACCCCAACCGGGTTTTTGCCCGGCCGGCGGTGGATTGGGCGTCTGCCGATTTACTGGCTCGCCTTAAAAGCATAAGCGCCTTGGATGTAATACGTTTCATCCTCTTGGGTGGCTGACAACCCCACATATCTCATGATCTGGCCTCAAATCAGGTAGGACTACCCGCTGAACTTAA	0	0	0	0	0	0	0	0	0	0	0	0	0	0	0	305	0	0	0	0	305	GAAATGCGATAAGTAATGTGAATTGCAGAATTCAGTGAATCATCGAATCTTTGAACGCACCTTGCGCCCTTTGGTATTCCGAAGGGCATGCCTGTTTGAGTGTCATGAAACCTCACCCCAACCGGGTTTTTGCCCGGCCGGCGGTGGATTGGGCGTCTGCCGATTTACTGGCTCGCCTTAAAAGCATAAGCGCCTTGGATGTAATACGTTTCATCCTCTTGGGTGGCTGACAACCCCACATATCTCATGATCTGGCCTCAAATCAGGTAGGACTACCCGCTGAACTTAA	Fungi	Basidiomycota	Tremellomycetes	Tremellales	Bulleribasidiaceae	Vishniacozyma	NA	p__Basidiomycota	c__Tremellomycetes	o__Tremellales	f__Bulleribasidiaceae	Vishniacozyma	NA
ASV250	GAAATGCGATAAGTAATGTGAATTGCAGAATTCAGTGAATCATCGAATCTTTGAACGCACATTGCGCCCCCTGGTATTCCGGGGGGCATGCCTGTTCGAGCGTCATTTCACCACTCAAGCCTCGCTTGGTATTGGGCGACGCGGTCCGCCGCGCGCCTCAAATCGACCGGCTGGGTCTTTCGTCCCCTCAGCGTTGTGGAAACTATTCGCTAAAGGGTGCCGCGGGAGGCCACGCCGTGAAACAACCCCATTTCTAAGGTTGACCTCGGATCAGGTAGGGATACCCGCTGAACTTAA	0	0	0	0	0	0	0	303	0	0	0	0	0	0	0	0	0	0	0	0	303	GAAATGCGATAAGTAATGTGAATTGCAGAATTCAGTGAATCATCGAATCTTTGAACGCACATTGCGCCCCCTGGTATTCCGGGGGGCATGCCTGTTCGAGCGTCATTTCACCACTCAAGCCTCGCTTGGTATTGGGCGACGCGGTCCGCCGCGCGCCTCAAATCGACCGGCTGGGTCTTTCGTCCCCTCAGCGTTGTGGAAACTATTCGCTAAAGGGTGCCGCGGGAGGCCACGCCGTGAAACAACCCCATTTCTAAGGTTGACCTCGGATCAGGTAGGGATACCCGCTGAACTTAA	Fungi	Ascomycota	Dothideomycetes	Capnodiales	Cladosporiaceae	Cladosporium	halotolerans	p__Ascomycota	c__Dothideomycetes	o__Capnodiales	f__Cladosporiaceae	Cladosporium	sphaerospermum
ASV251	CCCCCCCCCCCTTTTTAATGATACGGCGACCACCGAGATCTACACACAGCAACACACTCTTTCCCTACACGACGCTCTTCCGATCTGGCCTGGCATCGATGAAGAACGCAGCATATCAATAAGCGGAGGACGTACGTCAAGTGCATCGATGAAGAACGCAGCATATCAATAAGCGGAGGACGAAACAGATCGGAAGAGCACACGTCTGAACTCCAGTCACTCCTGACTATCTCGTATGCCGTCTTCTGCTTGAAAAGGGGGGGGGGGGGGGGGGGGGGGGGGGGGGGGGGGGGGGGGGGGGGGGGGGGGGGG	301	0	0	0	0	0	0	0	0	0	0	0	0	0	0	0	0	0	0	0	301	CCCCCCCCCCCTTTTTAATGATACGGCGACCACCGAGATCTACACACAGCAACACACTCTTTCCCTACACGACGCTCTTCCGATCTGGCCTGGCATCGATGAAGAACGCAGCATATCAATAAGCGGAGGACGTACGTCAAGTGCATCGATGAAGAACGCAGCATATCAATAAGCGGAGGACGAAACAGATCGGAAGAGCACACGTCTGAACTCCAGTCACTCCTGACTATCTCGTATGCCGTCTTCTGCTTGAAAAGGGGGGGGGGGGGGGGGGGGGGGGGGGGGGGGGGGGGGGGGGGGGGGGGGGGGGGG	Fungi	Ascomycota	NA	NA	NA	NA	NA	NA	NA	NA	NA	NA	NA
ASV252	GAAATGCGATAAGTAATGTGAATTGCAGAATTCAGTGAATCATCGAATCTTTGAACGCATCTTGCGCTCCATGGTATTCCGTGGAGCATGCCTGTTTGAGTGTCACGTCAACCCTCATTCATGTGATGTCACAATCGCATGAATGGATTTGGATTGTGCCGTAGTTGGCTCGTCCTGAAATGCATTAGCTTGCGCTTTTAGAGTGCTGGGCACCGGTGTGATAATTATCTGCGCCAACGCCTTTAGCCTCTTCTGTTGTGCTGCTTACAGTCGTCCTGACGGACAATTATATAAAGCTTTGGCCTCAAATCAGGTAGGACTACCCGCTGAACTTAA	0	14	15	107	43	8	22	6	0	44	0	0	5	0	0	19	0	0	17	0	300	GAAATGCGATAAGTAATGTGAATTGCAGAATTCAGTGAATCATCGAATCTTTGAACGCATCTTGCGCTCCATGGTATTCCGTGGAGCATGCCTGTTTGAGTGTCACGTCAACCCTCATTCATGTGATGTCACAATCGCATGAATGGATTTGGATTGTGCCGTAGTTGGCTCGTCCTGAAATGCATTAGCTTGCGCTTTTAGAGTGCTGGGCACCGGTGTGATAATTATCTGCGCCAACGCCTTTAGCCTCTTCTGTTGTGCTGCTTACAGTCGTCCTGACGGACAATTATATAAAGCTTTGGCCTCAAATCAGGTAGGACTACCCGCTGAACTTAA	Fungi	Basidiomycota	Agaricomycetes	Auriculariales	Exidiaceae	Eichleriella	bactriana	p__Basidiomycota	c__Agaricomycetes	o__Auriculariales	f__Exidiaceae	Eichleriella	bactriana
ASV253	GAAATGCGATAAGTAATGTGAATTGCAGAATTCAGTGAATCATCGAATCTTTGAACGCATCTTGCGCTCCATGGTATTCCGTGGAGCATGCCTGTTTGAGTGTCACGTCAACCCTCACCCTTGGGATGTTACAGTCTCTAGAGGTGGACTTGGACCGTGCCGTAGTTGGCTCGTCCTGAAATGCATTAGCTTGCGCTTTTAGAGTGCTGGGCACCGGTGTGATAATTATCTGCGCCAAAGCCCTCAGGCCTCTTCAGCGGCGCTGCTTACAGCCGTCCCCTGCGGACAATTATCTAAAGCTTTGGCCTCAAATCAGGTAGGACTACCCGCTGAACTTAA	9	21	0	32	34	16	17	0	21	40	0	0	14	0	68	0	0	0	24	0	296	GAAATGCGATAAGTAATGTGAATTGCAGAATTCAGTGAATCATCGAATCTTTGAACGCATCTTGCGCTCCATGGTATTCCGTGGAGCATGCCTGTTTGAGTGTCACGTCAACCCTCACCCTTGGGATGTTACAGTCTCTAGAGGTGGACTTGGACCGTGCCGTAGTTGGCTCGTCCTGAAATGCATTAGCTTGCGCTTTTAGAGTGCTGGGCACCGGTGTGATAATTATCTGCGCCAAAGCCCTCAGGCCTCTTCAGCGGCGCTGCTTACAGCCGTCCCCTGCGGACAATTATCTAAAGCTTTGGCCTCAAATCAGGTAGGACTACCCGCTGAACTTAA	Fungi	Basidiomycota	Agaricomycetes	Auriculariales	Exidiaceae	Exidia	NA	p__Basidiomycota	c__Agaricomycetes	o__Auriculariales	f__Exidiaceae	Exidia	NA
ASV254	GAAATGCGATAAGTAATGTGAATTGCAGAATTCAGTGAATCATCGAATCTTTGAACGCACCTTGCGCTCCTTGGTATTCCGAGGAGCATGCCTGTTTGAGTGTCGTGAACATCTCAACTCAGAAGCATTTGTTTGCTTTCTGGGCTTGGACTTGGAGGTTTTTGCTGGCGATGGTCGGCTCCTCTCAAATGCATTAGCTGGGCTTAGCTCAGAGGAATGATCGGTGTGATAATTATCTGCGCCGTCACTCATGACTCTGGATCCCGCTTCCAATCGTCTCTCCACGAGACAATTCATTTGAACATCTGACCTCAAATCAGGTAGGACTACCCGCTGAACTTAA	0	17	0	0	41	10	46	27	25	67	12	0	0	0	0	22	5	0	24	0	296	GAAATGCGATAAGTAATGTGAATTGCAGAATTCAGTGAATCATCGAATCTTTGAACGCACCTTGCGCTCCTTGGTATTCCGAGGAGCATGCCTGTTTGAGTGTCGTGAACATCTCAACTCAGAAGCATTTGTTTGCTTTCTGGGCTTGGACTTGGAGGTTTTTGCTGGCGATGGTCGGCTCCTCTCAAATGCATTAGCTGGGCTTAGCTCAGAGGAATGATCGGTGTGATAATTATCTGCGCCGTCACTCATGACTCTGGATCCCGCTTCCAATCGTCTCTCCACGAGACAATTCATTTGAACATCTGACCTCAAATCAGGTAGGACTACCCGCTGAACTTAA	Fungi	Basidiomycota	Agaricomycetes	Corticiales	Punctulariaceae	NA	NA	p__Basidiomycota	c__Agaricomycetes	o__Corticiales	f__Punctulariaceae	Punctularia	atropurpurascens
ASV255	AAAATGCGATAAGTAATGTGAATTGCAGAATTCAGTGAATCATCGAATCTTTGAACGCACATTGCGCCCGCCAGTATTCTGGCGGGCATGCCTGTTCGAGCGTCATTTCAACCCTCAAGCACAGCTTGGTGTTGGAGTCGGCATCTCTCACGAGTTGCCGCTCCCAAATCTATTGGCGGTCACGTCGAGCTTCCATAGCGTAGTAATTACACCTCGTTACTGGTAATCGTCGCGGCCACGCCGTTAAACCCCAACTTCTGAATGTTGACCTCGGATCAGGTAGGAATACCCGCTGAACTTAA	0	0	0	197	0	0	0	0	0	97	0	0	0	0	0	0	0	0	0	0	294	AAAATGCGATAAGTAATGTGAATTGCAGAATTCAGTGAATCATCGAATCTTTGAACGCACATTGCGCCCGCCAGTATTCTGGCGGGCATGCCTGTTCGAGCGTCATTTCAACCCTCAAGCACAGCTTGGTGTTGGAGTCGGCATCTCTCACGAGTTGCCGCTCCCAAATCTATTGGCGGTCACGTCGAGCTTCCATAGCGTAGTAATTACACCTCGTTACTGGTAATCGTCGCGGCCACGCCGTTAAACCCCAACTTCTGAATGTTGACCTCGGATCAGGTAGGAATACCCGCTGAACTTAA	Fungi	Ascomycota	Sordariomycetes	Hypocreales	Nectriaceae	Fusarium	polyphialidicum	p__Ascomycota	c__Sordariomycetes	o__Hypocreales	f__Nectriaceae	Fusarium	polyphialidicum
ASV256	GAAACGCGATATTTCTTGTGAATTGCAGAAGTGAATCATCAGTTTTTGAACGCACATTGCACTTTGGGGTATCCCCCAAAGTATACTTGTTTGAGCGTTGTTTCTCTCTTGAAATTGCATTGCTTTTTTAAAAAATTGAATCAAATTCGTTTGAAACATCATCTTCAACCTCAGATCAAGTAGGAATACCCGCTGAACTTAA	0	0	0	0	28	0	61	0	169	0	15	7	0	7	0	0	0	0	0	4	291	GAAACGCGATATTTCTTGTGAATTGCAGAAGTGAATCATCAGTTTTTGAACGCACATTGCACTTTGGGGTATCCCCCAAAGTATACTTGTTTGAGCGTTGTTTCTCTCTTGAAATTGCATTGCTTTTTTAAAAAATTGAATCAAATTCGTTTGAAACATCATCTTCAACCTCAGATCAAGTAGGAATACCCGCTGAACTTAA	Fungi	Ascomycota	Saccharomycetes	Saccharomycetales	Dipodascaceae	Geotrichum	phurueaensis	p__Ascomycota	c__Saccharomycetes	o__Saccharomycetales	f__Dipodascaceae	Geotrichum	phurueaensis
ASV257	GAAATGCGATACGTAATGTGAATTGCAGAATTCAGTGAATCATCGAGTCTTTGAACGCACATTGCGCCCTCTGGTATTCCGGGGGGCATGCCTGTCCGAGCGTCATTGCTGCCCTCAAGCACGGCTTGTGTGTTGGGCCCCCGTCCCGGTTCTCCAAGCCGGGACGGGCCCGAAAGGCAGCGGCGGCACCGTGTCCGGTCCTCGAGTGTATGGGGCTCTGTCACTCACTCGTGTAGGTCCGGCCGGCGGCCAGCCTCTTCAACCATTTTTTAACCAGGTTGACCTCGGATCAGGTAGGGATACCCGCTGAACTTAA	117	0	0	0	0	0	0	0	27	81	0	0	0	0	64	0	0	0	0	0	289	GAAATGCGATACGTAATGTGAATTGCAGAATTCAGTGAATCATCGAGTCTTTGAACGCACATTGCGCCCTCTGGTATTCCGGGGGGCATGCCTGTCCGAGCGTCATTGCTGCCCTCAAGCACGGCTTGTGTGTTGGGCCCCCGTCCCGGTTCTCCAAGCCGGGACGGGCCCGAAAGGCAGCGGCGGCACCGTGTCCGGTCCTCGAGTGTATGGGGCTCTGTCACTCACTCGTGTAGGTCCGGCCGGCGGCCAGCCTCTTCAACCATTTTTTAACCAGGTTGACCTCGGATCAGGTAGGGATACCCGCTGAACTTAA	Fungi	Ascomycota	Eurotiomycetes	Eurotiales	Aspergillaceae	Aspergillus	caesiellus	p__Ascomycota	c__Eurotiomycetes	o__Eurotiales	f__Aspergillaceae	Aspergillus	caesiellus
ASV258	GAAATGCGATACGTAATACGAATCGCAGCTCTCGGAATCATCGAATCTTTGAACGCACATTGCACCATTGGGTATTCCCAATGGTATGCTTGTTTGAGCGAATACTTCCCTAATCCTCACGGATTGTATTGTGTTTGCACGAAAATAATGACGACAGTACTCTACAAAACGGTACCGTCAGTACGCTCATTTTTTTTTCCTCAAATCAAGTAGGACTACCCGCTGAACTTAA	0	5	9	0	0	0	0	0	3	59	0	0	0	0	150	0	0	0	63	0	289	GAAATGCGATACGTAATACGAATCGCAGCTCTCGGAATCATCGAATCTTTGAACGCACATTGCACCATTGGGTATTCCCAATGGTATGCTTGTTTGAGCGAATACTTCCCTAATCCTCACGGATTGTATTGTGTTTGCACGAAAATAATGACGACAGTACTCTACAAAACGGTACCGTCAGTACGCTCATTTTTTTTTCCTCAAATCAAGTAGGACTACCCGCTGAACTTAA	Fungi	Ascomycota	Saccharomycetes	Saccharomycetales	Metschnikowiaceae	Kodamaea	ohmeri	p__Ascomycota	c__Saccharomycetes	o__Saccharomycetales	f__Metschnikowiaceae	Kodamaea	ohmeri
ASV259	GAAATGCGATAAGTAATGTGAATTGCAGAATTCAGTGAATCATCGAATCTTTGAACGCACATTGCGCCCTTTGGCATTCCGAAGGGCATGCCTGTTCGAGCGTCATTACACCAATCAAGCCTGGCTTGGTATTGGGCGACGGGGGCCGTCACACGCCCCCGCGCCCCAAAGACCCGACCGGCGGGACGGACCAAATCTCAGCGTTGTGCAAACCATTGTCGCTGGCGAGATGGGACGGCCGAGCCGTGAAAACACCCCCCTCTTCTGTAATGTTGACCTCGGATCAGGTAGGGATACCCGCTGAACTTAA	0	0	0	0	0	0	0	0	0	0	0	0	0	141	0	0	0	148	0	0	289	GAAATGCGATAAGTAATGTGAATTGCAGAATTCAGTGAATCATCGAATCTTTGAACGCACATTGCGCCCTTTGGCATTCCGAAGGGCATGCCTGTTCGAGCGTCATTACACCAATCAAGCCTGGCTTGGTATTGGGCGACGGGGGCCGTCACACGCCCCCGCGCCCCAAAGACCCGACCGGCGGGACGGACCAAATCTCAGCGTTGTGCAAACCATTGTCGCTGGCGAGATGGGACGGCCGAGCCGTGAAAACACCCCCCTCTTCTGTAATGTTGACCTCGGATCAGGTAGGGATACCCGCTGAACTTAA	Fungi	Ascomycota	Dothideomycetes	Capnodiales	Neodevriesiaceae	Neodevriesia	shakazului	p__Ascomycota	c__Dothideomycetes	o__Capnodiales	f__Neodevriesiaceae	Neodevriesia	queenslandica
ASV260	GAAATGCGATAAGTAATGTGAATTGCAGAATTCAGTGAATCATCGAATCTTTGAACGCACATTGCGCCCCCTGGTATTCCGGGGGGCATGCCTGTTCGAGCGTCATTTCACCACTCAAGCCTCGCTTGGTATTGGGCGTCGCGGTCAGCCGCGTGCCTTAAATCGACCGGCTGGGTCTACCGTCCCCTAAGCGTTGTGGAAACTATTCGCTAAAGGTGCCGTCTGGTAGTTCACGCCGTGAAAACAAACCACTTTCAAAGGTTGACCTCGGATCAGGTAGGGATACCCGCTGAACTTAA	0	0	0	0	0	0	184	0	102	0	0	0	0	0	0	0	0	0	0	0	286	GAAATGCGATAAGTAATGTGAATTGCAGAATTCAGTGAATCATCGAATCTTTGAACGCACATTGCGCCCCCTGGTATTCCGGGGGGCATGCCTGTTCGAGCGTCATTTCACCACTCAAGCCTCGCTTGGTATTGGGCGTCGCGGTCAGCCGCGTGCCTTAAATCGACCGGCTGGGTCTACCGTCCCCTAAGCGTTGTGGAAACTATTCGCTAAAGGTGCCGTCTGGTAGTTCACGCCGTGAAAACAAACCACTTTCAAAGGTTGACCTCGGATCAGGTAGGGATACCCGCTGAACTTAA	Fungi	Ascomycota	Dothideomycetes	Capnodiales	Cladosporiaceae	Cladosporium	NA	p__Ascomycota	c__Dothideomycetes	o__Capnodiales	f__Cladosporiaceae	Cladosporium	NA
ASV261	GAAACGCGATATGTAATGTGAATTGCAGACTTTAGTGAATCATCGAATCTTTGAACGCACATTGCGCCCTGTGGTATTCCGCAGGGCATACCTGTTCGAGCGTCATTACAACCTCTCCAGCTCCGCTGGGTCTTGGGGCTTGCCTTCCCGGGCATCCCTTAAAACTAGATGCGGCGCCGCGTGGCTCTAAGCGTAGTACTTTTCTCGCTTCTGGGTCCGCTGTGGTGTTTGCTATCCAACCCCAACTTTCTATGGTTGACCTCGAATCAGGTAGGGATACCCGCTGAACTTAA	247	0	0	0	0	34	0	0	4	0	0	0	0	0	0	0	0	0	0	0	285	GAAACGCGATATGTAATGTGAATTGCAGACTTTAGTGAATCATCGAATCTTTGAACGCACATTGCGCCCTGTGGTATTCCGCAGGGCATACCTGTTCGAGCGTCATTACAACCTCTCCAGCTCCGCTGGGTCTTGGGGCTTGCCTTCCCGGGCATCCCTTAAAACTAGATGCGGCGCCGCGTGGCTCTAAGCGTAGTACTTTTCTCGCTTCTGGGTCCGCTGTGGTGTTTGCTATCCAACCCCAACTTTCTATGGTTGACCTCGAATCAGGTAGGGATACCCGCTGAACTTAA	Fungi	Ascomycota	Leotiomycetes	Helotiales	Leotiaceae	Neobulgaria	NA	p__Ascomycota	c__Leotiomycetes	o__Helotiales	f__Leotiaceae	Neobulgaria	NA
ASV262	GAAATGCGATAAGTAATGTGAATTGCAGAATTCAGTGAATCATCGAATCTTTGAACGCACCTTGCGCCTTTTGGTATTCCGAAAGGCATGCCTGTTTGAGTGTCATGAAATCTCAACCCCTTCAGGTTTCTGATCTGAGGGTGGCTTGGAATTGGACGTGTGCCAGTAATGGCTCGTCTTAAAAGGATTAGTGGGATCTTGACATCCACGGTTAGACGTAATAAGTTTCGTCTTGCCTCTTGTCGTAGGCCTGCTTATAACCCGCCATCGCGCACCTTTTGACTCTGACCTCAAATCAGGTAGGGCTACCCGCTGAACTTAA	0	0	0	0	0	0	0	0	0	0	11	0	78	0	119	0	6	0	70	0	284	GAAATGCGATAAGTAATGTGAATTGCAGAATTCAGTGAATCATCGAATCTTTGAACGCACCTTGCGCCTTTTGGTATTCCGAAAGGCATGCCTGTTTGAGTGTCATGAAATCTCAACCCCTTCAGGTTTCTGATCTGAGGGTGGCTTGGAATTGGACGTGTGCCAGTAATGGCTCGTCTTAAAAGGATTAGTGGGATCTTGACATCCACGGTTAGACGTAATAAGTTTCGTCTTGCCTCTTGTCGTAGGCCTGCTTATAACCCGCCATCGCGCACCTTTTGACTCTGACCTCAAATCAGGTAGGGCTACCCGCTGAACTTAA	Fungi	Basidiomycota	Tremellomycetes	Tremellales	Rhynchogastremataceae	Rhynchogastrema	noutii	p__Basidiomycota	c__Tremellomycetes	o__Tremellales	f__Rhynchogastremataceae	Rhynchogastrema	noutii
ASV263	GAAATGCGATAAGTAATGTGAATTGCAGAATTCAGTGAATCATCGAATCTTTGAACGCACCTTGCGCTCCTTGGTATTCCGAGGAGCATGCCTGTTTGAGTGTCATGAAATTCTCAACTCATAAATCCTTGTGATCTATGGGCTTGGATTTGGAGGCTTGCTGGCCGTAACGGTCGGCTCCTCTTGAATGCATTAGCTTGATTCCGTGCGGATCGGCTCTCAGTGTGATAATTGTCTACGCTGTGACCGTGAAGCGTTTTGGCGAGCTTCTAACCGTCCATTAGGACAACTTTATAACATCTGACCTCAAATCAGGTAGGACTACCCGCTGAACTTAA	0	18	0	37	54	13	57	22	21	31	0	0	0	0	11	14	0	0	0	5	283	GAAATGCGATAAGTAATGTGAATTGCAGAATTCAGTGAATCATCGAATCTTTGAACGCACCTTGCGCTCCTTGGTATTCCGAGGAGCATGCCTGTTTGAGTGTCATGAAATTCTCAACTCATAAATCCTTGTGATCTATGGGCTTGGATTTGGAGGCTTGCTGGCCGTAACGGTCGGCTCCTCTTGAATGCATTAGCTTGATTCCGTGCGGATCGGCTCTCAGTGTGATAATTGTCTACGCTGTGACCGTGAAGCGTTTTGGCGAGCTTCTAACCGTCCATTAGGACAACTTTATAACATCTGACCTCAAATCAGGTAGGACTACCCGCTGAACTTAA	Fungi	Basidiomycota	Agaricomycetes	Polyporales	Polyporaceae	Trametes	NA	p__Basidiomycota	c__Agaricomycetes	o__Polyporales	f__Polyporaceae	Trametes	hirsuta
ASV264	GAAACGCGATAAGTAATGTGAATTGCAGAATTCAGTGAATCATCGAATCTTTGAACGCACCTTGCGCTCCTTGGTATTCCGAGGAGCATGCCTGTTTGAGTGTCGTAAAATCATCAACTCTCTTACTTTGTTGTGAGATGAGCTTGGACTTGGAGATTGCTGGTGTAAATCAGCTTCTCTTGAATGCATTAGCTGGAATTCAGTTCGCAGCATATATGCGGTGTGATAATGTCGTCACTGTGTAGCTCGTACTGTCTGGCTTCGAATCGTCTCCGGACAATTTGATCATTTTGACCTCAAATCAGGTAGGACTACCCGCTGAACTTAA	6	9	6	51	57	13	33	0	21	45	0	7	0	0	18	9	0	0	7	0	282	GAAACGCGATAAGTAATGTGAATTGCAGAATTCAGTGAATCATCGAATCTTTGAACGCACCTTGCGCTCCTTGGTATTCCGAGGAGCATGCCTGTTTGAGTGTCGTAAAATCATCAACTCTCTTACTTTGTTGTGAGATGAGCTTGGACTTGGAGATTGCTGGTGTAAATCAGCTTCTCTTGAATGCATTAGCTGGAATTCAGTTCGCAGCATATATGCGGTGTGATAATGTCGTCACTGTGTAGCTCGTACTGTCTGGCTTCGAATCGTCTCCGGACAATTTGATCATTTTGACCTCAAATCAGGTAGGACTACCCGCTGAACTTAA	Fungi	Basidiomycota	Agaricomycetes	Hymenochaetales	Schizoporaceae	Xylodon	apacheriensis	p__Basidiomycota	c__Agaricomycetes	o__Hymenochaetales	f__Schizoporaceae	NA	NA
ASV265	GAAATGCGATAAGTAATGTGAATTGCAGAATTCAGTGAATCATCGAATCTTTGAACGCACATTGCGCCCTTTGGCATTCCGAAGGGCATGCCTGTTCGAGCGTCATTACACCAATCAAGCCTCGCTTGGTATTGGGCGACGGGGTCGATCGCGACGCCCGCGCCTCAATGACTTTCCGGCGGGACGGACCGTATCTCAGCGTTGTGGTAAAAAGCCGCTGGCGAGACGGGACGGCCGTGCCGTTAAACCCCCATTTTCTCAAGGTTGACCTCGGATCAGGTAGGGATACCCGCTGAACTTAA	0	0	63	0	129	0	90	0	0	0	0	0	0	0	0	0	0	0	0	0	282	GAAATGCGATAAGTAATGTGAATTGCAGAATTCAGTGAATCATCGAATCTTTGAACGCACATTGCGCCCTTTGGCATTCCGAAGGGCATGCCTGTTCGAGCGTCATTACACCAATCAAGCCTCGCTTGGTATTGGGCGACGGGGTCGATCGCGACGCCCGCGCCTCAATGACTTTCCGGCGGGACGGACCGTATCTCAGCGTTGTGGTAAAAAGCCGCTGGCGAGACGGGACGGCCGTGCCGTTAAACCCCCATTTTCTCAAGGTTGACCTCGGATCAGGTAGGGATACCCGCTGAACTTAA	Fungi	Ascomycota	Dothideomycetes	Capnodiales	Neodevriesiaceae	Neodevriesia	NA	p__Ascomycota	c__Dothideomycetes	o__Capnodiales	f__Neodevriesiaceae	Neodevriesia	NA
ASV266	GAAACGCGATAGGTAATGTGAATTGCAGAATTCAGTGAATCATCGAATCTTTGAACGCACATTGCGCCCGCCAGTATTCTGGCGGGCATGCCTGTTCGAGCGTCATTTCAACCCTCAAGCACAGCTTGGTGTTGGGATTCGTAGTTCTGAACTACGGTCCCCAAATCTATTGGCGGTCACGTCGAGCTTCCATAGCGTAGTAATTACACCTCGTTACTGGTAATCGTCGCGGCCACGCCGTTAAACCCCAACTTCTGAATGTTGACCTCGGATCAGGTAGGAATACCCGCTGAACTTAA	0	113	0	58	0	0	0	108	0	0	0	0	0	0	0	0	0	0	0	0	279	GAAACGCGATAGGTAATGTGAATTGCAGAATTCAGTGAATCATCGAATCTTTGAACGCACATTGCGCCCGCCAGTATTCTGGCGGGCATGCCTGTTCGAGCGTCATTTCAACCCTCAAGCACAGCTTGGTGTTGGGATTCGTAGTTCTGAACTACGGTCCCCAAATCTATTGGCGGTCACGTCGAGCTTCCATAGCGTAGTAATTACACCTCGTTACTGGTAATCGTCGCGGCCACGCCGTTAAACCCCAACTTCTGAATGTTGACCTCGGATCAGGTAGGAATACCCGCTGAACTTAA	Fungi	Ascomycota	Sordariomycetes	Hypocreales	Nectriaceae	Fusarium	polyphialidicum	p__Ascomycota	c__Sordariomycetes	o__Hypocreales	f__Nectriaceae	Fusarium	polyphialidicum
ASV267	GAAATGCGATAAGTAATGTGAATTGCAGAATTCAGTGAATCATCGAATCTTTGAACGCACATTGCGCCCTTTGGCATTCCGAAGGGCATGCCTGTTCGAGCGTCATTACACCAATCAAGCCTGGCTTGGTATTGGGCGACGGGGGCCGTCACACGCCCCCGCGCCCCAAAGACCCGACCGGCGGGACGGACCAAATCTCAGCGTTGTGCAAACAGAGTCGCTGGCGAGATGGGACGGCCGTGCCGTTAAACCACCCCTCTTCTGTAATGTTGACCTCGGATCAGGTAGGGATACCCGCTGAACTTAA	0	0	27	0	10	0	142	0	9	13	11	0	38	0	0	0	0	0	12	15	277	GAAATGCGATAAGTAATGTGAATTGCAGAATTCAGTGAATCATCGAATCTTTGAACGCACATTGCGCCCTTTGGCATTCCGAAGGGCATGCCTGTTCGAGCGTCATTACACCAATCAAGCCTGGCTTGGTATTGGGCGACGGGGGCCGTCACACGCCCCCGCGCCCCAAAGACCCGACCGGCGGGACGGACCAAATCTCAGCGTTGTGCAAACAGAGTCGCTGGCGAGATGGGACGGCCGTGCCGTTAAACCACCCCTCTTCTGTAATGTTGACCTCGGATCAGGTAGGGATACCCGCTGAACTTAA	Fungi	Ascomycota	Dothideomycetes	Capnodiales	Neodevriesiaceae	Neodevriesia	shakazului	p__Ascomycota	c__Dothideomycetes	o__Capnodiales	f__Neodevriesiaceae	Neodevriesia	queenslandica
ASV268	GAAATGCGATAACTAATGTGAATTGCAGAATTCAGTGAATCATCGAGTCTTTGAACGCACATTGCGCCCTCTGGTATTCCGGAGGGCATGCCTGTCCGAGCGTCATTGCTGCCCTCAAGCACGGCTTGTGTGTTGGGCCCCCGCCCCCCCGCGCTGGGGGGGCGGGCCCGAAAGGCAGCGGCGGCACCGCGTCCGGTCCTCGAGCGTATGGGGCTTCGTCACCCGCTCTTGTAGGCCCGGCCGGCGCCAGCCGACCCCCCTCAATCTATTTTTTCAGGTTGACCTCGGATCAGGTAGGGATACCCGCTGAACTTAA	0	0	16	45	0	0	78	0	28	61	0	0	0	0	48	0	0	0	0	0	276	GAAATGCGATAACTAATGTGAATTGCAGAATTCAGTGAATCATCGAGTCTTTGAACGCACATTGCGCCCTCTGGTATTCCGGAGGGCATGCCTGTCCGAGCGTCATTGCTGCCCTCAAGCACGGCTTGTGTGTTGGGCCCCCGCCCCCCCGCGCTGGGGGGGCGGGCCCGAAAGGCAGCGGCGGCACCGCGTCCGGTCCTCGAGCGTATGGGGCTTCGTCACCCGCTCTTGTAGGCCCGGCCGGCGCCAGCCGACCCCCCTCAATCTATTTTTTCAGGTTGACCTCGGATCAGGTAGGGATACCCGCTGAACTTAA	Fungi	Ascomycota	Eurotiomycetes	Eurotiales	Aspergillaceae	Penicillium	copticola	p__Ascomycota	c__Eurotiomycetes	o__Eurotiales	f__Aspergillaceae	Penicillium	copticola
ASV269	GAAATGCGATAAGTAATGTGAATTGCAGAATTCAGTGAATCATCGAATCTTTGAACGCACCTTGCGCCCTTTGGTATTCCGAAGGGCATGCCTGTTTGAGTGTCATGAAACCTCACCCCAACCGGGTTTTTGCCCGGCCGGCGGTGGATTGGGCGTCTGCCAATTTACTGGCTCGCCTTAAAAACATAAGCGCCTTGGATGTAATACGTTTCATCCTCTCGGGTGGCTGACAACCCCACATATCTCATGATCTGGCCTCAAATCAGGTAGGGCTACCCGCTGAACTTAA	0	0	0	0	0	0	41	0	0	0	44	0	0	64	18	96	0	13	0	0	276	GAAATGCGATAAGTAATGTGAATTGCAGAATTCAGTGAATCATCGAATCTTTGAACGCACCTTGCGCCCTTTGGTATTCCGAAGGGCATGCCTGTTTGAGTGTCATGAAACCTCACCCCAACCGGGTTTTTGCCCGGCCGGCGGTGGATTGGGCGTCTGCCAATTTACTGGCTCGCCTTAAAAACATAAGCGCCTTGGATGTAATACGTTTCATCCTCTCGGGTGGCTGACAACCCCACATATCTCATGATCTGGCCTCAAATCAGGTAGGGCTACCCGCTGAACTTAA	Fungi	Basidiomycota	Tremellomycetes	Tremellales	Bulleribasidiaceae	Vishniacozyma	NA	p__Basidiomycota	c__Tremellomycetes	o__Tremellales	f__Bulleribasidiaceae	Vishniacozyma	NA
ASV270	GAAATGCGATAAGTAATGCGAATTGCAGAATTCCGTGAGTCATCGAATCTTTGAACGCACATTGCGCCCGTTAGTACTCTAGCGGGCATGCCTGTTCGAGCGTCATTTCAACCCTCAAGCCCTGCTTGGCGTTGAGGCCCTACGGCTATCGTAGGCCTTGAAAGATAGTGGCGGTCTCGCTGTAACTCCGAGCGCAGTAACATATCTCGCTCAGGGCGTTCCCGCGGGCTCCGGCCGTAAAACGCCCCCTTTATCAAGTAGTTGACCTCGGATCAGGTAGGAATACCCGCTGAACTTAA	21	8	14	15	7	17	16	21	17	19	8	12	0	0	24	7	7	13	30	19	275	GAAATGCGATAAGTAATGCGAATTGCAGAATTCCGTGAGTCATCGAATCTTTGAACGCACATTGCGCCCGTTAGTACTCTAGCGGGCATGCCTGTTCGAGCGTCATTTCAACCCTCAAGCCCTGCTTGGCGTTGAGGCCCTACGGCTATCGTAGGCCTTGAAAGATAGTGGCGGTCTCGCTGTAACTCCGAGCGCAGTAACATATCTCGCTCAGGGCGTTCCCGCGGGCTCCGGCCGTAAAACGCCCCCTTTATCAAGTAGTTGACCTCGGATCAGGTAGGAATACCCGCTGAACTTAA	Fungi	Ascomycota	Sordariomycetes	NA	NA	NA	NA	p__Ascomycota	c__Sordariomycetes	NA	NA	NA	NA
ASV271	AAAATGCGATAAGTAATGTGAATTGCAGAATTCAGTGAATCATCGAATCTTTGAACGCACATTGCGCCCGCCAGTATTCTGGCGGGCATGCCTGTTCGAGCGTCATTTCAACCCTCAAGCACAGCTTGGTGTTGGGACTCGCGTTAATTCGCGTTCCCCAAATTGATTGGCGGTCACGTCGAGCTTCCATAGCGTAGTAGTAAAACCCTCGTTACTGGTAATCGTCGCGGCCACGCCGTTAAACCCCAACTTCTGAATGTTGACCTCGGATCAGGTAGGAATACCCGCTGAACTTAA	0	0	0	0	0	0	0	0	0	0	0	0	0	0	0	0	0	274	0	0	274	AAAATGCGATAAGTAATGTGAATTGCAGAATTCAGTGAATCATCGAATCTTTGAACGCACATTGCGCCCGCCAGTATTCTGGCGGGCATGCCTGTTCGAGCGTCATTTCAACCCTCAAGCACAGCTTGGTGTTGGGACTCGCGTTAATTCGCGTTCCCCAAATTGATTGGCGGTCACGTCGAGCTTCCATAGCGTAGTAGTAAAACCCTCGTTACTGGTAATCGTCGCGGCCACGCCGTTAAACCCCAACTTCTGAATGTTGACCTCGGATCAGGTAGGAATACCCGCTGAACTTAA	Fungi	Ascomycota	Sordariomycetes	Hypocreales	Nectriaceae	Fusarium	oxysporum	p__Ascomycota	c__Sordariomycetes	o__Hypocreales	f__Nectriaceae	Fusarium	oxysporum
ASV272	AAAATGCGATAAGTAATGTGAATTGCAGAATTCAGTGAATCATCGAATCTTTGAACGCACATTGCGCCCGCCAGTATTCTGGCGGGCATGCCTGTCTGAGCGTCATTTCAACCCTCGGGACCCCGTTCGCGGGACCCGGCGTTGGGGATCAGCCCGGAGCCCTCTGCGGCCGGCGGCTGGCCCCGAAATCTAGTGGCGGTCTCCCCTGCGACCTCCTCTGCGTAGTAGTAACTCACCTCGCAGCTGGACAGCGGGAAGGCCACGCCGTAAAACCCCCCAACTCTTCTAAGGTTGACCTCAGATCAGGTAGGAATACCCGCTGAACTTAA	0	62	0	88	0	0	51	0	68	0	0	0	0	0	0	0	0	0	0	0	269	AAAATGCGATAAGTAATGTGAATTGCAGAATTCAGTGAATCATCGAATCTTTGAACGCACATTGCGCCCGCCAGTATTCTGGCGGGCATGCCTGTCTGAGCGTCATTTCAACCCTCGGGACCCCGTTCGCGGGACCCGGCGTTGGGGATCAGCCCGGAGCCCTCTGCGGCCGGCGGCTGGCCCCGAAATCTAGTGGCGGTCTCCCCTGCGACCTCCTCTGCGTAGTAGTAACTCACCTCGCAGCTGGACAGCGGGAAGGCCACGCCGTAAAACCCCCCAACTCTTCTAAGGTTGACCTCAGATCAGGTAGGAATACCCGCTGAACTTAA	Fungi	Ascomycota	Sordariomycetes	Hypocreales	Hypocreales_fam_Incertae_sedis	Acremonium	acutatum	p__Ascomycota	c__Sordariomycetes	o__Hypocreales	f__Hypocreales_fam_Incertae_sedis	Acremonium	sordidulum
ASV273	GAAATGCGATAACTAATGTGAATTGCAGAATTCAGTGAATCATCGAGTCTTTGAACGCACATTGCGCCCTCTGGTATTCCGGAGGGCATGCCTGTCCGAGCGTCATTGCTGCCCTCAAGCACGGCTTGTGTGTTGGGCCCCCGTCCCCCCCTCTGCCGGGGGGACGGGCCCGAAAGGCAGCGGCGGCACCGCGTCCGGTCCTCGAGCGTATGGGGCTTCGTCACCCGCTCTAGTAGGCCCGGCCGGCGCCAGCCGACCCCCAACCTTTAATTATCTCAGGTTGACCTCGGATCAGGTAGGGATACCCGCTGAACTTAA	3	3	0	6	8	27	23	19	16	23	18	0	17	3	41	15	13	6	13	14	268	GAAATGCGATAACTAATGTGAATTGCAGAATTCAGTGAATCATCGAGTCTTTGAACGCACATTGCGCCCTCTGGTATTCCGGAGGGCATGCCTGTCCGAGCGTCATTGCTGCCCTCAAGCACGGCTTGTGTGTTGGGCCCCCGTCCCCCCCTCTGCCGGGGGGACGGGCCCGAAAGGCAGCGGCGGCACCGCGTCCGGTCCTCGAGCGTATGGGGCTTCGTCACCCGCTCTAGTAGGCCCGGCCGGCGCCAGCCGACCCCCAACCTTTAATTATCTCAGGTTGACCTCGGATCAGGTAGGGATACCCGCTGAACTTAA	Fungi	Ascomycota	Eurotiomycetes	Eurotiales	Aspergillaceae	Penicillium	NA	p__Ascomycota	c__Eurotiomycetes	o__Eurotiales	f__Aspergillaceae	Penicillium	NA
ASV274	GAAATGCGATAAGTAATGTGAATTGCAGAATTCAGTGAATCATCGAATCTTTGAACGCATCTTGCGCTCCTTGGTATTCCATGGAGCATGCCTGTTTGAGTGTCACGTAAACCCTCACCCCTGCGATGTAACAGTCGCTCGCGGTGGACTTGGACTGTGCCGTAACCGGCTCGTCTTGAAATGCATTAGCTGGCGCTTTTAGAGTGCTGGGCGACGGTGTGATAATTATCTGCGCCAATGCCTTAGGCCTCTTCAGCGGTGCTGCTTACAGCCGTCCCTCCGTGGACACATTTTTTAAAGCTTTGGCCTCAAATCAGGTAGGACTACCCGCTGAACTTAA	0	0	11	80	23	0	40	23	0	0	0	7	0	0	24	20	0	0	40	0	268	GAAATGCGATAAGTAATGTGAATTGCAGAATTCAGTGAATCATCGAATCTTTGAACGCATCTTGCGCTCCTTGGTATTCCATGGAGCATGCCTGTTTGAGTGTCACGTAAACCCTCACCCCTGCGATGTAACAGTCGCTCGCGGTGGACTTGGACTGTGCCGTAACCGGCTCGTCTTGAAATGCATTAGCTGGCGCTTTTAGAGTGCTGGGCGACGGTGTGATAATTATCTGCGCCAATGCCTTAGGCCTCTTCAGCGGTGCTGCTTACAGCCGTCCCTCCGTGGACACATTTTTTAAAGCTTTGGCCTCAAATCAGGTAGGACTACCCGCTGAACTTAA	Fungi	Basidiomycota	Agaricomycetes	Auriculariales	Auriculariaceae	Auricularia	cornea	p__Basidiomycota	c__Agaricomycetes	o__Auriculariales	f__Auriculariaceae	Auricularia	cornea
ASV275	GAAATGCGATAAGTAATGTGAATTGCAGAATTCAGTGAATCATCGAATCTTTGAACGCACCTTGCGCTCCTCGGCATTCCGTGGAGCATGCCTGTTTGAGTGTCGTGAAATTCTCAACCCCTCGTCCTTTGCGGGAAGGGTGGGCTTGGATTTGGAGGCTTTGCCGGCGATGTCGTTGGCTCCTCTCAAAAGCATTAGCCCAGTTCCTTACGGATCGGCTCCCGACGTGATAGTTGTCTACGTCGTGACTGTGAAGTGCCTGGCGGGCTTCTAATCGTCCCTAGCGGGACAATCACTTTGAATCTGACCTCAAATCAGGTAGGACTACCCGCTGAACTTAA	0	31	0	22	62	15	23	0	0	0	17	20	26	0	17	0	0	0	34	0	267	GAAATGCGATAAGTAATGTGAATTGCAGAATTCAGTGAATCATCGAATCTTTGAACGCACCTTGCGCTCCTCGGCATTCCGTGGAGCATGCCTGTTTGAGTGTCGTGAAATTCTCAACCCCTCGTCCTTTGCGGGAAGGGTGGGCTTGGATTTGGAGGCTTTGCCGGCGATGTCGTTGGCTCCTCTCAAAAGCATTAGCCCAGTTCCTTACGGATCGGCTCCCGACGTGATAGTTGTCTACGTCGTGACTGTGAAGTGCCTGGCGGGCTTCTAATCGTCCCTAGCGGGACAATCACTTTGAATCTGACCTCAAATCAGGTAGGACTACCCGCTGAACTTAA	Fungi	Basidiomycota	Agaricomycetes	Polyporales	Polyporaceae	Lopharia	ayresii	p__Basidiomycota	c__Agaricomycetes	o__Polyporales	f__Polyporaceae	Lopharia	ayresii
ASV276	GAAATGCGATAAGTAATGTGAATTGCAGAATTCAGTGAATCATCGAATCTTTGAACGCACATTGCGCCCCCTGGTATTCCGGGGGGCATGCCTGTCCGAGCGTCATTACTACCCTCAAGCGCGGCTTGTGTGTTGGGCGTTCGCCCCCCTGGGGGGCGTGCCCGAAAGGCAGTGGCGGCGTCGCGTCCGGTCCTCGAGCGTATGGGGCTCTGTCACCAGCTCTGGAGGCCCGGCCGGCTGCCGCCGAACCCGTCAGACCATCAGTTGACCTCGGATCAGGTAGGGATACCCGCTGAACTTAA	0	0	0	0	263	0	0	0	0	0	0	0	0	0	0	0	0	0	0	0	263	GAAATGCGATAAGTAATGTGAATTGCAGAATTCAGTGAATCATCGAATCTTTGAACGCACATTGCGCCCCCTGGTATTCCGGGGGGCATGCCTGTCCGAGCGTCATTACTACCCTCAAGCGCGGCTTGTGTGTTGGGCGTTCGCCCCCCTGGGGGGCGTGCCCGAAAGGCAGTGGCGGCGTCGCGTCCGGTCCTCGAGCGTATGGGGCTCTGTCACCAGCTCTGGAGGCCCGGCCGGCTGCCGCCGAACCCGTCAGACCATCAGTTGACCTCGGATCAGGTAGGGATACCCGCTGAACTTAA	Fungi	Ascomycota	Eurotiomycetes	Onygenales	NA	NA	NA	p__Ascomycota	c__Eurotiomycetes	NA	NA	NA	NA
ASV277	GAAATGCGATAAGTAATGTGAATTGCAGAATTCCGTGAATCATCGAATCTTTGAACGCACATTGCGCCCTCTGGTATTCCGGGGGGCATGCCTGTCCGAGCGTCATTGTGACCCCCTCAAGCCCGGCTTGTGTGATGGGCCAGCGTCCTCCCCGCTCTCCGGGGGGGACGGGCCTGAAAGGCAGCGGCGACGTCCACCGCCCGACCGGAACGCATGGGGACTCTTGTCACGCGTTTCAGGTGGCGGACGGGCTGTCGGCCTCGTCTTGCATCGTCAACCCCTTCAACCGTTGACCTCGGATCAGGTAGGGATACCCGCTGAACTTAA	0	0	0	0	35	0	130	0	25	0	25	0	0	0	0	15	0	0	33	0	263	GAAATGCGATAAGTAATGTGAATTGCAGAATTCCGTGAATCATCGAATCTTTGAACGCACATTGCGCCCTCTGGTATTCCGGGGGGCATGCCTGTCCGAGCGTCATTGTGACCCCCTCAAGCCCGGCTTGTGTGATGGGCCAGCGTCCTCCCCGCTCTCCGGGGGGGACGGGCCTGAAAGGCAGCGGCGACGTCCACCGCCCGACCGGAACGCATGGGGACTCTTGTCACGCGTTTCAGGTGGCGGACGGGCTGTCGGCCTCGTCTTGCATCGTCAACCCCTTCAACCGTTGACCTCGGATCAGGTAGGGATACCCGCTGAACTTAA	Fungi	Ascomycota	Eurotiomycetes	NA	NA	NA	NA	p__Ascomycota	c__Eurotiomycetes	NA	NA	NA	NA
ASV278	GAAATGCGATAAGTAATGTGAATTGCAGAATTCAGTGAATCATCGAATCTTTGAACGCACCTTGCGCTCCCTGGTATTCCGGGGAGCATGCCTGTTTGAGTGTCGTGAAGTTATCATGGTCATGATCTTTAATTAATCATGGCTTGGATTTGGAGGTTTATGTTGGCTTTCTTAAGTTGACTCCTCTTAAATATATTAGCTCGGTGTCTTAATACTTAGAGCGGTTCACGGTGTGATAATTATCTACACTTCAACTAATCTAAGTTAAGCCGGCTTCTAATAGATCCTTGGCGATCACTTTGTGAATTTGACCTCAAATCAGGTAGGACTACCCGCTGAACTTAA	6	0	0	64	0	0	46	16	11	43	0	0	5	0	49	0	0	0	21	0	261	GAAATGCGATAAGTAATGTGAATTGCAGAATTCAGTGAATCATCGAATCTTTGAACGCACCTTGCGCTCCCTGGTATTCCGGGGAGCATGCCTGTTTGAGTGTCGTGAAGTTATCATGGTCATGATCTTTAATTAATCATGGCTTGGATTTGGAGGTTTATGTTGGCTTTCTTAAGTTGACTCCTCTTAAATATATTAGCTCGGTGTCTTAATACTTAGAGCGGTTCACGGTGTGATAATTATCTACACTTCAACTAATCTAAGTTAAGCCGGCTTCTAATAGATCCTTGGCGATCACTTTGTGAATTTGACCTCAAATCAGGTAGGACTACCCGCTGAACTTAA	Fungi	Basidiomycota	Agaricomycetes	Hymenochaetales	Hymenochaetales_fam_Incertae_sedis	Resinicium	saccharicola	p__Basidiomycota	c__Agaricomycetes	o__Hymenochaetales	f__Hymenochaetales_fam_Incertae_sedis	Resinicium	saccharicola
ASV279	GAAATGCGATAAGTAATGTGAATTGCAGAATTCAGTGAATCATCGAGTCTTTGAACGCACATTGCGCCCCCTGGTATTCCGGGGGGCATGCCTGTCCGAGCGTCATTGCTGCCCTCAAGCCCGGCTTGTGTGTTGGGTCGTCGTCCCCCCTTCCCGGGGGGGACGGGCCCGAAAGGCAGCGGCGGTACCGCGTCCGGTCCTCGAGCGTATGGGGCTTTGTCACCCGCTCCGTAGGCCCGGCCGGTGCCCGCCGACCCCAAACCTTCTTTTTTAACCAGGTTGACCTCGGATCAGGTAGGGATACCCGCTGAACTTAA	0	0	0	0	0	0	0	0	0	0	0	0	0	0	258	0	0	0	0	0	258	GAAATGCGATAAGTAATGTGAATTGCAGAATTCAGTGAATCATCGAGTCTTTGAACGCACATTGCGCCCCCTGGTATTCCGGGGGGCATGCCTGTCCGAGCGTCATTGCTGCCCTCAAGCCCGGCTTGTGTGTTGGGTCGTCGTCCCCCCTTCCCGGGGGGGACGGGCCCGAAAGGCAGCGGCGGTACCGCGTCCGGTCCTCGAGCGTATGGGGCTTTGTCACCCGCTCCGTAGGCCCGGCCGGTGCCCGCCGACCCCAAACCTTCTTTTTTAACCAGGTTGACCTCGGATCAGGTAGGGATACCCGCTGAACTTAA	Fungi	Ascomycota	Eurotiomycetes	Eurotiales	Aspergillaceae	Aspergillus	NA	p__Ascomycota	c__Eurotiomycetes	o__Eurotiales	f__Aspergillaceae	Aspergillus	NA
ASV280	GAATCGCGAAAGGTAGTGTGAATTGCAGAACCGTGAATCATCGAGTCTTTGAACGCATCTTGCGCTCGGGGGCCATTCCCCCGAGCATGCCTGTCTGAGTGTTGGGAATCTCTATCTCCCCCTCTCCTGTAGAAGAGAGAGGGGCAGGATGTGGGATTGCTTGCGTGCAAGCCAAGCTCTCCTGAAAACAACGGCGCGGCCAGCGGTACGATGAACTTCCTACCGCGGCGGCCACTGTCTCCACATTCGACCTCAGATCAGGTAGGATTACCCGCTGAACTTAA	0	0	0	0	0	0	0	0	0	0	74	0	0	0	0	123	60	0	0	0	257	GAATCGCGAAAGGTAGTGTGAATTGCAGAACCGTGAATCATCGAGTCTTTGAACGCATCTTGCGCTCGGGGGCCATTCCCCCGAGCATGCCTGTCTGAGTGTTGGGAATCTCTATCTCCCCCTCTCCTGTAGAAGAGAGAGGGGCAGGATGTGGGATTGCTTGCGTGCAAGCCAAGCTCTCCTGAAAACAACGGCGCGGCCAGCGGTACGATGAACTTCCTACCGCGGCGGCCACTGTCTCCACATTCGACCTCAGATCAGGTAGGATTACCCGCTGAACTTAA	Fungi	Basidiomycota	Moniliellomycetes	Moniliellales	Moniliellaceae	Moniliella	pollinis	p__Basidiomycota	c__Moniliellomycetes	o__Moniliellales	f__Moniliellaceae	Moniliella	NA
ASV281	GAAATGCGATAAGTAATGTGAATTGCAGAATTCAGTGAATCATCGAATCTTTGAACGCACATTGCGCCCGCCAGTATTCTGGCGGGCATGCCTGTTCGAGCGTCATTTCAACCCTCAAGCCTCGCTTGGTGTTGGGGACCGATCGGCTAGTCCCGATCGCCCCCGAAATCTAGTGGCGATTATACCAACGCATCCTTGGCGTAGTAACATACCCTCGCTCTGGAAACGTGGTGTGGTCATGCCGTTAAACACCCCACTTCTCAAGGTTGACCTCGGATCAGGTAGGAATACCCGCTGAACTTAA	0	100	0	45	0	0	0	66	0	45	0	0	0	0	0	0	0	0	0	0	256	GAAATGCGATAAGTAATGTGAATTGCAGAATTCAGTGAATCATCGAATCTTTGAACGCACATTGCGCCCGCCAGTATTCTGGCGGGCATGCCTGTTCGAGCGTCATTTCAACCCTCAAGCCTCGCTTGGTGTTGGGGACCGATCGGCTAGTCCCGATCGCCCCCGAAATCTAGTGGCGATTATACCAACGCATCCTTGGCGTAGTAACATACCCTCGCTCTGGAAACGTGGTGTGGTCATGCCGTTAAACACCCCACTTCTCAAGGTTGACCTCGGATCAGGTAGGAATACCCGCTGAACTTAA	Fungi	Ascomycota	Sordariomycetes	Hypocreales	NA	NA	NA	p__Ascomycota	c__Sordariomycetes	o__Xylariales	f__Xylariaceae	Annulohypoxylon	multiforme
ASV282	GAAATGCGATACGTAGTGTGAATTGCAGAATTCAGTGAATCATCGAATCTTTGAACGCACATTGCGCCCTTTGGTATTCCAAAGGGCATGCCTGTTCGAGCGTCATTTGTACCCTCAAGCTTTGCTTGGTGTTGGGCGTTTTTTGTCTTTGGTTTTGTCCAAAGACTCGCCTTAAAACGATTGGCAGCCGGCCTACTGGTTTCGCAGCGCAGCACATTTTTGCGCTTGCAATCAGCAAAAGAGGACGGCACTCCATCAAGACTCTATATCACTTTTGACCTCGGATCAGGTAGGGATACCCGCTGAACTTAA	0	84	0	14	0	0	4	0	0	0	5	0	0	0	15	14	0	0	118	0	254	GAAATGCGATACGTAGTGTGAATTGCAGAATTCAGTGAATCATCGAATCTTTGAACGCACATTGCGCCCTTTGGTATTCCAAAGGGCATGCCTGTTCGAGCGTCATTTGTACCCTCAAGCTTTGCTTGGTGTTGGGCGTTTTTTGTCTTTGGTTTTGTCCAAAGACTCGCCTTAAAACGATTGGCAGCCGGCCTACTGGTTTCGCAGCGCAGCACATTTTTGCGCTTGCAATCAGCAAAAGAGGACGGCACTCCATCAAGACTCTATATCACTTTTGACCTCGGATCAGGTAGGGATACCCGCTGAACTTAA	Fungi	Ascomycota	Dothideomycetes	Pleosporales	Pleosporaceae	Curvularia	affinis	p__Ascomycota	c__Dothideomycetes	o__Pleosporales	f__Pleosporaceae	NA	NA
ASV283	GAAATGCGATAAGTAATGCGAATTGCAGAATCCGTGAGTCATCGAATCTTTGAACGCACATTGCGCCCTCTGGTATTCCGGAGGGCATGCCTGTTCGAGCGTCATTATCACCCCTCAAGCCCGGCTTGTTGTTGGACGCGGCGGCGGCACACCCGCCCCCGCCCGTCTCAAAGGTAATGACGGCGTCTGTGAGGACTCCTGTACACTGAGCTTTCGGGCACGTACTAGGCTAGAAATCCAGACCCGGTCGCCGTCCCCCCTGCGGGACAAAAATCTTTTTCACAAGGTTGACCTCGGATCAGGTAGGAATACCCGCTGAACTTAA	0	0	0	0	0	0	126	0	27	0	0	0	0	27	0	0	0	0	13	60	253	GAAATGCGATAAGTAATGCGAATTGCAGAATCCGTGAGTCATCGAATCTTTGAACGCACATTGCGCCCTCTGGTATTCCGGAGGGCATGCCTGTTCGAGCGTCATTATCACCCCTCAAGCCCGGCTTGTTGTTGGACGCGGCGGCGGCACACCCGCCCCCGCCCGTCTCAAAGGTAATGACGGCGTCTGTGAGGACTCCTGTACACTGAGCTTTCGGGCACGTACTAGGCTAGAAATCCAGACCCGGTCGCCGTCCCCCCTGCGGGACAAAAATCTTTTTCACAAGGTTGACCTCGGATCAGGTAGGAATACCCGCTGAACTTAA	Fungi	Ascomycota	Eurotiomycetes	Chaetothyriales	Cyphellophoraceae	Cyphellophora	pluriseptata	p__Ascomycota	c__Eurotiomycetes	o__Chaetothyriales	f__Cyphellophoraceae	Cyphellophora	pluriseptata
ASV284	CCCCCCCCCCCCTTTTCAAGCAGAAGACGGCATACGAGATAGTCAGGAGTGACTGGAGTTCAGACGTGTGCTCTTCCGATCTGGCCTGGCATCGATGAAGAACGCAGCATATCAATAAGCGGAGGACGAAACAGCTGGCCTGGCATCGATGAAGAACGCAGCATATCAATAAGCGGAGGACGAAACAGATCGGAAGAGCGTCGTGTAGGGAAAGAGTGTGTTGCTGTGTGTAGATCTCGGTGGTCGCCGTATCATTAAAAAGGGGGGGGGGGGGGGGGGGGGGGGGGGGGGGGGGGGGGGGGGGGGGG	252	0	0	0	0	0	0	0	0	0	0	0	0	0	0	0	0	0	0	0	252	CCCCCCCCCCCCTTTTCAAGCAGAAGACGGCATACGAGATAGTCAGGAGTGACTGGAGTTCAGACGTGTGCTCTTCCGATCTGGCCTGGCATCGATGAAGAACGCAGCATATCAATAAGCGGAGGACGAAACAGCTGGCCTGGCATCGATGAAGAACGCAGCATATCAATAAGCGGAGGACGAAACAGATCGGAAGAGCGTCGTGTAGGGAAAGAGTGTGTTGCTGTGTGTAGATCTCGGTGGTCGCCGTATCATTAAAAAGGGGGGGGGGGGGGGGGGGGGGGGGGGGGGGGGGGGGGGGGGGGGGG	Fungi	NA	NA	NA	NA	NA	NA	NA	NA	NA	NA	NA	NA
ASV285	GAAATGCGATAAGTAATGTGAATTGCAGAATTCAGTGAATCATCGAATCTTTGAACGCACATTGCGCCCACCAGCACTCTGGTGGGCATGCCCGTCTGAGCGTCATTTCAACCCTCAGGGCCCGTCCGCGGGACCTGGCGTTGGGGATCAGCCTTCTGGCTAGCCCTGAAATCTAGTGGCGGTCCTTCCACGACCTCCCCTGTGCAGTAGTGATACCTCGCAGCGGGATAGTGGTCTGGCCATGCCGTAAAACCCCCTACTTCTCAAGGTTGACCTCAGATCGGGTAGGAATACCCGCTGAACTTAA	0	0	0	42	0	0	0	37	0	173	0	0	0	0	0	0	0	0	0	0	252	GAAATGCGATAAGTAATGTGAATTGCAGAATTCAGTGAATCATCGAATCTTTGAACGCACATTGCGCCCACCAGCACTCTGGTGGGCATGCCCGTCTGAGCGTCATTTCAACCCTCAGGGCCCGTCCGCGGGACCTGGCGTTGGGGATCAGCCTTCTGGCTAGCCCTGAAATCTAGTGGCGGTCCTTCCACGACCTCCCCTGTGCAGTAGTGATACCTCGCAGCGGGATAGTGGTCTGGCCATGCCGTAAAACCCCCTACTTCTCAAGGTTGACCTCAGATCGGGTAGGAATACCCGCTGAACTTAA	Fungi	Ascomycota	Sordariomycetes	Hypocreales	Hypocreales_fam_Incertae_sedis	Acremonium	alternatum	p__Ascomycota	c__Sordariomycetes	o__Hypocreales	f__Hypocreales_fam_Incertae_sedis	Acremonium	NA
ASV286	CCCCCCCCCCCTTTTTAATGATACGGCGACCACCGAGATCTACACACAGCAACACACTCTTTCCCTACACGACGCTCTTCCGATCTGGCCTGGCATCGATGAAGAACGCAGCATATCAATAAGCGGAGGACGTACGTCAAGTGCATCGATGAAGAACGCAGCATATCAATAAGCGGAGGAGTATAGAGATCGGAAGAGCACACGTCTGAACTCCAGTCACTCCTGACTATCTCGTATGCCGTCTTCTGCTTGAAAAGGGGGGGGGGGGGGGGGGGGGGGGGGGGGGGGGGGGGGGGGGGGGGGGGGGGGGGG	0	0	0	0	0	0	0	0	0	0	0	0	0	0	0	0	0	0	252	0	252	CCCCCCCCCCCTTTTTAATGATACGGCGACCACCGAGATCTACACACAGCAACACACTCTTTCCCTACACGACGCTCTTCCGATCTGGCCTGGCATCGATGAAGAACGCAGCATATCAATAAGCGGAGGACGTACGTCAAGTGCATCGATGAAGAACGCAGCATATCAATAAGCGGAGGAGTATAGAGATCGGAAGAGCACACGTCTGAACTCCAGTCACTCCTGACTATCTCGTATGCCGTCTTCTGCTTGAAAAGGGGGGGGGGGGGGGGGGGGGGGGGGGGGGGGGGGGGGGGGGGGGGGGGGGGGGGG	Fungi	Ascomycota	NA	NA	NA	NA	NA	p__Ascomycota	NA	NA	NA	NA	NA
ASV287	GAAATGCGATAAGTAATGTGAATTGCAGAATTCAGTGAATCATCGAATCTTTGAACGCACATTGCGCCCATTAGTATTCTAGTGGGCATGCCTGTTCGAGCGTCATTTCAACCCATCAAGCCCTATTTGCTTGGCGTTGGGAGACCGCCGGGCCCTGTCCCGGCGGCTCCTCAAATAGATCGGCGGAGTCGTAGCGACCCAAGCGTAGTAATTTTTCCTCGCTTCAGGTGTCAATACTGACGTTTAGCCGTTAAACCCCCCTATTTTTTTAGGCTTGACCTCGGATCAGGTAGGAATACCCGCTGAACTTAA	0	0	0	37	34	12	83	12	22	18	0	0	0	0	22	11	0	0	0	0	251	GAAATGCGATAAGTAATGTGAATTGCAGAATTCAGTGAATCATCGAATCTTTGAACGCACATTGCGCCCATTAGTATTCTAGTGGGCATGCCTGTTCGAGCGTCATTTCAACCCATCAAGCCCTATTTGCTTGGCGTTGGGAGACCGCCGGGCCCTGTCCCGGCGGCTCCTCAAATAGATCGGCGGAGTCGTAGCGACCCAAGCGTAGTAATTTTTCCTCGCTTCAGGTGTCAATACTGACGTTTAGCCGTTAAACCCCCCTATTTTTTTAGGCTTGACCTCGGATCAGGTAGGAATACCCGCTGAACTTAA	Fungi	Ascomycota	Sordariomycetes	Xylariales	Diatrypaceae	NA	NA	p__Ascomycota	c__Sordariomycetes	o__Xylariales	f__Diatrypaceae	Eutypella	NA
ASV288	GAAATGCGATAAGTAATGTGAATTGCAGAATTCAGTGAATCATCGAATCTTTGAACGCACCTTGCGCCCTTTGGTATTCCGAAGGGCATGCCTGTTTGAGTGTCATGAAACCTCACCCCAACCGGGTTTTTGCCCGGCCGGCGGTGGATTGGGCGTCTGCCAATTTACTGGCTCGCCTCAAAAGCATAAGCGCCTTGGATGTAATACGTTTCATCCTCTTGGGTGGCTGACAACCCCACATATCTCATGATCTGGCCTCAAATCAGGTAGGGCTACCCGCTGAACTTAA	0	0	0	0	0	0	0	0	0	0	0	78	0	0	0	171	0	0	0	0	249	GAAATGCGATAAGTAATGTGAATTGCAGAATTCAGTGAATCATCGAATCTTTGAACGCACCTTGCGCCCTTTGGTATTCCGAAGGGCATGCCTGTTTGAGTGTCATGAAACCTCACCCCAACCGGGTTTTTGCCCGGCCGGCGGTGGATTGGGCGTCTGCCAATTTACTGGCTCGCCTCAAAAGCATAAGCGCCTTGGATGTAATACGTTTCATCCTCTTGGGTGGCTGACAACCCCACATATCTCATGATCTGGCCTCAAATCAGGTAGGGCTACCCGCTGAACTTAA	Fungi	Basidiomycota	Tremellomycetes	Tremellales	Bulleribasidiaceae	Vishniacozyma	NA	p__Basidiomycota	c__Tremellomycetes	o__Tremellales	f__Bulleribasidiaceae	Vishniacozyma	NA
ASV289	CCCCCCCCCCCCCCCCTTTTCAAGCAGAAGACGGCATACGAGATAGTCAGGAGTGACTGGAGTTCAGACGTGTGCTCTTCCGATCTGGCCTGGCATCGATGAAGAACGCAGCATATCAATAAGCGGAGGACGTACGTCAAGTGCATCGATGAAGAACGCAGCATATCAATAAGCGGAGGAGTATAGAGATCGGAAGAGCGTCGTGTAGGGAAAGAGTGTGTTGCTGTGTGTAGATCTCGGTGGTCGCCGTATCATTAAAAAGGGGGGGGGGGGGGGGGGGGGGGGGGGGGGGGGGGGGGGGGGGGGGGGGGG	0	0	0	0	0	0	0	0	0	0	0	0	0	0	0	0	0	0	245	0	245	CCCCCCCCCCCCCCCCTTTTCAAGCAGAAGACGGCATACGAGATAGTCAGGAGTGACTGGAGTTCAGACGTGTGCTCTTCCGATCTGGCCTGGCATCGATGAAGAACGCAGCATATCAATAAGCGGAGGACGTACGTCAAGTGCATCGATGAAGAACGCAGCATATCAATAAGCGGAGGAGTATAGAGATCGGAAGAGCGTCGTGTAGGGAAAGAGTGTGTTGCTGTGTGTAGATCTCGGTGGTCGCCGTATCATTAAAAAGGGGGGGGGGGGGGGGGGGGGGGGGGGGGGGGGGGGGGGGGGGGGGGGGGG	Fungi	Ascomycota	NA	NA	NA	NA	NA	p__Ascomycota	NA	NA	NA	NA	NA
ASV290	GAAATGCGATAAGTAATGTGAATTGCAGAATTCAGTGAATCATCGAATCTTTGAACGCACCTTGCGCTCCCTGGTATTCCGGGGAGCATGCCTGTTTGAGTGTCATGGTATTCTCATCCTTCATAACTTTTGTTATCGAAGGCATGGACTTGGAGGTCGTGCTGGTTCCTCGTTGAATCGGCTCCTCTTAAATGTATTAGCGTGAGTGTAACGGATCGCTTCGGTGTGATAATTATCTGCGCCGTGGTCGTGAAGTAACATAAGCTTGCGCTTCTAACCGTCCTTAAGTTGGACAACTTACTTTGACATCTGACCTCAAATCAGGTAGGACTACCCGCTGAACTTAA	7	14	10	37	36	0	48	0	11	39	0	0	0	0	21	8	0	0	9	0	240	GAAATGCGATAAGTAATGTGAATTGCAGAATTCAGTGAATCATCGAATCTTTGAACGCACCTTGCGCTCCCTGGTATTCCGGGGAGCATGCCTGTTTGAGTGTCATGGTATTCTCATCCTTCATAACTTTTGTTATCGAAGGCATGGACTTGGAGGTCGTGCTGGTTCCTCGTTGAATCGGCTCCTCTTAAATGTATTAGCGTGAGTGTAACGGATCGCTTCGGTGTGATAATTATCTGCGCCGTGGTCGTGAAGTAACATAAGCTTGCGCTTCTAACCGTCCTTAAGTTGGACAACTTACTTTGACATCTGACCTCAAATCAGGTAGGACTACCCGCTGAACTTAA	Fungi	Basidiomycota	Agaricomycetes	Polyporales	Phanerochaetaceae	Phanerochaete	bambusicola	p__Basidiomycota	c__Agaricomycetes	o__Polyporales	f__Phanerochaetaceae	Phanerochaete	bambusicola
ASV291	GAAATGCGATAAGTAGTGTGAATTGCAGAATTCAGTGAATCATCGAATCTTTGAACGCACATTGCGCCCTTCGGTATTCCGTTGGGCATGCCTGTTCGAGCGTCATTTAAGCATTCAAGCTCAGCTTGGTGTTGGGTGCTTGTCCTCCCCCGCGGTGGACTCACCTCAAATGCATTGGCGGCCGGTATGTTGGCTTCGAGCGCAGTAGAAACGCGCCAGACGTCCTGACATGCTGGTCCCCCACAAGACCATTCTTTATAGCTTGACCTCGGATCAGGTAGGGATACCCGCTGAACTTAA	89	0	0	18	0	0	59	0	6	6	10	0	0	7	0	10	0	0	34	0	239	GAAATGCGATAAGTAGTGTGAATTGCAGAATTCAGTGAATCATCGAATCTTTGAACGCACATTGCGCCCTTCGGTATTCCGTTGGGCATGCCTGTTCGAGCGTCATTTAAGCATTCAAGCTCAGCTTGGTGTTGGGTGCTTGTCCTCCCCCGCGGTGGACTCACCTCAAATGCATTGGCGGCCGGTATGTTGGCTTCGAGCGCAGTAGAAACGCGCCAGACGTCCTGACATGCTGGTCCCCCACAAGACCATTCTTTATAGCTTGACCTCGGATCAGGTAGGGATACCCGCTGAACTTAA	Fungi	Ascomycota	Dothideomycetes	Pleosporales	Biatriosporaceae	Biatriospora	mackinnonii	p__Ascomycota	c__Dothideomycetes	o__Pleosporales	f__Biatriosporaceae	Biatriospora	mackinnonii
ASV292	GAAATGCGATAAGTAATGTGAATTGCAGAATTCAGTGAATCATCGAATCTTTGAACGCACATTGCGCCCTTTGGCATTCCGAGGGGCATGCCCGTTCGAGCGTCATTAAATCCACTCAAGCCTGGCTTGGTATTGGGCGACGGGGACCCCCCGCGCCTCCATTTCGCCGGCAGGCCGTCATTTGACTTAGCGTTGTGACACATGTCGCTGACGATGGTGACGGATCGCGCCGTGAGAACCTCCGTGGGTATGAATCAATATCCAGTAAAGGTTGACCTCGGATCGGGTAGGAATACCCGCTGAACTTAA	0	23	0	144	0	0	0	0	0	72	0	0	0	0	0	0	0	0	0	0	239	GAAATGCGATAAGTAATGTGAATTGCAGAATTCAGTGAATCATCGAATCTTTGAACGCACATTGCGCCCTTTGGCATTCCGAGGGGCATGCCCGTTCGAGCGTCATTAAATCCACTCAAGCCTGGCTTGGTATTGGGCGACGGGGACCCCCCGCGCCTCCATTTCGCCGGCAGGCCGTCATTTGACTTAGCGTTGTGACACATGTCGCTGACGATGGTGACGGATCGCGCCGTGAGAACCTCCGTGGGTATGAATCAATATCCAGTAAAGGTTGACCTCGGATCGGGTAGGAATACCCGCTGAACTTAA	Fungi	Ascomycota	Dothideomycetes	Capnodiales	Teratosphaeriaceae	Devriesia	strelitziicola	p__Ascomycota	c__Dothideomycetes	o__Capnodiales	f__Teratosphaeriaceae	Devriesia	NA
ASV293	GAAATGCGATAAGTAATGTGAATTGCAGAATTCAGTGAATCATCGAATCTTTGAACGCACATTGCGCCCTTTGGCATTCCGAAGGGCATGCCTGTTCGAGCGTCATTACACCAATCAAGCCTGGCTTGGTATTGGGCGACGGGGCCGTCACACGCCCCGCGCCCCAATGATCTTCTCCGGCGGGACGGACCGTATCTCAGCGTTGTGCAAACGAGTCGCTGGCGAGGACGGGACGGCCGTGCCGTTAAACCCCCCCACTTCCATGGTTGACCTCGGATCAGGTAGGGATACCCGCTGAACTTAA	238	0	0	0	0	0	0	0	0	0	0	0	0	0	0	0	0	0	0	0	238	GAAATGCGATAAGTAATGTGAATTGCAGAATTCAGTGAATCATCGAATCTTTGAACGCACATTGCGCCCTTTGGCATTCCGAAGGGCATGCCTGTTCGAGCGTCATTACACCAATCAAGCCTGGCTTGGTATTGGGCGACGGGGCCGTCACACGCCCCGCGCCCCAATGATCTTCTCCGGCGGGACGGACCGTATCTCAGCGTTGTGCAAACGAGTCGCTGGCGAGGACGGGACGGCCGTGCCGTTAAACCCCCCCACTTCCATGGTTGACCTCGGATCAGGTAGGGATACCCGCTGAACTTAA	Fungi	Ascomycota	Dothideomycetes	Capnodiales	Neodevriesiaceae	Neodevriesia	strelitziicola	p__Ascomycota	c__Dothideomycetes	o__Capnodiales	f__Neodevriesiaceae	NA	NA
ASV294	GAAATGCGATACGTAGTATGACTTGCAGACGTGAATCATCGAATCTTTGAACGCACATTGCGCCTTGGGGCATTCTCCAAGGCATGCCTGTTTGAGCGTGATTTCTTCTCACCGCCCAGGTGGTTTTGCATCCGCTAAATAACATATCCGCAGCGAAGTCTACGCTTTCACTGCACCATGCTATTTCCTCAAATCAGGTAGGAATACCCGCTGAACTTAA	0	0	0	0	0	0	0	0	0	0	0	0	0	0	0	0	0	0	0	238	238	GAAATGCGATACGTAGTATGACTTGCAGACGTGAATCATCGAATCTTTGAACGCACATTGCGCCTTGGGGCATTCTCCAAGGCATGCCTGTTTGAGCGTGATTTCTTCTCACCGCCCAGGTGGTTTTGCATCCGCTAAATAACATATCCGCAGCGAAGTCTACGCTTTCACTGCACCATGCTATTTCCTCAAATCAGGTAGGAATACCCGCTGAACTTAA	Fungi	Ascomycota	Saccharomycetes	Saccharomycetales	Saccharomycetales_fam_Incertae_sedis	Candida	NA	p__Ascomycota	c__Saccharomycetes	o__Saccharomycetales	f__Metschnikowiaceae	Clavispora	NA
ASV295	GAAATGTGATAAGTAATGTGAATTGCAGAATTCAGTGAATCATCGAATCTTTGAACGCACCTTGCGCCTCTTGGTATTCCGAGAGGCATGCCTGTTTGAGTGTCATGAAACATCAATCCCTCGGGTTTCCGACCCGAGGGAGCGGACGTGGGCGCTGCCTCCCTGGCTCGCCTCAAAGGACTCAGTGGGAAGATCCCAAAGCCTGACGTGATAAGTTTCGTCTCGGCCGAGGGCGACGCCTGCTCCCAACCACCACTATCTCTTGACTGACCTCAAATCAGGTAGGGCTACCCGCTGAACTTAA	26	0	34	0	0	0	23	8	0	7	0	0	0	0	123	0	0	0	16	0	237	GAAATGTGATAAGTAATGTGAATTGCAGAATTCAGTGAATCATCGAATCTTTGAACGCACCTTGCGCCTCTTGGTATTCCGAGAGGCATGCCTGTTTGAGTGTCATGAAACATCAATCCCTCGGGTTTCCGACCCGAGGGAGCGGACGTGGGCGCTGCCTCCCTGGCTCGCCTCAAAGGACTCAGTGGGAAGATCCCAAAGCCTGACGTGATAAGTTTCGTCTCGGCCGAGGGCGACGCCTGCTCCCAACCACCACTATCTCTTGACTGACCTCAAATCAGGTAGGGCTACCCGCTGAACTTAA	Fungi	Basidiomycota	Tremellomycetes	Tremellales	Cuniculitremaceae	NA	NA	p__Basidiomycota	c__Tremellomycetes	o__Tremellales	f__Cuniculitremaceae	NA	NA
ASV296	GAAATGCGATAAGTAATGTGAATTGCAGAATTCAGTGAATCATCGAATCTTTGAACGCACATTGCGCCCGCTGGTATTCCGGCGGGCATGCCTGTTCGAGCGTCATTATGACCAATCAAGCTGTGCTTGGCTTTGGGGCCTGCCGTACCGGCGGTCCTTAAAATCAGTGGCGGTGCCGTCTGGCTCTAAGCGTAGTAATACTTCTCGCTACAGAGTCCAGGCGCCCACCCACCAAAACCCCCCAACTTTCTTAGGTTGACCTCGGATCAGGTAGGGATACCCGCTGAACTTAA	37	12	11	13	10	18	13	7	13	7	0	6	0	3	26	10	5	8	23	13	235	GAAATGCGATAAGTAATGTGAATTGCAGAATTCAGTGAATCATCGAATCTTTGAACGCACATTGCGCCCGCTGGTATTCCGGCGGGCATGCCTGTTCGAGCGTCATTATGACCAATCAAGCTGTGCTTGGCTTTGGGGCCTGCCGTACCGGCGGTCCTTAAAATCAGTGGCGGTGCCGTCTGGCTCTAAGCGTAGTAATACTTCTCGCTACAGAGTCCAGGCGCCCACCCACCAAAACCCCCCAACTTTCTTAGGTTGACCTCGGATCAGGTAGGGATACCCGCTGAACTTAA	Fungi	Ascomycota	Leotiomycetes	Helotiales	NA	NA	NA	p__Ascomycota	c__Leotiomycetes	o__Helotiales	f__Helotiaceae	Meliniomyces	NA
ASV297	GAAATGCGATAAGTAATGTGAATTGCAGAATTCAGTGAATCATCGAATCTTTGAACGCACCTTGCGCTCCTTGGTATTCCGAGGAGCATGCCTGTTTGAGTGTCATGTAATCATCAACCCTCGAGTGATTTTTGGATCGCTCCGAGTGGATTGGACTTGGGGGGACTCTGTCGGCTGTCATGGTCGACTCCTCTTGAATGCATTAAGCTGGACGTCGTCGCTCGCTTTGCGGTGTGATAGTCTTATTCACCTCTGCTATAGTGTGACGTACTGACGGTTTTTAAACCTTATTACTCTTTGACAATTCTGGCCTCAAATCAGGTAGGACTACCCGCTGAACTTAA	0	0	0	0	50	10	113	0	31	26	4	0	0	0	0	0	0	0	0	0	234	GAAATGCGATAAGTAATGTGAATTGCAGAATTCAGTGAATCATCGAATCTTTGAACGCACCTTGCGCTCCTTGGTATTCCGAGGAGCATGCCTGTTTGAGTGTCATGTAATCATCAACCCTCGAGTGATTTTTGGATCGCTCCGAGTGGATTGGACTTGGGGGGACTCTGTCGGCTGTCATGGTCGACTCCTCTTGAATGCATTAAGCTGGACGTCGTCGCTCGCTTTGCGGTGTGATAGTCTTATTCACCTCTGCTATAGTGTGACGTACTGACGGTTTTTAAACCTTATTACTCTTTGACAATTCTGGCCTCAAATCAGGTAGGACTACCCGCTGAACTTAA	Fungi	Basidiomycota	Agaricomycetes	Hymenochaetales	Hymenochaetales_fam_Incertae_sedis	Echinoporia	hydnophora	p__Basidiomycota	c__Agaricomycetes	o__Hymenochaetales	f__Hymenochaetales_fam_Incertae_sedis	Echinoporia	hydnophora
ASV298	GAAATGCGATAAGTAATGTGAATTGCAGAATTCCGCGAATCATCGAATCTTTGAACGCACATTGCGCCCTTTGGTATTCCGAGGGGCATGCCTGTTCGAGCGTCATTTGCATCCTCAAGCTCTGCTTGGTGTTGGAGGCCGCCCCGCTGGGGTGCCCCCGAAACTCAGCGGCGGCGTAGCCGGACCCCCTGGCGCAGTGACCTAGTGTCGCCCGGGGTTGTCGGTCATGCGCCTGCCGGACAACAACCACGAATCTATGAATCGACCTCGGATCAGGCAGGACTACCCGCTGAACTTAA	0	0	0	0	0	0	0	0	0	0	0	0	0	0	133	0	0	0	101	0	234	GAAATGCGATAAGTAATGTGAATTGCAGAATTCCGCGAATCATCGAATCTTTGAACGCACATTGCGCCCTTTGGTATTCCGAGGGGCATGCCTGTTCGAGCGTCATTTGCATCCTCAAGCTCTGCTTGGTGTTGGAGGCCGCCCCGCTGGGGTGCCCCCGAAACTCAGCGGCGGCGTAGCCGGACCCCCTGGCGCAGTGACCTAGTGTCGCCCGGGGTTGTCGGTCATGCGCCTGCCGGACAACAACCACGAATCTATGAATCGACCTCGGATCAGGCAGGACTACCCGCTGAACTTAA	Fungi	Ascomycota	Lecanoromycetes	Ostropales	Stictidaceae	Cryptodiscus	NA	p__Ascomycota	c__Lecanoromycetes	o__Ostropales	f__Stictidaceae	Cryptodiscus	pallidus
ASV299	GAAATGCGATAAGTAATGTGAATTGCAGAATTCAGTGAATCATCGAGTTTTTGAACGCACACTGCGCCCCTTGGCATTCCGGGGGGCATGCCCGTTCGAGCGTCATTTCACCAATCAAGCCTGGCTTGGTATTGGGCACCGGGGGCGACCCGGGCCTCAAAGTCGTCGGCTGGCAAGCTCTGATCTTAGCGTCGTGATCCATCAAATTCGCTTTGCAGAGGAGTGAGTCGTGCCGGTCAAGCACTATCTAAAGGCTGACCTCGGATCGGGTAGGAATACCCGCTGAACTTAA	29	0	35	0	0	0	0	0	0	23	0	0	0	0	86	0	0	0	59	0	232	GAAATGCGATAAGTAATGTGAATTGCAGAATTCAGTGAATCATCGAGTTTTTGAACGCACACTGCGCCCCTTGGCATTCCGGGGGGCATGCCCGTTCGAGCGTCATTTCACCAATCAAGCCTGGCTTGGTATTGGGCACCGGGGGCGACCCGGGCCTCAAAGTCGTCGGCTGGCAAGCTCTGATCTTAGCGTCGTGATCCATCAAATTCGCTTTGCAGAGGAGTGAGTCGTGCCGGTCAAGCACTATCTAAAGGCTGACCTCGGATCGGGTAGGAATACCCGCTGAACTTAA	Fungi	Ascomycota	Dothideomycetes	Capnodiales	NA	NA	NA	p__Ascomycota	c__Dothideomycetes	o__Capnodiales	NA	NA	NA
ASV300	GAAATGCGATAAGTAATGTGAATTGCAGAATTCAGTGAATCATCGAATCTTTGAACGCACCTTGCGCTCCCTGGTATTCCGGGGAGCATGCCTGTTTGAGTGTCATGGTATTCTCAACCTTCATAACTTTTGTTATTGAAGGCTTGGACTTGGAGGCTTGTGCTGGCTTTTGCGAGTCGGCTCCTCTGAAATGCATTAGCGTGAGTGTAACGGATCGCTTCGGTGTGATAATTATCTGCGCCGTGGACGTGAAGTAACATAAGCTTGCGCTTCTAACCGTCCTTCAGCTGGACAATATCTTTGACATCTGACCTCAAATCAGGTAGGACTACCCGCTGAACTTAA	0	0	0	18	88	20	48	0	39	19	0	0	0	0	0	0	0	0	0	0	232	GAAATGCGATAAGTAATGTGAATTGCAGAATTCAGTGAATCATCGAATCTTTGAACGCACCTTGCGCTCCCTGGTATTCCGGGGAGCATGCCTGTTTGAGTGTCATGGTATTCTCAACCTTCATAACTTTTGTTATTGAAGGCTTGGACTTGGAGGCTTGTGCTGGCTTTTGCGAGTCGGCTCCTCTGAAATGCATTAGCGTGAGTGTAACGGATCGCTTCGGTGTGATAATTATCTGCGCCGTGGACGTGAAGTAACATAAGCTTGCGCTTCTAACCGTCCTTCAGCTGGACAATATCTTTGACATCTGACCTCAAATCAGGTAGGACTACCCGCTGAACTTAA	Fungi	Basidiomycota	Agaricomycetes	Polyporales	Phanerochaetaceae	Phanerina	mellea	p__Basidiomycota	c__Agaricomycetes	o__Polyporales	f__Phanerochaetaceae	Phanerina	mellea
ASV301	GAAATGCGATAAGTAATGTGAATTGCAGAATTCAGTGAATCATCGAATCTTTGAACGCACATTGCGCCCGCCAGCATTCTGGCGGGCATGCCTGTTCGAGCGTCATTTCAACCCTCAAGCTCTGCTTGGTGTTGGGGCCCTACAGCTGATGTAGGCCCTCAAAGGTAGTGGCGGACCCTCCCGGAGCCTCCTTTGCGTAGTAACTTTACGTCTCGCACTGGGATCCGGAGGGACTCTTGCCGTAAAACCCCCCAATTTTCCAAAGGTTGACCTCGGATCAGGTAGGAATACCCGCTGAACTTAA	0	21	19	47	22	0	26	18	11	23	8	0	0	0	36	0	0	0	0	0	231	GAAATGCGATAAGTAATGTGAATTGCAGAATTCAGTGAATCATCGAATCTTTGAACGCACATTGCGCCCGCCAGCATTCTGGCGGGCATGCCTGTTCGAGCGTCATTTCAACCCTCAAGCTCTGCTTGGTGTTGGGGCCCTACAGCTGATGTAGGCCCTCAAAGGTAGTGGCGGACCCTCCCGGAGCCTCCTTTGCGTAGTAACTTTACGTCTCGCACTGGGATCCGGAGGGACTCTTGCCGTAAAACCCCCCAATTTTCCAAAGGTTGACCTCGGATCAGGTAGGAATACCCGCTGAACTTAA	Fungi	Ascomycota	Sordariomycetes	Glomerellales	Glomerellaceae	Colletotrichum	NA	p__Ascomycota	c__Sordariomycetes	o__Glomerellales	f__Glomerellaceae	Colletotrichum	hymenocallidis
ASV302	GAAATGCGATAAGTAATGCGAATTGCAGAATCCGTGAGTCATCGAATCTTTGAACGCACATTGCGCCCTCTGGTATTCCGGAGGGCATGCCTGTTCGAGCGTCATTATCACCCCTCAAGCCCGGCTTGTTGTTGGACGTCAGGCGGCGGCACACCCGCTCCCGCCCGTCTCAAAGGTAATGACGGCGTCTGTGAGGACTCCTGTACACTGAGCTTTCGGGCACGTACTAGGCTAGAAATCCAGACCCGGTCGCCGTCCCCCCTGCGGGACAAAAATCTTTTTCACAAGGTTGACCTCGGATCAGGTAGGAATACCCGCTGAACTTAA	0	0	0	84	0	0	0	0	0	0	48	0	0	0	0	93	0	0	0	0	225	GAAATGCGATAAGTAATGCGAATTGCAGAATCCGTGAGTCATCGAATCTTTGAACGCACATTGCGCCCTCTGGTATTCCGGAGGGCATGCCTGTTCGAGCGTCATTATCACCCCTCAAGCCCGGCTTGTTGTTGGACGTCAGGCGGCGGCACACCCGCTCCCGCCCGTCTCAAAGGTAATGACGGCGTCTGTGAGGACTCCTGTACACTGAGCTTTCGGGCACGTACTAGGCTAGAAATCCAGACCCGGTCGCCGTCCCCCCTGCGGGACAAAAATCTTTTTCACAAGGTTGACCTCGGATCAGGTAGGAATACCCGCTGAACTTAA	Fungi	Ascomycota	Eurotiomycetes	Chaetothyriales	Cyphellophoraceae	Cyphellophora	pluriseptata	p__Ascomycota	c__Eurotiomycetes	o__Chaetothyriales	f__Cyphellophoraceae	Cyphellophora	pluriseptata
ASV303	GAAATGCGATAAGTAATGTGAATTGCAGAATTCAGTGAATCATCGAATCTTTGAACGCACCTTGCGCTCCTTGGTATTCCGAGGAGCATGCCTGTTTGAGTGTCATGGTATTCTCAACTCTTCAAAGCTTTTGCAACGAAAAGTTGGATGTGGAGGCTGTGTCGGCTTGCGAAAGTTGACTCCTCTTAAATGCATTAGTGTGAACCTTTATGGATCGCCATCAGTGTGATAATGTCTACGCTGTGACGTTGAAGTATCTTTGGTGTTCATGCTTCTAACACTGTCTCTTCACGAGACAACTCTTGACAATCTGACCTCAAATCAGGTAGGACTACCCGCTGAACTTAA	4	7	13	30	46	0	44	25	12	26	0	0	0	0	10	0	5	0	0	0	222	GAAATGCGATAAGTAATGTGAATTGCAGAATTCAGTGAATCATCGAATCTTTGAACGCACCTTGCGCTCCTTGGTATTCCGAGGAGCATGCCTGTTTGAGTGTCATGGTATTCTCAACTCTTCAAAGCTTTTGCAACGAAAAGTTGGATGTGGAGGCTGTGTCGGCTTGCGAAAGTTGACTCCTCTTAAATGCATTAGTGTGAACCTTTATGGATCGCCATCAGTGTGATAATGTCTACGCTGTGACGTTGAAGTATCTTTGGTGTTCATGCTTCTAACACTGTCTCTTCACGAGACAACTCTTGACAATCTGACCTCAAATCAGGTAGGACTACCCGCTGAACTTAA	Fungi	Basidiomycota	Agaricomycetes	Polyporales	Meruliaceae	Scopuloides	NA	p__Basidiomycota	c__Agaricomycetes	o__Polyporales	f__Meruliaceae	Scopuloides	NA
ASV304	GAAATGCGATAAGTAGTGTGAATTGCAGAATTCAGTGAATCATCGAATCTTTGAACGCACATTGCGCCCCTTGGTATTCCATGGGGCATGCCTGTTCGAGCGTCATTTGTACCTTCAAGCTCTGCTTGGTGTTGGGTGTTTGTCTCGCCTCTGCGCGCAGACTCGCCTCAAAGCAATTGGCAGCCGGCGTATTGAATTCGGAGCGCAGTACATCTCGCGCTTTGCACTCATAACGACGACGTCCAAAAAGTACATTTTTTACACTCTTGACCTCGGATCAGGTAGGGATACCCGCTGAACTTAA	0	206	0	0	0	0	0	0	0	15	0	0	0	0	0	0	0	0	0	0	221	GAAATGCGATAAGTAGTGTGAATTGCAGAATTCAGTGAATCATCGAATCTTTGAACGCACATTGCGCCCCTTGGTATTCCATGGGGCATGCCTGTTCGAGCGTCATTTGTACCTTCAAGCTCTGCTTGGTGTTGGGTGTTTGTCTCGCCTCTGCGCGCAGACTCGCCTCAAAGCAATTGGCAGCCGGCGTATTGAATTCGGAGCGCAGTACATCTCGCGCTTTGCACTCATAACGACGACGTCCAAAAAGTACATTTTTTACACTCTTGACCTCGGATCAGGTAGGGATACCCGCTGAACTTAA	Fungi	Ascomycota	Dothideomycetes	Pleosporales	Didymellaceae	Allophoma	minor	p__Ascomycota	c__Dothideomycetes	o__Pleosporales	f__Didymellaceae	Allophoma	minor
ASV305	GAAATGCGATAATTAATGTGAATTGCAGAATTCAGTGAATCATCGAGTCTTTGAACGCACATTGCGCCCCCTGGTATTCCGGGGGGCATGCCTGTCCGAGCGTCATTGCTGCCCTCAAGCACGGCTTGTGTGTTGGGCTTCCGTCCCTGGTAACGGGGACGGGCCCAAAAGGCAGTGGCGGCACCATGTCTGGTCCTCGAGCGTATGGGGCTTTGTCACCCGCTCCCGTAGGTCCAGCTGGCAGCTAGCCTCGCAACCAATCTTTTTAACCAGGTTGACCTCGGATCAGGTAGGGATACCCGCTGAACTTAA	0	0	0	0	0	0	0	0	0	0	0	0	29	0	0	0	0	40	152	0	221	GAAATGCGATAATTAATGTGAATTGCAGAATTCAGTGAATCATCGAGTCTTTGAACGCACATTGCGCCCCCTGGTATTCCGGGGGGCATGCCTGTCCGAGCGTCATTGCTGCCCTCAAGCACGGCTTGTGTGTTGGGCTTCCGTCCCTGGTAACGGGGACGGGCCCAAAAGGCAGTGGCGGCACCATGTCTGGTCCTCGAGCGTATGGGGCTTTGTCACCCGCTCCCGTAGGTCCAGCTGGCAGCTAGCCTCGCAACCAATCTTTTTAACCAGGTTGACCTCGGATCAGGTAGGGATACCCGCTGAACTTAA	Fungi	Ascomycota	Eurotiomycetes	Eurotiales	Aspergillaceae	Aspergillus	NA	p__Ascomycota	c__Eurotiomycetes	o__Eurotiales	f__Aspergillaceae	Aspergillus	ruber
ASV306	GAAATGCGATAAGTAATGTGAATTGCAGAATTCAGTGAATCATCGAATCTTTGAACGCATCTTGCGCTCTGTGGTATTCCGCAGAGCATGCCTGTTTGAGTGTCACGTAAACCCTCACCCTTGAGATTTTAACCGGTCTCTCGAGGTGGACTTGGACCGTGCCGTAGTTGGCTCGTCTTGAAATACATTAGCTTGCGCTTTTAGAGTGCCGGGCACCGGTGTGATAATTATCTGCGCCATCGCCTGCGCCTCTTCAGTGGTGCTGCTTACAGTCGTCCTCGCGGACAGATTTACTATTTTAAAGCTTTGGCCTCAAATCAGGTAGGACTACCCGCTGAACTTAA	6	0	0	24	24	0	47	15	11	46	0	0	0	0	33	0	0	0	14	0	220	GAAATGCGATAAGTAATGTGAATTGCAGAATTCAGTGAATCATCGAATCTTTGAACGCATCTTGCGCTCTGTGGTATTCCGCAGAGCATGCCTGTTTGAGTGTCACGTAAACCCTCACCCTTGAGATTTTAACCGGTCTCTCGAGGTGGACTTGGACCGTGCCGTAGTTGGCTCGTCTTGAAATACATTAGCTTGCGCTTTTAGAGTGCCGGGCACCGGTGTGATAATTATCTGCGCCATCGCCTGCGCCTCTTCAGTGGTGCTGCTTACAGTCGTCCTCGCGGACAGATTTACTATTTTAAAGCTTTGGCCTCAAATCAGGTAGGACTACCCGCTGAACTTAA	Fungi	Basidiomycota	Agaricomycetes	Auriculariales	Aporpiaceae	NA	NA	p__Basidiomycota	c__Agaricomycetes	o__Auriculariales	f__Aporpiaceae	Elmerina	NA
ASV307	AAAATGCGATAAGTAATGTGAATTGCAGAATTCAGTGAATCATCGAATCTTTGAACGCACATTGCGCCCCGCGGCATTCCGCGGGGCATGCCTGTTCGAGCGTCGGTCGACCCCCCTCCACCGCGGCTGTTTCGGCGGTCGCGGTGGGCTATGAGCGTCCTATCCCCTGCCACGCGGGGGACGTTCTAAATGCCTCGACGGCGGCGGCGGCGCCCCAGCGTAACGGATTGAAGCGCTGGAGAGCCCGCCCGCGCGCCCGTCTGTGCACCTCGAGACCACGTAATGACCTCGGATCAGGTAGGGATACCCGCTGAACTTAA	0	0	0	0	16	109	15	0	12	68	0	0	0	0	0	0	0	0	0	0	220	AAAATGCGATAAGTAATGTGAATTGCAGAATTCAGTGAATCATCGAATCTTTGAACGCACATTGCGCCCCGCGGCATTCCGCGGGGCATGCCTGTTCGAGCGTCGGTCGACCCCCCTCCACCGCGGCTGTTTCGGCGGTCGCGGTGGGCTATGAGCGTCCTATCCCCTGCCACGCGGGGGACGTTCTAAATGCCTCGACGGCGGCGGCGGCGCCCCAGCGTAACGGATTGAAGCGCTGGAGAGCCCGCCCGCGCGCCCGTCTGTGCACCTCGAGACCACGTAATGACCTCGGATCAGGTAGGGATACCCGCTGAACTTAA	Fungi	Ascomycota	Dothideomycetes	NA	NA	NA	NA	p__Ascomycota	NA	NA	NA	NA	NA
ASV308	GAAATGCGATAAGTAATGTGAATTGCAGAATTCAGTGAATCATCGAATCTTTGAACGCATCTTGCGCTCCATGGTATTCCGTGGAGCATGCCTGTTCGAGTGTCACGTCAACCCTCACCGCTTGCGATGTTAAAGTCGCTCGAGGTGGATTTGGACTGTGCCGCGTCTCGCGGCTCGTCTTGAAATGCATTAGCTTGCGCTTTTTAGAGTGCTCGGCACCGGTGTGATAATTATCTGCGCCAACGCCTTAGGCCTCTTCAGTAGTCGCTGCTTACAGTCGTCCCGACGGACAATTATACCAAGCTTTGGCCTCGAATCAGGTAGGACTACCCGCTGAACTTAA	6	0	0	40	23	12	47	15	14	0	15	10	0	0	0	21	0	0	16	0	219	GAAATGCGATAAGTAATGTGAATTGCAGAATTCAGTGAATCATCGAATCTTTGAACGCATCTTGCGCTCCATGGTATTCCGTGGAGCATGCCTGTTCGAGTGTCACGTCAACCCTCACCGCTTGCGATGTTAAAGTCGCTCGAGGTGGATTTGGACTGTGCCGCGTCTCGCGGCTCGTCTTGAAATGCATTAGCTTGCGCTTTTTAGAGTGCTCGGCACCGGTGTGATAATTATCTGCGCCAACGCCTTAGGCCTCTTCAGTAGTCGCTGCTTACAGTCGTCCCGACGGACAATTATACCAAGCTTTGGCCTCGAATCAGGTAGGACTACCCGCTGAACTTAA	Fungi	Basidiomycota	Agaricomycetes	Auriculariales	Exidiaceae	Eichleriella	tenuicula	p__Basidiomycota	c__Agaricomycetes	o__Auriculariales	f__Exidiaceae	Eichleriella	tenuicula
ASV309	GAAATGCGATAAGTAATGTGAATTGCAGAATTCAGTGAATCATCGAATCTTTGAACGCACCTTGCGCTCCTTGGTATTCCGAGGAGCATGCCTGTTTGAGTGTCATGGTATTCTCAACTCTACAAAGCTTTTGCAATGCAGAGTTGGATTTGGAGGTTTGTGTCGGCTTGAGAAAGTTGACTCCTCTGAAATGCATTAGTGTGAACCTTTACGGATCGCCTCCAGTGTGATAATGTCTACACTGTGGTGTTGAAGTATCTCTAGTGTTCATGCTTCTAATCGTCTCTTTGAGACAATTACTTGACAATCTGACCTCAAATCAGGTAGGACTACCCGCTGAACTTAA	6	0	10	29	46	11	63	0	15	34	5	0	0	0	0	0	0	0	0	0	219	GAAATGCGATAAGTAATGTGAATTGCAGAATTCAGTGAATCATCGAATCTTTGAACGCACCTTGCGCTCCTTGGTATTCCGAGGAGCATGCCTGTTTGAGTGTCATGGTATTCTCAACTCTACAAAGCTTTTGCAATGCAGAGTTGGATTTGGAGGTTTGTGTCGGCTTGAGAAAGTTGACTCCTCTGAAATGCATTAGTGTGAACCTTTACGGATCGCCTCCAGTGTGATAATGTCTACACTGTGGTGTTGAAGTATCTCTAGTGTTCATGCTTCTAATCGTCTCTTTGAGACAATTACTTGACAATCTGACCTCAAATCAGGTAGGACTACCCGCTGAACTTAA	Fungi	Basidiomycota	Agaricomycetes	Polyporales	Meruliaceae	Scopuloides	NA	p__Basidiomycota	c__Agaricomycetes	o__Polyporales	f__Meruliaceae	Scopuloides	NA
ASV310	GAAATGCGATAAGTAATGTGAATTGCAGAATTCAGTGAATCATCGAATCTTTGAACGCACATTGCGCCCCTTGGCATTCCGAGGGGCACACCTGTTCGAGCGTCATCGTCACCCTCAAGCCCGGCTTGGTGTTGGGCCGGCGCCTCCGTCATCGGCGGCGCGGCCCGAAATGCAGCGGCGACGCGGCCCGACCTCCAGCGCAGTGACCACTCTCGCTGATGGGGTCGGCGCCGGCGGCGCCTCGCCAACATCTCTGAAGTTTGACCTCGGATCAGGTGGGGATACCCGCTGAACTTAA	0	0	12	0	93	0	58	0	0	27	0	0	0	0	0	26	0	0	0	0	216	GAAATGCGATAAGTAATGTGAATTGCAGAATTCAGTGAATCATCGAATCTTTGAACGCACATTGCGCCCCTTGGCATTCCGAGGGGCACACCTGTTCGAGCGTCATCGTCACCCTCAAGCCCGGCTTGGTGTTGGGCCGGCGCCTCCGTCATCGGCGGCGCGGCCCGAAATGCAGCGGCGACGCGGCCCGACCTCCAGCGCAGTGACCACTCTCGCTGATGGGGTCGGCGCCGGCGGCGCCTCGCCAACATCTCTGAAGTTTGACCTCGGATCAGGTGGGGATACCCGCTGAACTTAA	Fungi	Ascomycota	Coniocybomycetes	Coniocybales	Coniocybaceae	NA	NA	p__Ascomycota	c__Coniocybomycetes	o__Coniocybales	f__Coniocybaceae	Chaenotheca	NA
ASV311	GAAATGCGATAAGTAATGTGAATTGCAGAATTCAGTGAATCATCGAATCTTTGAACGCAACTTGCGCTCTCTGGTATTCCGGAGAGCATGCCTGTTTGAGTATCATGAAATCTCAACCATTAGGGTTTCTTAATGGCTTGGATTTGGGTGCTGCCAGTAGCCTGGCTCGCCTTAAAAGAGTTAGCGTGTTTAACCTGTCAATCTGGCGTAATAAGTTTCGCTATGGTAGACTTGAGAAGTACGCTTCTAATCGTCTTCGGACAATTCTTGAACTCTGGTCTCAAATCAGGTAGGGCTACCCGCTGAACTTAA	0	0	0	6	0	0	0	0	15	0	40	0	35	42	17	0	23	32	0	0	210	GAAATGCGATAAGTAATGTGAATTGCAGAATTCAGTGAATCATCGAATCTTTGAACGCAACTTGCGCTCTCTGGTATTCCGGAGAGCATGCCTGTTTGAGTATCATGAAATCTCAACCATTAGGGTTTCTTAATGGCTTGGATTTGGGTGCTGCCAGTAGCCTGGCTCGCCTTAAAAGAGTTAGCGTGTTTAACCTGTCAATCTGGCGTAATAAGTTTCGCTATGGTAGACTTGAGAAGTACGCTTCTAATCGTCTTCGGACAATTCTTGAACTCTGGTCTCAAATCAGGTAGGGCTACCCGCTGAACTTAA	Fungi	Basidiomycota	Tremellomycetes	Trichosporonales	Trichosporonaceae	Cutaneotrichosporon	NA	p__Basidiomycota	c__Tremellomycetes	o__Trichosporonales	f__Trichosporonaceae	Cutaneotrichosporon	NA
ASV312	GAAATGCGATAAGTAATGTGAATTGCAGAATTCAGTGAATCATCGAATCTTTGAACGCACATTGCGCCCTTTGGCATTCCGAAGGGCATGCCTGTTCGAGCGTCATTACACCAATCAAGCCTGGCTTGGTATTGGGCGACGGGGGAAACGTCTAACCACGCCCCCGCGCCCCAAAGACCCGACCGGCGGGACGGACCAAATCTCAGCGTTGTGCAAACCATTGTCGCTGGCGAGATGGGACGGCCGTGCCGTGAAAACCCTTTTTCTTGTAATGTTGACCTCGGATCAGGTAGGGATACCCGCTGAACTTAA	0	0	118	0	0	0	0	0	91	0	0	0	0	0	0	0	0	0	0	0	209	GAAATGCGATAAGTAATGTGAATTGCAGAATTCAGTGAATCATCGAATCTTTGAACGCACATTGCGCCCTTTGGCATTCCGAAGGGCATGCCTGTTCGAGCGTCATTACACCAATCAAGCCTGGCTTGGTATTGGGCGACGGGGGAAACGTCTAACCACGCCCCCGCGCCCCAAAGACCCGACCGGCGGGACGGACCAAATCTCAGCGTTGTGCAAACCATTGTCGCTGGCGAGATGGGACGGCCGTGCCGTGAAAACCCTTTTTCTTGTAATGTTGACCTCGGATCAGGTAGGGATACCCGCTGAACTTAA	Fungi	Ascomycota	Dothideomycetes	Capnodiales	Neodevriesiaceae	Neodevriesia	shakazului	p__Ascomycota	c__Dothideomycetes	o__Capnodiales	f__Neodevriesiaceae	Neodevriesia	shakazului
ASV313	GAAATGCGATAAGTAATGTGAATTGCAGAATTCAGTGAATCATCGAATCTTTGAACGCACATTGCGCCCGCCAGTATTCTGGCGGGCATGCCTGTTCGAGCGTCATTTCAACCCTCAAGCACAGCTTGGTGTTGGGACTCGCGTTAATTCGCGTTCCCCAAATTGATTGGCGGTCACGTCGAGCTTCCATAGCGTAGTAGTAAAACCCTCGTTACTGGTAATCGTCGCGGCCACGCCGTTAAACCCCAACTTCTGAATGTTGACCTCGGATCAGGTAGGAATACCCGCTGAACTTAA	0	0	0	0	0	0	0	0	0	0	0	0	0	0	0	0	0	209	0	0	209	GAAATGCGATAAGTAATGTGAATTGCAGAATTCAGTGAATCATCGAATCTTTGAACGCACATTGCGCCCGCCAGTATTCTGGCGGGCATGCCTGTTCGAGCGTCATTTCAACCCTCAAGCACAGCTTGGTGTTGGGACTCGCGTTAATTCGCGTTCCCCAAATTGATTGGCGGTCACGTCGAGCTTCCATAGCGTAGTAGTAAAACCCTCGTTACTGGTAATCGTCGCGGCCACGCCGTTAAACCCCAACTTCTGAATGTTGACCTCGGATCAGGTAGGAATACCCGCTGAACTTAA	Fungi	Ascomycota	Sordariomycetes	Hypocreales	Nectriaceae	Fusarium	oxysporum	p__Ascomycota	c__Sordariomycetes	o__Hypocreales	f__Nectriaceae	Fusarium	oxysporum
ASV314	GAAATGCGATAAGTAATGTGAATTGCAGAATTCAGTGAATCATCGAATCTTTGAACGCACATTGCGCCCTTTGGCATTCCGAAGGGCATGCCTGTTCGAGCGTCATTACACCAATCAAGCCTGGCTTGGTATTGGGCGACGGGGGGTCGTTTCCACACGCCCCCGCGCCCCAAAGACCCTCCCGGCGGGACGGACCGAATCTCAGCGTTGTGCAAACCAAGCCGCTGGCGAGACGGGACGGCCGTGCCGTGAAAACCTCTTTTCTCTTGTAATGTTGACCTCGGATCAGGTAGGGATACCCGCTGAACTTAA	92	0	0	0	0	0	68	0	48	0	0	0	0	0	0	0	0	0	0	0	208	GAAATGCGATAAGTAATGTGAATTGCAGAATTCAGTGAATCATCGAATCTTTGAACGCACATTGCGCCCTTTGGCATTCCGAAGGGCATGCCTGTTCGAGCGTCATTACACCAATCAAGCCTGGCTTGGTATTGGGCGACGGGGGGTCGTTTCCACACGCCCCCGCGCCCCAAAGACCCTCCCGGCGGGACGGACCGAATCTCAGCGTTGTGCAAACCAAGCCGCTGGCGAGACGGGACGGCCGTGCCGTGAAAACCTCTTTTCTCTTGTAATGTTGACCTCGGATCAGGTAGGGATACCCGCTGAACTTAA	Fungi	Ascomycota	Dothideomycetes	Capnodiales	Neodevriesiaceae	Neodevriesia	NA	p__Ascomycota	c__Dothideomycetes	o__Capnodiales	f__Neodevriesiaceae	Neodevriesia	NA
ASV315	GAAATGCGATAAGTAATGCGAATTGCAGAATCCGTGAGTCATCGAATCTTTGAACGCACATTGCGCCCTCTGGTATTCCGGAGGGCATGCCTGTTCGAGCGTCATTATCACCCCTCAAGCCCGGCTTGTTGTTGGACGCCGGCGGTGGCACACCCGCCCCCGCCCGTCTCAAAGGTAATGACGGCGTCTGTGAGGGACACCTGTACACTGAGCTTTCGGGCACGTACGTGGTTAGAACTCTGGACCCGGTCGCCGTCCCCCCGTCTCGCGGGGAGACAACTTTTTTCACAAGGTTGACCTCGGATCAGGTAGGAATACCCGCTGAACTTAA	0	70	0	77	0	0	0	36	0	25	0	0	0	0	0	0	0	0	0	0	208	GAAATGCGATAAGTAATGCGAATTGCAGAATCCGTGAGTCATCGAATCTTTGAACGCACATTGCGCCCTCTGGTATTCCGGAGGGCATGCCTGTTCGAGCGTCATTATCACCCCTCAAGCCCGGCTTGTTGTTGGACGCCGGCGGTGGCACACCCGCCCCCGCCCGTCTCAAAGGTAATGACGGCGTCTGTGAGGGACACCTGTACACTGAGCTTTCGGGCACGTACGTGGTTAGAACTCTGGACCCGGTCGCCGTCCCCCCGTCTCGCGGGGAGACAACTTTTTTCACAAGGTTGACCTCGGATCAGGTAGGAATACCCGCTGAACTTAA	Fungi	Ascomycota	Eurotiomycetes	Chaetothyriales	Cyphellophoraceae	Cyphellophora	pluriseptata	p__Ascomycota	c__Eurotiomycetes	o__Chaetothyriales	f__Cyphellophoraceae	Cyphellophora	NA
ASV316	GAAATGCGATAAGTAATGTGAATTGCAGAATTCAGTGAATCATCGAATCTTTGAACGCACATTGCGCCCTTCGGCATTCCGAGGGGCATGCCCGTTCGAGCGTCATTAAATCTAATCCAGCCCGGCTGGGTGTTGGGCGCCCCGGGGGCCGTGTGGTCCCCGCGCCTCAAAGTCCTGTGGCTGATCGCACCCGAATCTCAGCGTCGTGGAAATCGTCTCGCTGGTGAGAGGGGGGCCGTTCGGCCGTCGTCGAGACGAACGTTTTTCTTCAGGTTGACCTCGGATCGGGTAGGAATACCCGCTGAACTTAA	0	0	157	0	0	0	51	0	0	0	0	0	0	0	0	0	0	0	0	0	208	GAAATGCGATAAGTAATGTGAATTGCAGAATTCAGTGAATCATCGAATCTTTGAACGCACATTGCGCCCTTCGGCATTCCGAGGGGCATGCCCGTTCGAGCGTCATTAAATCTAATCCAGCCCGGCTGGGTGTTGGGCGCCCCGGGGGCCGTGTGGTCCCCGCGCCTCAAAGTCCTGTGGCTGATCGCACCCGAATCTCAGCGTCGTGGAAATCGTCTCGCTGGTGAGAGGGGGGCCGTTCGGCCGTCGTCGAGACGAACGTTTTTCTTCAGGTTGACCTCGGATCGGGTAGGAATACCCGCTGAACTTAA	Fungi	Ascomycota	Dothideomycetes	Capnodiales	NA	NA	NA	p__Ascomycota	c__Dothideomycetes	o__Capnodiales	f__Mycosphaerellaceae	NA	NA
ASV317	GAAATGCGATAAGTAATGTGAATTGCAGAATTCAGTGAATCATCGAATCTTTGAACGCACATTGCGCCCTTTGGCACTCCGAGGGGCATGCCCGTTCGAGCGTCATTCAATCCAATCAAGCCCGGCTTGGCCTTGGGTGACGGGGGGTGTCCCCCGCGCCCCAAAGTCCCCGGCTGCCCGGACCCGCATCGCAGCGTCGTGAGACCATCTCGCTGGCGAGGGCGGGCCGTGTGGCCGTCGACAGACGAATTTTTTATCTCAGGTTGACCTCGGATCGGGTAGGAATACCCGCTGAACTTAA	45	8	61	17	0	0	0	0	0	0	0	0	0	0	44	0	0	0	30	0	205	GAAATGCGATAAGTAATGTGAATTGCAGAATTCAGTGAATCATCGAATCTTTGAACGCACATTGCGCCCTTTGGCACTCCGAGGGGCATGCCCGTTCGAGCGTCATTCAATCCAATCAAGCCCGGCTTGGCCTTGGGTGACGGGGGGTGTCCCCCGCGCCCCAAAGTCCCCGGCTGCCCGGACCCGCATCGCAGCGTCGTGAGACCATCTCGCTGGCGAGGGCGGGCCGTGTGGCCGTCGACAGACGAATTTTTTATCTCAGGTTGACCTCGGATCGGGTAGGAATACCCGCTGAACTTAA	Fungi	Ascomycota	Dothideomycetes	Capnodiales	NA	NA	NA	p__Ascomycota	NA	NA	NA	NA	NA
ASV318	GAAATGCGATAAGTAATGTGAATTGCAGAATTCAGTGAATCATCGAATCTTTGAACGCACCTTGCGCTCCTTGGTATTCCGAGGAGCATGCCTGTTTGAGTGTCATGGAATTCTCAACTCATAAACCTTTGTGGCTTATGGGCTTGGATTTGGAGGCTTGCTGGCCCTAGTCGGTCGGCTCCTCTTGAATGCATTAGCTTGATTCCGTGCGGATCGGCTCTCAGTGTGATAATTATCTACGCTGTGACCGTGAAGCGTTTGGCGAGCTTCTAACCGTCCTTTAGGACAATTTTCTGACATCTGACCTCAAATCAGGTAGGACTACCCGCTGAACTTAA	0	0	0	31	31	0	83	0	31	29	0	0	0	0	0	0	0	0	0	0	205	GAAATGCGATAAGTAATGTGAATTGCAGAATTCAGTGAATCATCGAATCTTTGAACGCACCTTGCGCTCCTTGGTATTCCGAGGAGCATGCCTGTTTGAGTGTCATGGAATTCTCAACTCATAAACCTTTGTGGCTTATGGGCTTGGATTTGGAGGCTTGCTGGCCCTAGTCGGTCGGCTCCTCTTGAATGCATTAGCTTGATTCCGTGCGGATCGGCTCTCAGTGTGATAATTATCTACGCTGTGACCGTGAAGCGTTTGGCGAGCTTCTAACCGTCCTTTAGGACAATTTTCTGACATCTGACCTCAAATCAGGTAGGACTACCCGCTGAACTTAA	Fungi	Basidiomycota	Agaricomycetes	Polyporales	Polyporaceae	Trametes	drummondii	p__Basidiomycota	c__Agaricomycetes	o__Polyporales	f__Polyporaceae	Trametes	hirsuta
ASV319	GAAACGCGATAGGTAATGTGAATTGCAGAATTCAGTGAATCATCGAATCTTTGAACGCACATTGCGCCCCCTGGTATTCCGGGGGGCATGCCTGTTCGAGCGTCATTTCACCACTCAAGCCTCGCTTGGTATTGGGCGACGCGGTCCGCCGCGCGCCTCAAATCGACCGGCTGGGTCTTTCGTCCCCTCAGCGTTGTGGAAACTATTCGCTAAAGGGTGCCGCGGGAGGCCACGCCGTAAAACAACCCCATTTCTAAGGTTGACCTCGGATCAGGTAGGGATACCCGCTGAACTTAA	0	0	0	0	0	0	0	0	205	0	0	0	0	0	0	0	0	0	0	0	205	GAAACGCGATAGGTAATGTGAATTGCAGAATTCAGTGAATCATCGAATCTTTGAACGCACATTGCGCCCCCTGGTATTCCGGGGGGCATGCCTGTTCGAGCGTCATTTCACCACTCAAGCCTCGCTTGGTATTGGGCGACGCGGTCCGCCGCGCGCCTCAAATCGACCGGCTGGGTCTTTCGTCCCCTCAGCGTTGTGGAAACTATTCGCTAAAGGGTGCCGCGGGAGGCCACGCCGTAAAACAACCCCATTTCTAAGGTTGACCTCGGATCAGGTAGGGATACCCGCTGAACTTAA	Fungi	Ascomycota	Dothideomycetes	Capnodiales	Cladosporiaceae	Cladosporium	halotolerans	p__Ascomycota	c__Dothideomycetes	o__Capnodiales	f__Cladosporiaceae	Cladosporium	sphaerospermum
ASV320	GAAATGCGATAAGTAATGTGAATTGCAGAATTCAGTGAATCATCGAATCTTTGAACGCACATTGCGCCCATTAGTATTCTAGTGGGCATGCCTGTTCGAGCGTCATTTCAACCCCTAAGCACAGCTTATTGTTGGGAACCTACGGCTTCGTAGTTCCTCAAAGACATTGGCGGAGTGGCAGTGGTCCTCTGAGCGTAGTAATCTTTTATCTCGCTTCTGTTAGGTGCTGCCCCCCCGGCCGTAAAACCCCCAATTTTTTCTGGTTGACCTCGGATCAGGTAGGAATACCCGCTGAACTTAA	0	0	0	0	0	0	0	0	0	0	8	10	0	11	0	56	29	0	91	0	205	GAAATGCGATAAGTAATGTGAATTGCAGAATTCAGTGAATCATCGAATCTTTGAACGCACATTGCGCCCATTAGTATTCTAGTGGGCATGCCTGTTCGAGCGTCATTTCAACCCCTAAGCACAGCTTATTGTTGGGAACCTACGGCTTCGTAGTTCCTCAAAGACATTGGCGGAGTGGCAGTGGTCCTCTGAGCGTAGTAATCTTTTATCTCGCTTCTGTTAGGTGCTGCCCCCCCGGCCGTAAAACCCCCAATTTTTTCTGGTTGACCTCGGATCAGGTAGGAATACCCGCTGAACTTAA	Fungi	Ascomycota	Sordariomycetes	Trichosphaeriales	Trichosphaeriaceae	Nigrospora	NA	p__Ascomycota	c__Sordariomycetes	o__Trichosphaeriales	f__Trichosphaeriaceae	Nigrospora	NA
ASV321	GAAATGCGAAAAGTAGTGTGAATTGCAGAATTCAGTGAATCATCGAATCTTTGAACGCACATTGCGCCCCTTGGTATTCCATGGGGCATGCCTGTTCGAGCGTCATTTTGTACCCTCAAGCACTGCTTGGTGTTGGGCGTTTGTCCTGCAAAGGACTCGCCTGAAAGCGATTGGCGGCCAACGTACTGGTGGTAGAGCGCAGCACAATTTGCGTCTCTCCCCTCTGCGTCGGCGTCCATGAAGCCTTTTTTCAACGTTTGACCTCGGATCAGGTAGGGATACCCGCTGAACTTAA	0	71	12	70	0	0	0	39	0	0	0	0	0	0	0	12	0	0	0	0	204	GAAATGCGAAAAGTAGTGTGAATTGCAGAATTCAGTGAATCATCGAATCTTTGAACGCACATTGCGCCCCTTGGTATTCCATGGGGCATGCCTGTTCGAGCGTCATTTTGTACCCTCAAGCACTGCTTGGTGTTGGGCGTTTGTCCTGCAAAGGACTCGCCTGAAAGCGATTGGCGGCCAACGTACTGGTGGTAGAGCGCAGCACAATTTGCGTCTCTCCCCTCTGCGTCGGCGTCCATGAAGCCTTTTTTCAACGTTTGACCTCGGATCAGGTAGGGATACCCGCTGAACTTAA	Fungi	Ascomycota	Dothideomycetes	Pleosporales	Cucurbitariaceae	Pyrenochaetopsis	leptospora	p__Ascomycota	c__Dothideomycetes	o__Pleosporales	f__Cucurbitariaceae	Pyrenochaetopsis	leptospora
ASV322	CCCCCCCCCCCCCCCCTTTTCAAGCAGAAGACGGCATACGAGATAGTCAGGAGTGACTGGAGTTCAGACGTGTGCTCTTCCGATCTGGCCTGGCATCGATGAAGAACGCAGCATATCAATAAGCGGAGGACGTACGTCAAGTGCATCGATGAAGAACGCAGCATATCAATAAGCGGAGGAGCCATGAGATCGGAAGAGCGTCGTGTAGGGAAAGAGTGTGTTGCTGTGTGTAGATCTCGGTGGTCGCCGTATCATTAAAAAGGGGGGGGGGGGGGGGGGGGGGGGGGGGGGGGGGGGGGGGGGGGGGGGGGG	0	0	0	0	0	0	0	0	0	0	0	0	0	204	0	0	0	0	0	0	204	CCCCCCCCCCCCCCCCTTTTCAAGCAGAAGACGGCATACGAGATAGTCAGGAGTGACTGGAGTTCAGACGTGTGCTCTTCCGATCTGGCCTGGCATCGATGAAGAACGCAGCATATCAATAAGCGGAGGACGTACGTCAAGTGCATCGATGAAGAACGCAGCATATCAATAAGCGGAGGAGCCATGAGATCGGAAGAGCGTCGTGTAGGGAAAGAGTGTGTTGCTGTGTGTAGATCTCGGTGGTCGCCGTATCATTAAAAAGGGGGGGGGGGGGGGGGGGGGGGGGGGGGGGGGGGGGGGGGGGGGGGGGGG	Fungi	NA	NA	NA	NA	NA	NA	p__Ascomycota	NA	NA	NA	NA	NA
ASV323	GAAATGCGATAAGTAATGTGAATTGCAGAATTCAGTGAATCATCGAGTTTTTGAACGCACACTGCGCCCCTTGGCATTCCGGGGGGCATGCCCGTTCGAGCGTCATTTCACCAATCAAGCCTGGCTTGGTATTGGGCACCGGGGGCGACCCGGGCCTCAAAGTCGTCGGCTGGCAAGCTCTGATCTTAGCGTCGTGATCCATCAAATTCGCTTTGCAGAGGAGTGAGTCGTGCCGGTCAAGCATCATCTAAAGGTTGACCTCGGATCGGGTAGGAATACCCGCTGAACTTAA	0	0	43	24	0	0	0	5	0	0	0	0	0	0	93	0	0	0	37	0	202	GAAATGCGATAAGTAATGTGAATTGCAGAATTCAGTGAATCATCGAGTTTTTGAACGCACACTGCGCCCCTTGGCATTCCGGGGGGCATGCCCGTTCGAGCGTCATTTCACCAATCAAGCCTGGCTTGGTATTGGGCACCGGGGGCGACCCGGGCCTCAAAGTCGTCGGCTGGCAAGCTCTGATCTTAGCGTCGTGATCCATCAAATTCGCTTTGCAGAGGAGTGAGTCGTGCCGGTCAAGCATCATCTAAAGGTTGACCTCGGATCGGGTAGGAATACCCGCTGAACTTAA	Fungi	Ascomycota	Dothideomycetes	Capnodiales	NA	NA	NA	p__Ascomycota	c__Dothideomycetes	o__Capnodiales	NA	NA	NA
ASV324	GATGGGCGAAACGTGGCGCGACACGCAATGGCGAGCGTCCAGTTCTTGAATGCAGCTTGCACCGTTACGGTGTGTCTGTCTGGGTGTGTTTTGACATTAAGTCATTCTTGTGTGCGCTGTGGAATTATGCCTGTGTTAATGGGCATCCGCAGTGTCAATCGTCGATGATCAGCGAATAAATGTCGTCTGTGTTTTCACTTTTGTTGCTCACCCCAGATCAGACAAGACTACCCGCTGAACTTAA	0	0	0	0	0	0	0	0	0	0	0	0	0	0	0	0	0	202	0	0	202	GATGGGCGAAACGTGGCGCGACACGCAATGGCGAGCGTCCAGTTCTTGAATGCAGCTTGCACCGTTACGGTGTGTCTGTCTGGGTGTGTTTTGACATTAAGTCATTCTTGTGTGCGCTGTGGAATTATGCCTGTGTTAATGGGCATCCGCAGTGTCAATCGTCGATGATCAGCGAATAAATGTCGTCTGTGTTTTCACTTTTGTTGCTCACCCCAGATCAGACAAGACTACCCGCTGAACTTAA	Fungi	NA	NA	NA	NA	NA	NA	p__Zoopagomycota	c__Zoopagomycetes	o__Zoopagales	NA	NA	NA
ASV325	AAAATGCGATAAGTAATGTGAATTGCAGAATTCAGTGAATCATCGAATCTTTGAACGCACATTGCGCCCTAGGGTATCCCCTAGGGCATACCTGTTCGAGCGTCATTGCAACCATTAAGCAATTGCTTAGTATTGGGCAATAGAGCGTCCGTCGCGCTATGCCTCAAATGTCACCGTCAAGTCCGTCTGACCCTAGCGTTATCGACAAATTCCGCTAAGGGCGTGGCCGGTCCTGTCGTTGAAGCCCCTTGCATCACGCACCCTTGGTTGACCTCGGATCAGGTAGGGATACCCGCTGAACTTAA	0	0	94	0	76	0	0	5	0	0	5	0	0	0	0	14	0	0	0	6	200	AAAATGCGATAAGTAATGTGAATTGCAGAATTCAGTGAATCATCGAATCTTTGAACGCACATTGCGCCCTAGGGTATCCCCTAGGGCATACCTGTTCGAGCGTCATTGCAACCATTAAGCAATTGCTTAGTATTGGGCAATAGAGCGTCCGTCGCGCTATGCCTCAAATGTCACCGTCAAGTCCGTCTGACCCTAGCGTTATCGACAAATTCCGCTAAGGGCGTGGCCGGTCCTGTCGTTGAAGCCCCTTGCATCACGCACCCTTGGTTGACCTCGGATCAGGTAGGGATACCCGCTGAACTTAA	Fungi	Ascomycota	Dothideomycetes	NA	NA	NA	NA	p__Ascomycota	NA	NA	NA	NA	NA
ASV326	GAAATGCGATAAGTAATGTGAATTGCAGAATTCAGTGAATCATCGAATCTTTGAACGCACATTGCGCTCGCCAGTATTCTGGCGAGCATGCCTGTTCGAGCGTCATTTCAACCATCAAGCTCTGCTTGCGTTGGGGATCCGCGGCTGCCCGCGGTCCCTCAAAAACAGTGGCGGGCTCGCTAGTCACACCGAGCGTAGTAACTCTACATCGCTATGGTCGTGCGGCGGGTTCTTGCCGTAAAACCCCCCAATTTCTAAGGTTGACCTCGGATCAGGTAGGAATACCCGCTGAACTTAA	0	0	0	0	0	9	0	11	0	0	43	5	0	0	81	43	8	0	0	0	200	GAAATGCGATAAGTAATGTGAATTGCAGAATTCAGTGAATCATCGAATCTTTGAACGCACATTGCGCTCGCCAGTATTCTGGCGAGCATGCCTGTTCGAGCGTCATTTCAACCATCAAGCTCTGCTTGCGTTGGGGATCCGCGGCTGCCCGCGGTCCCTCAAAAACAGTGGCGGGCTCGCTAGTCACACCGAGCGTAGTAACTCTACATCGCTATGGTCGTGCGGCGGGTTCTTGCCGTAAAACCCCCCAATTTCTAAGGTTGACCTCGGATCAGGTAGGAATACCCGCTGAACTTAA	Fungi	Ascomycota	Dothideomycetes	Pleosporales	Sporormiaceae	Preussia	tenerifae	p__Ascomycota	c__Sordariomycetes	o__Sordariales	f__Sordariaceae	NA	NA
ASV327	GAACTGCGATAAGTAGTGTGAATTGCAGAATTCAGTGAATCATCGAGTCTTTGAACGCACATTGCGCCCCCTGGCATTCCGGGGGGCATGCCTGTCCGAGCGTCATTGCTACCCTCAAGCGCGGCTTGTGTGTTGGGCCGCCGTCCCCCCCGCTCCGGGGGGGGGACGGGCCCGAAAGGCAGCGGCGGCGCCGTGTCCGGTCCTCGAGCGTATGGGGCTTTGTCACCCGCTCCGTGGGGCCGGCCGGCGCCTTTGGCCATCGGATCAACCTCCCTCTCCAGGTTGACCTCGGATCAGGTAGGGATACCCGCTGAACTTAA	0	0	0	0	0	0	0	0	0	139	0	0	0	0	0	0	0	0	61	0	200	GAACTGCGATAAGTAGTGTGAATTGCAGAATTCAGTGAATCATCGAGTCTTTGAACGCACATTGCGCCCCCTGGCATTCCGGGGGGCATGCCTGTCCGAGCGTCATTGCTACCCTCAAGCGCGGCTTGTGTGTTGGGCCGCCGTCCCCCCCGCTCCGGGGGGGGGACGGGCCCGAAAGGCAGCGGCGGCGCCGTGTCCGGTCCTCGAGCGTATGGGGCTTTGTCACCCGCTCCGTGGGGCCGGCCGGCGCCTTTGGCCATCGGATCAACCTCCCTCTCCAGGTTGACCTCGGATCAGGTAGGGATACCCGCTGAACTTAA	Fungi	Ascomycota	Eurotiomycetes	Eurotiales	Aspergillaceae	Aspergillus	whitfieldii	p__Ascomycota	c__Eurotiomycetes	o__Eurotiales	f__Aspergillaceae	Aspergillus	whitfieldii
ASV328	GAAATGCGATAAGTAATGTGAATTGCAGAATTCCGTGAATCATCGAATCTTTGAACGCACATTGCGCCCTCTGGTATTCCGGGGGGCATGCCTGTCCGAGCGTCATTGTGACCCCCTCAAGCCCGGCTTGTGTGATGGGCCATCGTCCCCCGCCTTGGGGGGACGGGCCTGAAAGGCAGCGGCGACGTCCACCGCCTGACCGGAACGCATGGGGACTTCTGTCACGCGTTTCAGGTTGGCGGGTCGGTGTCGGCCTCGTCTTGCATCGTCAACCCCTTCAACCGTTGACCTCGGATCAGGTAGGGATACCCGCTGAACTTAA	39	0	10	0	0	0	0	45	0	63	21	0	0	0	15	0	0	0	0	0	193	GAAATGCGATAAGTAATGTGAATTGCAGAATTCCGTGAATCATCGAATCTTTGAACGCACATTGCGCCCTCTGGTATTCCGGGGGGCATGCCTGTCCGAGCGTCATTGTGACCCCCTCAAGCCCGGCTTGTGTGATGGGCCATCGTCCCCCGCCTTGGGGGGACGGGCCTGAAAGGCAGCGGCGACGTCCACCGCCTGACCGGAACGCATGGGGACTTCTGTCACGCGTTTCAGGTTGGCGGGTCGGTGTCGGCCTCGTCTTGCATCGTCAACCCCTTCAACCGTTGACCTCGGATCAGGTAGGGATACCCGCTGAACTTAA	Fungi	Ascomycota	Eurotiomycetes	NA	NA	NA	NA	p__Ascomycota	c__Eurotiomycetes	o__Onygenales	NA	NA	NA
ASV329	GAAATGCGATAAGTAATGTGAATTGCAGAATTCAGTGAATCATCGAATCTTTGAACGCACATTGCGCCCATCAGTATTCTGGTGGGCATGCCTGTTCGAGCGTCATTTCAACCCTTAAGCCTAGCTTAGTGTTGGGAATCTGCTGTACTGCAGTTCCTCAAAGACAGTGGCGGAGCGGCGGTAGTCCTCTGAGCGTAGTAATTTATTTCTCGCTTTTGTCAGGCTCCGTCCTCCCGCCATAAAACCCCCATCTTTTAGTGGTTGACCTCGGATCAGGTAGGAATACCCGCTGAACTTAA	0	47	0	50	0	0	0	35	0	61	0	0	0	0	0	0	0	0	0	0	193	GAAATGCGATAAGTAATGTGAATTGCAGAATTCAGTGAATCATCGAATCTTTGAACGCACATTGCGCCCATCAGTATTCTGGTGGGCATGCCTGTTCGAGCGTCATTTCAACCCTTAAGCCTAGCTTAGTGTTGGGAATCTGCTGTACTGCAGTTCCTCAAAGACAGTGGCGGAGCGGCGGTAGTCCTCTGAGCGTAGTAATTTATTTCTCGCTTTTGTCAGGCTCCGTCCTCCCGCCATAAAACCCCCATCTTTTAGTGGTTGACCTCGGATCAGGTAGGAATACCCGCTGAACTTAA	Fungi	Ascomycota	Sordariomycetes	Xylariales	Apiosporaceae	Arthrinium	malaysianum	p__Ascomycota	c__Sordariomycetes	o__Xylariales	f__Apiosporaceae	Arthrinium	malaysianum
ASV330	GAAATGCGATAAGTAATGCGAATTGCAGAATCCGTGAGTCATCGAATCTTTGAACGCACATTGCGCCCTCTGGTATTCCGGAGGGCATGCCTGTTCGAGCGTCATTATCACCCCTCAAGCCCGGCTTGTTGTTGGACGCGGCGGTCGCCTTTGGTGGCCCCGCCCGTCTCAAAGATAATGACGGCGTCTGCGAGGACCCCTGTACACTGAGCTCTCGGGCACGTACTAGGTGTGGACTCCAGGCCCGGTCACCGTCCCCTCGGGGACAAAAAACTTTTAACCAGGTTGACCTCGGATCAGGTAGGAATACCCGCTGAACTTAA	0	0	0	0	0	0	0	0	0	0	0	0	0	0	0	192	0	0	0	0	192	GAAATGCGATAAGTAATGCGAATTGCAGAATCCGTGAGTCATCGAATCTTTGAACGCACATTGCGCCCTCTGGTATTCCGGAGGGCATGCCTGTTCGAGCGTCATTATCACCCCTCAAGCCCGGCTTGTTGTTGGACGCGGCGGTCGCCTTTGGTGGCCCCGCCCGTCTCAAAGATAATGACGGCGTCTGCGAGGACCCCTGTACACTGAGCTCTCGGGCACGTACTAGGTGTGGACTCCAGGCCCGGTCACCGTCCCCTCGGGGACAAAAAACTTTTAACCAGGTTGACCTCGGATCAGGTAGGAATACCCGCTGAACTTAA	Fungi	Ascomycota	Eurotiomycetes	Chaetothyriales	Cyphellophoraceae	Cyphellophora	NA	p__Ascomycota	c__Sordariomycetes	o__Hypocreales	f__Nectriaceae	Ophionectria	trichospora
ASV331	GAAATGCGATAAGTAATGTGAATTGCAGAATTCAGTGAATCATCGAGTCTTTGAACGCACATTGCGCCCCCTGGTATTCCGGGGGGCATGCCTGTCCGAGCGTCATTGCTGCCCTCAAGCACGGCTTGTGTGTTGGGCTTCCGTCCCTGGTAACGGGGACGGGCCCAAAAGGCAGTGGCGGCACCATGTCTGGTCCTCGAGCGTATGGGGCTTTGTCACCCGCTCCCGTAGGTCCAGCTGGCAGCTAGCCTCGCAACCAATCTTTTTAACCAGGTTGACCTCGGATCAGGTAGGGATACCCGCTGAACTTAA	0	0	0	0	0	0	0	0	0	0	0	0	0	0	0	0	0	0	190	0	190	GAAATGCGATAAGTAATGTGAATTGCAGAATTCAGTGAATCATCGAGTCTTTGAACGCACATTGCGCCCCCTGGTATTCCGGGGGGCATGCCTGTCCGAGCGTCATTGCTGCCCTCAAGCACGGCTTGTGTGTTGGGCTTCCGTCCCTGGTAACGGGGACGGGCCCAAAAGGCAGTGGCGGCACCATGTCTGGTCCTCGAGCGTATGGGGCTTTGTCACCCGCTCCCGTAGGTCCAGCTGGCAGCTAGCCTCGCAACCAATCTTTTTAACCAGGTTGACCTCGGATCAGGTAGGGATACCCGCTGAACTTAA	Fungi	Ascomycota	Eurotiomycetes	Eurotiales	Aspergillaceae	Aspergillus	NA	p__Ascomycota	c__Eurotiomycetes	o__Eurotiales	f__Aspergillaceae	Aspergillus	ruber
ASV332	GAAACGCGAAATGTAATGTGAATTGCAGAATTCAGTGAATCATCGAATCTTTGAACGCACATTGCGCCCTTTGGCATTCCGAAGGGCATGCCTGTTCGAGCGTCATTACACCAATCAAGCCTGGCTTGGTATTGGGCGACGGGGGCCGTCACACGCCCCCGCGCCCCAAAGACCCGACCGGCGGGACGGACCAAATCTCAGCGTTGTGCAAACCATTGTCGCTGGCGAGATGGGACGGCCGAGCCGTGAAAACACCCCCTTCTTCTGTAATGTTGACCTCGGATCAGGTAGGGATACCCGCTGAACTTAA	0	0	0	0	0	0	0	0	0	0	0	0	189	0	0	0	0	0	0	0	189	GAAACGCGAAATGTAATGTGAATTGCAGAATTCAGTGAATCATCGAATCTTTGAACGCACATTGCGCCCTTTGGCATTCCGAAGGGCATGCCTGTTCGAGCGTCATTACACCAATCAAGCCTGGCTTGGTATTGGGCGACGGGGGCCGTCACACGCCCCCGCGCCCCAAAGACCCGACCGGCGGGACGGACCAAATCTCAGCGTTGTGCAAACCATTGTCGCTGGCGAGATGGGACGGCCGAGCCGTGAAAACACCCCCTTCTTCTGTAATGTTGACCTCGGATCAGGTAGGGATACCCGCTGAACTTAA	Fungi	Ascomycota	Dothideomycetes	Capnodiales	Neodevriesiaceae	Neodevriesia	shakazului	p__Ascomycota	c__Dothideomycetes	o__Capnodiales	f__Neodevriesiaceae	Neodevriesia	queenslandica
ASV333	GAAATGCGATAAGTAATGTGAATTGCAGAATTCAGTGAATCATCGAATCTTTGAACGCACCTTGCGCTCCTTGGTATTCCGAGGAGCATGCCTGTTTGAGTGTCATGGAATTCTCAACCCATAGATCCTTGTGGTCTACGGGCTTGGATTTGGAGGCTTGCCGGCCCTTACACGGGGTCGGCTCCTCTTGAATGCATTAGCTTGATTCCGTGCGAATCGGCTTTCAGTGTGATAATTGTCTACGCTGTGGCCGTGAAGCGTTTGGCGAGCTTCTAACTGTCCGTTAGGACAACTTCTTGACATCTGACCTCAAATCAGGTAGGACTACCCGCTGAACTTAA	0	0	0	0	36	0	73	0	0	78	0	0	0	0	0	0	0	0	0	0	187	GAAATGCGATAAGTAATGTGAATTGCAGAATTCAGTGAATCATCGAATCTTTGAACGCACCTTGCGCTCCTTGGTATTCCGAGGAGCATGCCTGTTTGAGTGTCATGGAATTCTCAACCCATAGATCCTTGTGGTCTACGGGCTTGGATTTGGAGGCTTGCCGGCCCTTACACGGGGTCGGCTCCTCTTGAATGCATTAGCTTGATTCCGTGCGAATCGGCTTTCAGTGTGATAATTGTCTACGCTGTGGCCGTGAAGCGTTTGGCGAGCTTCTAACTGTCCGTTAGGACAACTTCTTGACATCTGACCTCAAATCAGGTAGGACTACCCGCTGAACTTAA	Fungi	Basidiomycota	Agaricomycetes	Polyporales	Polyporaceae	Trametes	NA	p__Basidiomycota	c__Agaricomycetes	o__Polyporales	f__Polyporaceae	Trametes	NA
ASV334	GAAATGCGATAAGTAATGTGAATTGCAGAATTCAGTGAATCATCGAATCTTTGAACGCACATTGCGCCCATTAGTATTCTAGTGGGCATGCCTGTTCGAGCGTCATTTCAACCCCTAAGCACAGCTTACTGTTGGGCGTCTACTTCTGTAGTGCCTCAAAGACATTGGCGGAGTGGCAGTAGTCCTCTGAGCGTAGTAATTCTTTATCTCGCTTTTGTTAGGTGCTGCCCCCCCGGCCGTAAAACCCCCAATTTTTTCTGGTTGACCTCGGATCAGGTAGGAATACCCGCTGAACTTAA	0	0	0	0	0	0	0	0	0	0	12	0	0	0	0	70	31	0	74	0	187	GAAATGCGATAAGTAATGTGAATTGCAGAATTCAGTGAATCATCGAATCTTTGAACGCACATTGCGCCCATTAGTATTCTAGTGGGCATGCCTGTTCGAGCGTCATTTCAACCCCTAAGCACAGCTTACTGTTGGGCGTCTACTTCTGTAGTGCCTCAAAGACATTGGCGGAGTGGCAGTAGTCCTCTGAGCGTAGTAATTCTTTATCTCGCTTTTGTTAGGTGCTGCCCCCCCGGCCGTAAAACCCCCAATTTTTTCTGGTTGACCTCGGATCAGGTAGGAATACCCGCTGAACTTAA	Fungi	Ascomycota	Sordariomycetes	Trichosphaeriales	Trichosphaeriaceae	Nigrospora	oryzae	p__Ascomycota	c__Sordariomycetes	o__Trichosphaeriales	f__Trichosphaeriaceae	Nigrospora	oryzae
ASV335	GAAATGCGATAAGTAATGTGAATTGCAGAATTCAGTGAATCATCGAATCTTTGAACGCACATTGCGCCCTTTGGCATTCCGAAGGGCATGCCTGTTCGAGCGTCATTACACCAATCAAGCCTGGCTTGGTATTGGGCGACGGGGGGATGTCTAACCACGCCCCCGCGCCCCAAAGACCCGACCGGCGGGACGGACCAAATCTCAGCGTTGTGCAAACCATTGTCGCTGGCGAGATGGGACGGCCGAGCCGTGAAAACACCCCCTTCTTCTGTAATGTTGACCTCGGATCAGGTAGGGATACCCGCTGAACTTAA	0	0	34	0	0	0	0	0	0	0	55	21	0	0	0	0	17	0	10	49	186	GAAATGCGATAAGTAATGTGAATTGCAGAATTCAGTGAATCATCGAATCTTTGAACGCACATTGCGCCCTTTGGCATTCCGAAGGGCATGCCTGTTCGAGCGTCATTACACCAATCAAGCCTGGCTTGGTATTGGGCGACGGGGGGATGTCTAACCACGCCCCCGCGCCCCAAAGACCCGACCGGCGGGACGGACCAAATCTCAGCGTTGTGCAAACCATTGTCGCTGGCGAGATGGGACGGCCGAGCCGTGAAAACACCCCCTTCTTCTGTAATGTTGACCTCGGATCAGGTAGGGATACCCGCTGAACTTAA	Fungi	Ascomycota	Dothideomycetes	Capnodiales	Neodevriesiaceae	Neodevriesia	shakazului	p__Ascomycota	c__Dothideomycetes	o__Capnodiales	f__Neodevriesiaceae	Neodevriesia	queenslandica
ASV336	GAAATGCGATAAGTAATGTGAATTGCAGAATTCAGTGAATCATCGAATCTTTGAACGCACATTGCGCCCCGTGGTATTCCGCGGGGCATGCCTGTTCGAGCGTCATTTCACCACTCAAGCCTCGCTTGGTATTGGGCGTCCGCGACTCCGGTCGCGCGCCTCAAAGTCTCCGGCTGAGCAGTCTGTCTCCGAGCGTTGTGCTACACGATCGCTAGGGAGGACGGGTCTGCCGCGGCCGTTAAATCTTTACCACAGGTTGACCTCGGATCAGGTAGGGATACCCGCTGAACTTAA	0	0	12	44	32	0	17	0	79	0	0	0	0	0	0	0	0	0	0	0	184	GAAATGCGATAAGTAATGTGAATTGCAGAATTCAGTGAATCATCGAATCTTTGAACGCACATTGCGCCCCGTGGTATTCCGCGGGGCATGCCTGTTCGAGCGTCATTTCACCACTCAAGCCTCGCTTGGTATTGGGCGTCCGCGACTCCGGTCGCGCGCCTCAAAGTCTCCGGCTGAGCAGTCTGTCTCCGAGCGTTGTGCTACACGATCGCTAGGGAGGACGGGTCTGCCGCGGCCGTTAAATCTTTACCACAGGTTGACCTCGGATCAGGTAGGGATACCCGCTGAACTTAA	Fungi	Ascomycota	Dothideomycetes	Capnodiales	Mycosphaerellaceae	Phaeophleospora	NA	p__Ascomycota	c__Dothideomycetes	o__Capnodiales	f__Mycosphaerellaceae	NA	NA
ASV337	GAAATGCGATAAGTAATGTGAATTGCAGAATTCAGTGAATCATCGAATCTTTGAACGCACATTGCGCCCTTTGGCATTCCGAAGGGCATGCCTGTTCGAGCGTCATTACACCAATCAAGCCTGGCTTGGTATTGGGCGACGGGGGGAACGTCTAACCACGCCCCCGCGCCCCAAAGACCCGACCGGCGGGACGGACCAAATCTCAGCGTTGTGCAAACCATTGTCGCTGGCGAGATGGGACGGCCGTGCCGTGAAACCCCTTTTTCTTGTAATGTTGACCTCGGATCAGGTAGGGGTACCCGCTGAACTTAA	0	0	53	0	60	0	0	0	47	0	0	0	0	0	0	0	0	0	0	23	183	GAAATGCGATAAGTAATGTGAATTGCAGAATTCAGTGAATCATCGAATCTTTGAACGCACATTGCGCCCTTTGGCATTCCGAAGGGCATGCCTGTTCGAGCGTCATTACACCAATCAAGCCTGGCTTGGTATTGGGCGACGGGGGGAACGTCTAACCACGCCCCCGCGCCCCAAAGACCCGACCGGCGGGACGGACCAAATCTCAGCGTTGTGCAAACCATTGTCGCTGGCGAGATGGGACGGCCGTGCCGTGAAACCCCTTTTTCTTGTAATGTTGACCTCGGATCAGGTAGGGGTACCCGCTGAACTTAA	Fungi	Ascomycota	Dothideomycetes	Capnodiales	Neodevriesiaceae	Neodevriesia	shakazului	p__Ascomycota	c__Dothideomycetes	o__Capnodiales	f__Neodevriesiaceae	Neodevriesia	shakazului
ASV338	GAAATGCGATAAGTAATATGAATTGCAGATTTTCGTGAATCATCGAATCTTTGAACGCACATTGCGCCCTCTGGTATTCCAGAGGGCATGCCTGTTTGAGCGTCATTTCTCTCTCAAACCTTCGGGTTTGGTATTGAGTGATACTCTTAGTCGAACTAGGCGTTTGCTTGAAATGTATTGGCATGAGTGGTACTGGATAGTGCTATATGACTTTCAATGTATTAGGTTTATCCAACTCGTTGAATAGTTTAATGGTATATTTCTCGGTATTCTAGGCTCGGCCTTACAATATAACAAACAAGTTTGACCTCAAATCAGGTAGGATTACCCGCTGAACTTAA	0	0	0	0	8	0	0	0	0	0	0	0	0	0	95	0	0	0	76	0	179	GAAATGCGATAAGTAATATGAATTGCAGATTTTCGTGAATCATCGAATCTTTGAACGCACATTGCGCCCTCTGGTATTCCAGAGGGCATGCCTGTTTGAGCGTCATTTCTCTCTCAAACCTTCGGGTTTGGTATTGAGTGATACTCTTAGTCGAACTAGGCGTTTGCTTGAAATGTATTGGCATGAGTGGTACTGGATAGTGCTATATGACTTTCAATGTATTAGGTTTATCCAACTCGTTGAATAGTTTAATGGTATATTTCTCGGTATTCTAGGCTCGGCCTTACAATATAACAAACAAGTTTGACCTCAAATCAGGTAGGATTACCCGCTGAACTTAA	Fungi	Ascomycota	Saccharomycetes	Saccharomycetales	Debaryomycetaceae	Debaryomyces	hansenii	p__Ascomycota	c__Saccharomycetes	o__Saccharomycetales	f__Debaryomycetaceae	Debaryomyces	NA
ASV339	GAAATGCGATAAGTAATGTGAATTGCAGAATTCAGTGAATCATCGAATCTTTGAACGCACCTTGCGCTCCTTGGTATTCCGAGGAGCATGCCTGTTTGAGTGTCATGGTACTCTCAACCTCTGCTGTTTTTTGCAGCCTTGGTTGGACTTGGAGGCTTGCTGGCGCTTCTGCGTCTGCTCCTCTGAAATGCATTAGTTTGGACTGTCTCCGAGCATGCTTCAGCGTGATAATTGTCTGCGCTGCTGCGTCTTGGTACAAAATGTCCCTGCTTACAATCGTCCCTTTGTGGACAACCTATGAACTTCTGACCTCAAATCAGGTAGGACTACCCGCTGAACTTAA	0	0	0	65	0	0	0	19	31	63	0	0	0	0	0	0	0	0	0	0	178	GAAATGCGATAAGTAATGTGAATTGCAGAATTCAGTGAATCATCGAATCTTTGAACGCACCTTGCGCTCCTTGGTATTCCGAGGAGCATGCCTGTTTGAGTGTCATGGTACTCTCAACCTCTGCTGTTTTTTGCAGCCTTGGTTGGACTTGGAGGCTTGCTGGCGCTTCTGCGTCTGCTCCTCTGAAATGCATTAGTTTGGACTGTCTCCGAGCATGCTTCAGCGTGATAATTGTCTGCGCTGCTGCGTCTTGGTACAAAATGTCCCTGCTTACAATCGTCCCTTTGTGGACAACCTATGAACTTCTGACCTCAAATCAGGTAGGACTACCCGCTGAACTTAA	Fungi	Basidiomycota	Agaricomycetes	Polyporales	Meruliaceae	Phlebia	queletii	p__Basidiomycota	c__Agaricomycetes	o__Polyporales	f__Meruliaceae	Phlebia	queletii
ASV340	GAAATGCGATAAGTAATGTGAATTGCAGAATTCAGTGAATCATCGAATCTTTGAACGCACATTGCGCCCTTTGGCATTCCGAAGGGCATGCCTGTTCGAGCGTCATTACACCAATCAAGCCTGGCTTGGTATTGGGCGACGGGGGCCGTCACACGCCCCCGCGCCCCAAAGACCCGACCGGCGGGACGGACCAAATCTCAGCGTTGTGCAAACCATTGTCGCTGGCGAGATGGGACGGCCGTGCCGTGAAAACCCTTTTTCTTGTAATGTTGACCTCGGATCAGGTAGGGATACCCGCTGAACTTAA	0	0	36	0	0	0	12	0	15	0	54	0	0	0	0	0	0	0	0	60	177	GAAATGCGATAAGTAATGTGAATTGCAGAATTCAGTGAATCATCGAATCTTTGAACGCACATTGCGCCCTTTGGCATTCCGAAGGGCATGCCTGTTCGAGCGTCATTACACCAATCAAGCCTGGCTTGGTATTGGGCGACGGGGGCCGTCACACGCCCCCGCGCCCCAAAGACCCGACCGGCGGGACGGACCAAATCTCAGCGTTGTGCAAACCATTGTCGCTGGCGAGATGGGACGGCCGTGCCGTGAAAACCCTTTTTCTTGTAATGTTGACCTCGGATCAGGTAGGGATACCCGCTGAACTTAA	Fungi	Ascomycota	Dothideomycetes	Capnodiales	Neodevriesiaceae	Neodevriesia	shakazului	p__Ascomycota	c__Dothideomycetes	o__Capnodiales	f__Neodevriesiaceae	Neodevriesia	shakazului
ASV341	AAAGCGCGATAGATAATGTGAATTGCAGACGTGAATCATTGAGTTTTTGAACGCACATTGCACCTCTTTGGAGGTATACTTGTGTGAGCGTCATTTTTTCTCCACATATATATTAGTGGGTAATGGTTCACTATATGGACTGAAAAAGATTATACACAGTTGTTAGACACAAGCTGTGGAAAATTATCAAATTTTGACCTCATATCAAGTAAGATCACCCGCTGAACTTAA	0	0	0	4	0	0	0	0	0	0	0	0	167	0	0	0	0	6	0	0	177	AAAGCGCGATAGATAATGTGAATTGCAGACGTGAATCATTGAGTTTTTGAACGCACATTGCACCTCTTTGGAGGTATACTTGTGTGAGCGTCATTTTTTCTCCACATATATATTAGTGGGTAATGGTTCACTATATGGACTGAAAAAGATTATACACAGTTGTTAGACACAAGCTGTGGAAAATTATCAAATTTTGACCTCATATCAAGTAAGATCACCCGCTGAACTTAA	Fungi	Ascomycota	Saccharomycetes	Saccharomycetales	Trichomonascaceae	Wickerhamiella	pararugosa	p__Ascomycota	c__Saccharomycetes	o__Saccharomycetales	f__Trichomonascaceae	Wickerhamiella	pararugosa
ASV342	GAAATGCGATAAGTAATGTGAATTGCAGAATTCAGTGAATCATCGAATCTTTGAACGCACATTGCGCCCTTTGGCATTCCGAAGGGCATGCCTGTTCGAGCGTCATTACACCAATCAAGCCTGGCTTGGTATTGGGCGACGGGGCCGTCACACGCCCCGCGCCCCAATGTTCTCCCCGGCGGGACGGCCCGTATCTCAGCGTTGTGCAAATGCCGCTGGCGAGGACGGGACGGCCGTGCCGTTAACCCCCCCCTTTCGCAAGGTTGACCTCGGATCAGGTAGGGATACCCGCTGAACTTAA	99	0	0	0	0	0	0	0	0	77	0	0	0	0	0	0	0	0	0	0	176	GAAATGCGATAAGTAATGTGAATTGCAGAATTCAGTGAATCATCGAATCTTTGAACGCACATTGCGCCCTTTGGCATTCCGAAGGGCATGCCTGTTCGAGCGTCATTACACCAATCAAGCCTGGCTTGGTATTGGGCGACGGGGCCGTCACACGCCCCGCGCCCCAATGTTCTCCCCGGCGGGACGGCCCGTATCTCAGCGTTGTGCAAATGCCGCTGGCGAGGACGGGACGGCCGTGCCGTTAACCCCCCCCTTTCGCAAGGTTGACCTCGGATCAGGTAGGGATACCCGCTGAACTTAA	Fungi	Ascomycota	Dothideomycetes	Capnodiales	Neodevriesiaceae	Neodevriesia	strelitziicola	p__Ascomycota	c__Dothideomycetes	o__Capnodiales	f__Neodevriesiaceae	NA	NA
ASV343	GAAATGCGATAAGTAATGTGAATTGCAGAATTCAGTGAATCATCGAATCTTTGAACGCACATTGCGCCCTTTGGCATTCCGAGGGGCATGCCCGTTCGAGCGTCATTATACCCCTCAAGCCTGGCTTGGTATTGGACGTCGAGGTCCCCTCGCGTCTCCATTTCGCCGGCTGGCCGTCGTTTGACTTAGCGTTGTGACACATGTCGTTAACGAAAACGCGGACTGCGCCGTTAGAATTCTCTTGGATGTCAATTGATGTCCAGTAAAGGTTGACCTCGGATCGGGTAGGAATACCCGCTGAACTTAA	0	0	32	0	0	0	98	0	46	0	0	0	0	0	0	0	0	0	0	0	176	GAAATGCGATAAGTAATGTGAATTGCAGAATTCAGTGAATCATCGAATCTTTGAACGCACATTGCGCCCTTTGGCATTCCGAGGGGCATGCCCGTTCGAGCGTCATTATACCCCTCAAGCCTGGCTTGGTATTGGACGTCGAGGTCCCCTCGCGTCTCCATTTCGCCGGCTGGCCGTCGTTTGACTTAGCGTTGTGACACATGTCGTTAACGAAAACGCGGACTGCGCCGTTAGAATTCTCTTGGATGTCAATTGATGTCCAGTAAAGGTTGACCTCGGATCGGGTAGGAATACCCGCTGAACTTAA	Fungi	Ascomycota	Dothideomycetes	Capnodiales	Teratosphaeriaceae	Devriesia	strelitziicola	p__Ascomycota	c__Dothideomycetes	o__Capnodiales	f__Teratosphaeriaceae	Devriesia	strelitziicola
ASV344	GAACTGCGATAAGTAGTGTGAATTGCAGAATTCAGTGAATCATCGAGTCTTTGAACGCACATTGCGCCCCCTGGTATTCCGGGGGGCATGCCTGTCCGAGCGTCATTGCTACCCTCAAGCGCGGCTTGTGTGTTGGGCCGCCGTCCCCCCCACTCCGGGGGGGACGGGCCCGAAAGGCAGCGGCGGCACCGTGTCCGGTCCTCGAGCGTATGGGGCTTTGTCACCCGCTCCGTGGGGCCGGCCGGCGCCTTGGCCATCAACCTCTCTCTCCAGGTTGACCTCGGATCAGGTAGGGATACCCGCTGAACTTAA	0	0	0	37	0	0	0	0	0	138	0	0	0	0	0	0	0	0	0	0	175	GAACTGCGATAAGTAGTGTGAATTGCAGAATTCAGTGAATCATCGAGTCTTTGAACGCACATTGCGCCCCCTGGTATTCCGGGGGGCATGCCTGTCCGAGCGTCATTGCTACCCTCAAGCGCGGCTTGTGTGTTGGGCCGCCGTCCCCCCCACTCCGGGGGGGACGGGCCCGAAAGGCAGCGGCGGCACCGTGTCCGGTCCTCGAGCGTATGGGGCTTTGTCACCCGCTCCGTGGGGCCGGCCGGCGCCTTGGCCATCAACCTCTCTCTCCAGGTTGACCTCGGATCAGGTAGGGATACCCGCTGAACTTAA	Fungi	Ascomycota	Eurotiomycetes	Eurotiales	Aspergillaceae	Aspergillus	whitfieldii	p__Ascomycota	c__Eurotiomycetes	o__Eurotiales	f__Aspergillaceae	Aspergillus	whitfieldii
ASV345	GAAATGCGATAAGTAATGTGAATTGCAGAATTTCGTGAATCATCGAATCTTTGAACGCACATTGCGCCCCTTGGTATTCCAGGGGGCATACGTGTATGAGCGTCATTTCTCTCTTAAACCCTCGGGTTTAGTGTTGAACCTTTCCTTCAAACGAAGGATGGCTCGAAATGAAATGGCAAGGCAATCCAGTCTAAAGCTTACACAGTGTCTTAGGTTTTACCAATTACGCTGGGCAAAGCTGCTTGGATGAGCCGGGCGGTACAAACTTCTTTTTATAAAGTTTGACCTCATACACGTAAGAATACCCGCTGAACTTAA	0	0	0	0	0	0	18	0	0	12	0	0	7	0	15	0	0	0	123	0	175	GAAATGCGATAAGTAATGTGAATTGCAGAATTTCGTGAATCATCGAATCTTTGAACGCACATTGCGCCCCTTGGTATTCCAGGGGGCATACGTGTATGAGCGTCATTTCTCTCTTAAACCCTCGGGTTTAGTGTTGAACCTTTCCTTCAAACGAAGGATGGCTCGAAATGAAATGGCAAGGCAATCCAGTCTAAAGCTTACACAGTGTCTTAGGTTTTACCAATTACGCTGGGCAAAGCTGCTTGGATGAGCCGGGCGGTACAAACTTCTTTTTATAAAGTTTGACCTCATACACGTAAGAATACCCGCTGAACTTAA	Fungi	Ascomycota	Saccharomycetes	Saccharomycetales	Trichomonascaceae	Trichomonascus	ciferrii	p__Ascomycota	c__Saccharomycetes	o__Saccharomycetales	f__Trichomonascaceae	Trichomonascus	ciferrii
ASV346	GAAATGCGATAAGTAATGTGAATTGCAGAATTCAGTGAATCATCGAATCTTTGAACGCACATTGCGCCCTCTGGTATTCCGGGGGGCATGCCTGTTCGAGCGTCATTGTCACCAATCCAGCCCGGCTGGGTGTTGGGCGCCGCGGCTCCTCGCCGCCCGCCTCAATGTCGCCGGCCACGCCGTCCGTCCCCTCGCGTTGTGGCATCTTGTCTCGCGTCGGTGGCCGCTCGGAGTGCGCCGCTCAACCTCTCCTTCTCAGGTTGACCTCGGATCAGGTAGGGATACCCGCTGAACTTAA	43	18	0	10	17	0	27	0	59	0	0	0	0	0	0	0	0	0	0	0	174	GAAATGCGATAAGTAATGTGAATTGCAGAATTCAGTGAATCATCGAATCTTTGAACGCACATTGCGCCCTCTGGTATTCCGGGGGGCATGCCTGTTCGAGCGTCATTGTCACCAATCCAGCCCGGCTGGGTGTTGGGCGCCGCGGCTCCTCGCCGCCCGCCTCAATGTCGCCGGCCACGCCGTCCGTCCCCTCGCGTTGTGGCATCTTGTCTCGCGTCGGTGGCCGCTCGGAGTGCGCCGCTCAACCTCTCCTTCTCAGGTTGACCTCGGATCAGGTAGGGATACCCGCTGAACTTAA	Fungi	Ascomycota	Dothideomycetes	Capnodiales	Mycosphaerellaceae	Teratoramularia	infinita	p__Ascomycota	c__Dothideomycetes	o__Capnodiales	f__Mycosphaerellaceae	Teratoramularia	infinita
ASV347	GAAATGCGATAAGTAATGTGAATTGCAGAATTCAGTGAATCATCGAATCTTTGAACGCACATTGCGCCCTTTGGTATTCCGAAGGGCATGCCTGTTCGAGCGTCATTTCACCACTCAAGCCTGGCTTGGTATTGGGCGTCGCGGCTCCGCGCGCCTTAAAGTCTCCGGCTGAGCTGTCCGTCTCTAAGCGTTGTGGAATTTAACTATTCGCTTCGGAGCGCGGGCGGTTCGCGGCCGTTAAATCTTTATTCAAGGTTGACCTCGGATCAGGTAGGGATACCCGCTGAACTTAA	0	0	0	0	18	22	26	22	15	27	0	0	0	0	19	0	0	0	25	0	174	GAAATGCGATAAGTAATGTGAATTGCAGAATTCAGTGAATCATCGAATCTTTGAACGCACATTGCGCCCTTTGGTATTCCGAAGGGCATGCCTGTTCGAGCGTCATTTCACCACTCAAGCCTGGCTTGGTATTGGGCGTCGCGGCTCCGCGCGCCTTAAAGTCTCCGGCTGAGCTGTCCGTCTCTAAGCGTTGTGGAATTTAACTATTCGCTTCGGAGCGCGGGCGGTTCGCGGCCGTTAAATCTTTATTCAAGGTTGACCTCGGATCAGGTAGGGATACCCGCTGAACTTAA	Fungi	Ascomycota	Dothideomycetes	Capnodiales	Mycosphaerellaceae	Pseudocercospora	norchiensis	p__Ascomycota	c__Dothideomycetes	o__Capnodiales	f__Mycosphaerellaceae	Pseudocercospora	norchiensis
ASV348	GAAATGCGATAAGTAATGTGAATTGCAGAACTCAGTGAATCATCGAATCTTTGAACGCATCTTGCGCCCTTTGGCATTCCGAAGGGCATGCCTGTTCGAGCGTCATTACACCAATCAAGCCTGGCTTGGTATTGGGCGACGGGGGCCGTCACACGCCCCCGCGCCCCAAAGACCCGACCGGCGGGACGGACCAAATCTCAGCGTTGTGCAAACCATTGTCGCTGGCGAGATGGGACGGCCGAGCCGTGAAAACACCCCCTTCTTCTGTAATGTTGACCTCGGATCAGGTAGGGATACCCGCTGAACTTAA	0	0	0	0	0	0	0	0	0	0	0	0	120	0	54	0	0	0	0	0	174	GAAATGCGATAAGTAATGTGAATTGCAGAACTCAGTGAATCATCGAATCTTTGAACGCATCTTGCGCCCTTTGGCATTCCGAAGGGCATGCCTGTTCGAGCGTCATTACACCAATCAAGCCTGGCTTGGTATTGGGCGACGGGGGCCGTCACACGCCCCCGCGCCCCAAAGACCCGACCGGCGGGACGGACCAAATCTCAGCGTTGTGCAAACCATTGTCGCTGGCGAGATGGGACGGCCGAGCCGTGAAAACACCCCCTTCTTCTGTAATGTTGACCTCGGATCAGGTAGGGATACCCGCTGAACTTAA	Fungi	Ascomycota	Dothideomycetes	Capnodiales	Neodevriesiaceae	Neodevriesia	shakazului	p__Ascomycota	c__Dothideomycetes	o__Capnodiales	f__Neodevriesiaceae	Neodevriesia	queenslandica
ASV349	AAAATGCGATAAGTAATGTGAATTGCAGAATTCAGTGAATCATCGAATCTTTGAACGCACATTGCGCCCGCCAGTATTCTGGCGGGCATGCCTGTCTGAGCGTCATTTCAACCCTCAGGACCCGTTCGCGGGACCTGGCGTTGGGGATCAGCCTGCCCCTGGCGGCGGCTGGCCCTGAAATCCAGTGGCGGTTCCCTCGCGAACTCCTCCGTGCAGTAATTAAACCTCTCGCGGCAGGATAGCGGTTGAACCACGCCGTTAAACCCCCCACTTCTCAAGGTTGACCTCAGATCAGGTAGGAATACCCGCTGAACTTAA	0	90	0	44	0	0	0	15	0	24	0	0	0	0	0	0	0	0	0	0	173	AAAATGCGATAAGTAATGTGAATTGCAGAATTCAGTGAATCATCGAATCTTTGAACGCACATTGCGCCCGCCAGTATTCTGGCGGGCATGCCTGTCTGAGCGTCATTTCAACCCTCAGGACCCGTTCGCGGGACCTGGCGTTGGGGATCAGCCTGCCCCTGGCGGCGGCTGGCCCTGAAATCCAGTGGCGGTTCCCTCGCGAACTCCTCCGTGCAGTAATTAAACCTCTCGCGGCAGGATAGCGGTTGAACCACGCCGTTAAACCCCCCACTTCTCAAGGTTGACCTCAGATCAGGTAGGAATACCCGCTGAACTTAA	Fungi	Ascomycota	Sordariomycetes	Hypocreales	Hypocreales_fam_Incertae_sedis	NA	NA	p__Ascomycota	c__Sordariomycetes	o__Hypocreales	f__Hypocreales_fam_Incertae_sedis	NA	NA
ASV350	GAAACGCGATATTTCTTGTGAATTGCAGAAGTGAATCATCAGTTTTTGAACGCACATTGCACTTTGGGGTATCCCCCAAAGTATACTTGTTTGAGCGTTGTTTCTCTCTTGGAATTGCTTTGCTCTTCTAAAATTTCGAATCAAATTCGTTTGAAAAACAACACTATTCAACCTCAGATCAAGTAGGATTACCCGCTGAACTTAA	0	0	0	0	0	0	0	0	0	0	0	0	0	11	0	0	0	162	0	0	173	GAAACGCGATATTTCTTGTGAATTGCAGAAGTGAATCATCAGTTTTTGAACGCACATTGCACTTTGGGGTATCCCCCAAAGTATACTTGTTTGAGCGTTGTTTCTCTCTTGGAATTGCTTTGCTCTTCTAAAATTTCGAATCAAATTCGTTTGAAAAACAACACTATTCAACCTCAGATCAAGTAGGATTACCCGCTGAACTTAA	Fungi	Ascomycota	Saccharomycetes	Saccharomycetales	Dipodascaceae	NA	NA	p__Ascomycota	c__Saccharomycetes	o__Saccharomycetales	f__Dipodascaceae	Dipodascus	geotrichum
ASV351	GAAATGCGATAAGTAATGTGAATTGCAGAATTCAGTGAATCATCGAATCTTTGAACGCACCTTGCGCCTCTTGGTATTCCGAGAGGCATGCCTGTTTGAGTGTCATGAATCATCAATCCCACGGGTTTTTCACGAGCCTGTGTGGACTTGGAACTGGGCGTCTGCCTCACAAGGCTCGCCTCAAATGACTCAGTGGGAACTTCCTGACCTACGCCTGACGTGATAAGTTTCGTCTCGGCCGGTCCCGAGGCCCGCTCACAACCCCCCACACCCCTTTGACATTGACCTCAAATCAGGTAGGGCTACCCGCTGAACTTAA	0	0	27	0	19	10	37	0	23	0	6	0	0	3	0	37	4	0	0	6	172	GAAATGCGATAAGTAATGTGAATTGCAGAATTCAGTGAATCATCGAATCTTTGAACGCACCTTGCGCCTCTTGGTATTCCGAGAGGCATGCCTGTTTGAGTGTCATGAATCATCAATCCCACGGGTTTTTCACGAGCCTGTGTGGACTTGGAACTGGGCGTCTGCCTCACAAGGCTCGCCTCAAATGACTCAGTGGGAACTTCCTGACCTACGCCTGACGTGATAAGTTTCGTCTCGGCCGGTCCCGAGGCCCGCTCACAACCCCCCACACCCCTTTGACATTGACCTCAAATCAGGTAGGGCTACCCGCTGAACTTAA	Fungi	Basidiomycota	Tremellomycetes	Tremellales	Cuniculitremaceae	Kockovaella	litseae	p__Basidiomycota	c__Tremellomycetes	o__Tremellales	f__Cuniculitremaceae	Kockovaella	NA
ASV352	CGACATGCGAAACGTAATGTGAACCGCCGTGGATCATCGAGTTCTTGAACGCACATTGCCCCCATGCACGGGTGGGCGGGGAGCACACTTGTACCCTGACTAGACACACACACACACGGTCTTTCCCCCCCACGCGTGTAAGAGTACCCGCTGAACTTAAGCATATCAATAAGCGGAGGATAGTTGAGATCGGAAGAGCAC	0	0	0	0	0	0	0	0	171	0	0	0	0	0	0	0	0	0	0	0	171	CGACATGCGAAACGTAATGTGAACCGCCGTGGATCATCGAGTTCTTGAACGCACATTGCCCCCATGCACGGGTGGGCGGGGAGCACACTTGTACCCTGACTAGACACACACACACACGGTCTTTCCCCCCCACGCGTGTAAGAGTACCCGCTGAACTTAAGCATATCAATAAGCGGAGGATAGTTGAGATCGGAAGAGCAC	Fungi	Ascomycota	NA	NA	NA	NA	NA	NA	NA	NA	NA	NA	NA
ASV353	GAAATGCGATAAGTAATGTGAATTGCAGAATTCAGTGAATCATCGAATCTTTGAACGCACATTGCGCCCATTAGTATTCTAGTGGGCATGCCTGTTCGAGCGTCATTTCAAACCATCAAGCCCTATTTGCTTGGCGTTGGGAGACCGCCGGGCCTCGTCCCGGCGGCTCCTCAAATCCATCGGCGGAGTCGTAGCGACCCAAGCGTAGTAATTCTTTCCTCGCTTCAGGTGTTAATACTGACGTCTAGCCGCTAAACCCTTCTAATCTTTTTTAGTCTTGACCTCGGATCAGGTAGGAATACCCGCTGAACTTAA	0	11	0	31	0	15	26	0	26	24	0	0	0	0	0	21	15	0	0	0	169	GAAATGCGATAAGTAATGTGAATTGCAGAATTCAGTGAATCATCGAATCTTTGAACGCACATTGCGCCCATTAGTATTCTAGTGGGCATGCCTGTTCGAGCGTCATTTCAAACCATCAAGCCCTATTTGCTTGGCGTTGGGAGACCGCCGGGCCTCGTCCCGGCGGCTCCTCAAATCCATCGGCGGAGTCGTAGCGACCCAAGCGTAGTAATTCTTTCCTCGCTTCAGGTGTTAATACTGACGTCTAGCCGCTAAACCCTTCTAATCTTTTTTAGTCTTGACCTCGGATCAGGTAGGAATACCCGCTGAACTTAA	Fungi	Ascomycota	Sordariomycetes	Xylariales	Diatrypaceae	Eutypella	NA	p__Ascomycota	c__Sordariomycetes	o__Xylariales	f__Diatrypaceae	Eutypella	NA
ASV354	GAAATGCGATAAGTAATGTGAATTGCAGAATTCAGTGAATCATCGAATCTTTGAACGCACCTTGCGCCTCTTGGTATTCCGAGAGGCATGCCTGTTTGAGTGTCATGAAACCTCAATCCCCATGGGTTTTCACAAACCCATGGTGGACTTGGACTTGGGCGTCTGCCTACCCAGGCTCGCCTCAAATGGCTCAGTGGGATCACCTTTGAACCTATGCCTGACGTAATAAGTTTCGTCATCGGCCGGTCGCTGGTGCCTGCTTCCAACCACCAATCCATCTTTTGACATTGACCTCAAATCAGGTAGGGCTACCCGCTGAACTTAA	0	0	18	0	19	0	75	0	53	0	0	0	0	3	0	0	0	0	0	0	168	GAAATGCGATAAGTAATGTGAATTGCAGAATTCAGTGAATCATCGAATCTTTGAACGCACCTTGCGCCTCTTGGTATTCCGAGAGGCATGCCTGTTTGAGTGTCATGAAACCTCAATCCCCATGGGTTTTCACAAACCCATGGTGGACTTGGACTTGGGCGTCTGCCTACCCAGGCTCGCCTCAAATGGCTCAGTGGGATCACCTTTGAACCTATGCCTGACGTAATAAGTTTCGTCATCGGCCGGTCGCTGGTGCCTGCTTCCAACCACCAATCCATCTTTTGACATTGACCTCAAATCAGGTAGGGCTACCCGCTGAACTTAA	Fungi	Basidiomycota	Tremellomycetes	Tremellales	Cuniculitremaceae	Kockovaella	NA	p__Basidiomycota	c__Tremellomycetes	o__Tremellales	f__Cuniculitremaceae	Kockovaella	NA
ASV355	CCCCCCCCCCCCCCCCTTTTCAAGCAGAAGACGGCATACGAGATAGTCAGGAGTGACTGGAGTTCAGACGTGTGCTCTTCCGATCTGGCCTGGCATCGATGAAGAACGCAGCATATCAATAAGCGGAGGACGTACGTCAAGTGCATCGATGAAGAACGCAGCATATCAATAAGCGGAGGACGCCTGAGATCGGAAGAGCGTCGTGTAGGGAAAGAGTGTGTTGCTGTGTGTAGATCTCGGTGGTCGCCGTATCATTAAAAAGGGGGGGGGGGGGGGGGGGGGGGGGGGGGGGGGGGGGGGGGGGGGGGGGGG	0	0	0	0	0	0	0	0	0	0	0	0	167	0	0	0	0	0	0	0	167	CCCCCCCCCCCCCCCCTTTTCAAGCAGAAGACGGCATACGAGATAGTCAGGAGTGACTGGAGTTCAGACGTGTGCTCTTCCGATCTGGCCTGGCATCGATGAAGAACGCAGCATATCAATAAGCGGAGGACGTACGTCAAGTGCATCGATGAAGAACGCAGCATATCAATAAGCGGAGGACGCCTGAGATCGGAAGAGCGTCGTGTAGGGAAAGAGTGTGTTGCTGTGTGTAGATCTCGGTGGTCGCCGTATCATTAAAAAGGGGGGGGGGGGGGGGGGGGGGGGGGGGGGGGGGGGGGGGGGGGGGGGGGG	Fungi	NA	NA	NA	NA	NA	NA	p__Ascomycota	NA	NA	NA	NA	NA
ASV356	AACACACTCTTTCCCTACACGACGCTCTTCCGATCTGGCCTGGCATCGATGAAGAACGCAGCATATCAATAAGCGGAGGACGTACGTCAAGTGCATCGATGAAGAACGCAGCATATCAATAAGCGGAGGACGTACGTCAAGTGCATCGATGAAGAACGCAGCATATCAATAAGCGGAGGAAGCTAGAGATCGGAAGAGCACACGTCTGAACTCCAGTCACTCCTGACTATCTCGTATGCCGTCTTCTGCTTGAAAAGGGGGG	0	0	0	0	0	0	0	0	0	0	0	0	0	0	0	0	0	167	0	0	167	AACACACTCTTTCCCTACACGACGCTCTTCCGATCTGGCCTGGCATCGATGAAGAACGCAGCATATCAATAAGCGGAGGACGTACGTCAAGTGCATCGATGAAGAACGCAGCATATCAATAAGCGGAGGACGTACGTCAAGTGCATCGATGAAGAACGCAGCATATCAATAAGCGGAGGAAGCTAGAGATCGGAAGAGCACACGTCTGAACTCCAGTCACTCCTGACTATCTCGTATGCCGTCTTCTGCTTGAAAAGGGGGG	Fungi	Ascomycota	NA	NA	NA	NA	NA	p__Ascomycota	NA	NA	NA	NA	NA
ASV357	GAAATGCGATAAGTAATGTGAATTGCAGAATTCAGTGAATCATCGAATCTTTGAACGCACCTTGCGCCCTCTGGTATTCCGGAGGGCATGCCTGTTTGAGTGTCATGTAGACTCAACCCCCCTGGTTTATGACCGGGAAGGGTTGGATGTGGGCGCTGCCAATTGCTGGCTCGCCTTAAATGTCTTAGCGGCTTAGAAGCCCCGACCTAGCGTAATAAGTTTCGCTGGAGAGGGTGTGGATGACTGCTTACAATCGCCCTCGGGCAATCTTTTGACTCTGGCCTCAAATCAGGTAGGACTACCCGCTGAACTTAA	0	0	0	0	0	6	0	0	0	0	32	60	17	0	0	0	10	0	41	0	166	GAAATGCGATAAGTAATGTGAATTGCAGAATTCAGTGAATCATCGAATCTTTGAACGCACCTTGCGCCCTCTGGTATTCCGGAGGGCATGCCTGTTTGAGTGTCATGTAGACTCAACCCCCCTGGTTTATGACCGGGAAGGGTTGGATGTGGGCGCTGCCAATTGCTGGCTCGCCTTAAATGTCTTAGCGGCTTAGAAGCCCCGACCTAGCGTAATAAGTTTCGCTGGAGAGGGTGTGGATGACTGCTTACAATCGCCCTCGGGCAATCTTTTGACTCTGGCCTCAAATCAGGTAGGACTACCCGCTGAACTTAA	Fungi	Basidiomycota	Tremellomycetes	Tremellales	Trimorphomycetaceae	Saitozyma	flava	p__Basidiomycota	c__Tremellomycetes	o__Tremellales	f__Trimorphomycetaceae	Saitozyma	flava
ASV358	GAAATGCGATAAGTAATGTGAATTGCAGAATTCAGTGAATCATCGAATCTTTGAACGCACATTGCGCCCGCCAGCATTCTGGCGGGCATGCCTGTTCGAGCGTCATTTCAACCCTCGAGCTCGTCTTTATTGACGAGATCGGTGTTGGGATCCGGCGAGCGGGGGACTCACGTCCCTCTGCCGGTCCCGAAATTCAGTGGCGGCCCGTTGCGGCGACCTCTGCGTAGTAACTTAACCTCGCACTGGGACAGCAGCGCGGCCACGCCGTAAAACCCCCGACTTTTTTAAGGTTGACCTCGAATCAGGTAGGACTACCCGCTGAACTTAA	0	0	8	34	16	37	0	0	50	16	0	0	0	0	0	0	0	0	0	0	161	GAAATGCGATAAGTAATGTGAATTGCAGAATTCAGTGAATCATCGAATCTTTGAACGCACATTGCGCCCGCCAGCATTCTGGCGGGCATGCCTGTTCGAGCGTCATTTCAACCCTCGAGCTCGTCTTTATTGACGAGATCGGTGTTGGGATCCGGCGAGCGGGGGACTCACGTCCCTCTGCCGGTCCCGAAATTCAGTGGCGGCCCGTTGCGGCGACCTCTGCGTAGTAACTTAACCTCGCACTGGGACAGCAGCGCGGCCACGCCGTAAAACCCCCGACTTTTTTAAGGTTGACCTCGAATCAGGTAGGACTACCCGCTGAACTTAA	Fungi	Ascomycota	Sordariomycetes	Hypocreales	Cordycipitaceae	Simplicillium	lanosoniveum	p__Ascomycota	c__Sordariomycetes	o__Hypocreales	f__Cordycipitaceae	Simplicillium	subtropicum
ASV359	GAAATGCGATAAGTAATGTGAATTGCAGAATTCAGTGAATCATCGAATCTTTGAACGCACATTGCGCCCATTAGTATTCTAGTGGGCATGCCTGTTCGAGCGTCATTTCAACCATCAAGCCCTATTTGCTTGGCGTTGGGAGACTTGTAGGCCCGGCCTGCAAGCTCCTGAAATAGATCGGCGGAGTCGTGGCGACCCTCAGCGTAGTAATTCTTCTCGCTTTAGGTGTCGGCGCTGGCGTTTAGCCGTTAAACCCCCTATTTTTTTAGTCTTGACCTCGGATCAGGTAGGAATACCCGCTGAACTTAA	22	0	0	45	0	0	85	0	0	0	0	0	0	0	0	0	0	8	0	0	160	GAAATGCGATAAGTAATGTGAATTGCAGAATTCAGTGAATCATCGAATCTTTGAACGCACATTGCGCCCATTAGTATTCTAGTGGGCATGCCTGTTCGAGCGTCATTTCAACCATCAAGCCCTATTTGCTTGGCGTTGGGAGACTTGTAGGCCCGGCCTGCAAGCTCCTGAAATAGATCGGCGGAGTCGTGGCGACCCTCAGCGTAGTAATTCTTCTCGCTTTAGGTGTCGGCGCTGGCGTTTAGCCGTTAAACCCCCTATTTTTTTAGTCTTGACCTCGGATCAGGTAGGAATACCCGCTGAACTTAA	Fungi	Ascomycota	Sordariomycetes	Xylariales	Diatrypaceae	Peroneutypa	scoparia	p__Ascomycota	c__Sordariomycetes	o__Xylariales	f__Diatrypaceae	Peroneutypa	scoparia
ASV360	GAAATGCGATAAGTAATGTGAATTGCAGAATTCAGTGAATCATCGAATCTTTGAACGCACATTGCGCCCATTAGTATTCTAGTGGGCATGCCTGTTCGAGCGTCATTTCAACCCTCAAGCACAGCTTGGTGTTGGGATTCGTAGTTCTGAACTACGGTCCCCAAATCTATTGGCGGTCACGTCGAGCTTCCATAGCGTAGTAATTACACCTCGTTACTGGTAATCGTCGCGGCCACGCCGTTAAACCCCAACTTCTGAATGTTGACCTCGGATCAGGTAGGAATACCCGCTGAACTTAA	0	111	0	0	0	0	0	49	0	0	0	0	0	0	0	0	0	0	0	0	160	GAAATGCGATAAGTAATGTGAATTGCAGAATTCAGTGAATCATCGAATCTTTGAACGCACATTGCGCCCATTAGTATTCTAGTGGGCATGCCTGTTCGAGCGTCATTTCAACCCTCAAGCACAGCTTGGTGTTGGGATTCGTAGTTCTGAACTACGGTCCCCAAATCTATTGGCGGTCACGTCGAGCTTCCATAGCGTAGTAATTACACCTCGTTACTGGTAATCGTCGCGGCCACGCCGTTAAACCCCAACTTCTGAATGTTGACCTCGGATCAGGTAGGAATACCCGCTGAACTTAA	Fungi	Ascomycota	Sordariomycetes	Hypocreales	Nectriaceae	Fusarium	polyphialidicum	p__Ascomycota	c__Sordariomycetes	o__Hypocreales	f__Nectriaceae	Fusarium	polyphialidicum
ASV361	GAAATGCGATACGTAATGTGAATTGCAGAATTCAGTGAATCATCGAGTCTTTGAACGCACATTGCGCCCTCTGGTATTCCGGGGGGCATGCCTGTCCGAGCGTCATTGCTGCCCTCAAGCACGGCTTGTGTGTTGGGCCCCCGTCCCGGTTCTTTAAGCCGGGACGGGCCCGAAAGGCAGCGGCGGCACCGTGTCCGGTCCTCGAGTGTATGGGGCTCTGTCACCCACTCGTGTAGGTCCGGCCGGCGGCCAGCCTCTTCAACCAAACTTTTAACCAGGTTGACCTCGGATCAGGTAGGGATACCCGCTGAACTTAA	0	0	96	0	0	0	0	0	64	0	0	0	0	0	0	0	0	0	0	0	160	GAAATGCGATACGTAATGTGAATTGCAGAATTCAGTGAATCATCGAGTCTTTGAACGCACATTGCGCCCTCTGGTATTCCGGGGGGCATGCCTGTCCGAGCGTCATTGCTGCCCTCAAGCACGGCTTGTGTGTTGGGCCCCCGTCCCGGTTCTTTAAGCCGGGACGGGCCCGAAAGGCAGCGGCGGCACCGTGTCCGGTCCTCGAGTGTATGGGGCTCTGTCACCCACTCGTGTAGGTCCGGCCGGCGGCCAGCCTCTTCAACCAAACTTTTAACCAGGTTGACCTCGGATCAGGTAGGGATACCCGCTGAACTTAA	Fungi	Ascomycota	Eurotiomycetes	Eurotiales	Aspergillaceae	Aspergillus	restrictus	p__Ascomycota	c__Eurotiomycetes	o__Eurotiales	f__Aspergillaceae	Aspergillus	restrictus
ASV362	GAAATGCGATAATTAATGTGAATTGCAGAATTCAGTGAATCATCGAGTCTTTGAACGCACATTGCACCCCCTGGTATTCCGGGGGGTATGCCTGTCCGAGCGTCATTGCTGCCCTCAAGCACGGCTTGTGTGTTGGGTCGTCGTCCCCCCGGGGACGGGCCCGAAAGGCAGCGGCGGCACCGCGTCCGGTCCTCGAGCGTATGGGGCTTTGTCACCCGCTCTTGTAGGCCCGGCCGGCGCTGGCCGACGCTGAAAAGCAACCAACTATTTCTCCAGGTTGACCTCGGATCAGGTAGGGATACCCGCTGAACTTAA	0	0	0	0	0	0	0	0	0	0	0	0	159	0	0	0	0	0	0	0	159	GAAATGCGATAATTAATGTGAATTGCAGAATTCAGTGAATCATCGAGTCTTTGAACGCACATTGCACCCCCTGGTATTCCGGGGGGTATGCCTGTCCGAGCGTCATTGCTGCCCTCAAGCACGGCTTGTGTGTTGGGTCGTCGTCCCCCCGGGGACGGGCCCGAAAGGCAGCGGCGGCACCGCGTCCGGTCCTCGAGCGTATGGGGCTTTGTCACCCGCTCTTGTAGGCCCGGCCGGCGCTGGCCGACGCTGAAAAGCAACCAACTATTTCTCCAGGTTGACCTCGGATCAGGTAGGGATACCCGCTGAACTTAA	Fungi	Ascomycota	Eurotiomycetes	Eurotiales	Aspergillaceae	Aspergillus	bridgeri	p__Ascomycota	c__Eurotiomycetes	o__Eurotiales	f__Aspergillaceae	Aspergillus	sclerotiorum
ASV363	GAAATGCGATAAGTAATGTGAATTGCAGAATTCAGTGAATCATCGAATCTTTGAACGCACATTGCGCCCATTAGTATTCTAGTGGGCATGCCTGTTCGAGCGTCATTTCAACCCCTAAGCACAGCTTATTGTTGGGCGTCTACGTCTGTAGTGCCTCAAAGACATTGGCGGAGCGGCAGCAGTCCTCTGAGCGTAGTAATTCTTTATCTCGCTTTTGTTAGGCGCTGCCCCCCCGGCCGTAAAACCCCCCATTTTTTCTGGTTGACCTCGGATCAGGTAGGAATACCCGCTGAACTTAA	0	0	0	0	0	0	0	0	0	0	0	0	0	0	0	0	0	0	159	0	159	GAAATGCGATAAGTAATGTGAATTGCAGAATTCAGTGAATCATCGAATCTTTGAACGCACATTGCGCCCATTAGTATTCTAGTGGGCATGCCTGTTCGAGCGTCATTTCAACCCCTAAGCACAGCTTATTGTTGGGCGTCTACGTCTGTAGTGCCTCAAAGACATTGGCGGAGCGGCAGCAGTCCTCTGAGCGTAGTAATTCTTTATCTCGCTTTTGTTAGGCGCTGCCCCCCCGGCCGTAAAACCCCCCATTTTTTCTGGTTGACCTCGGATCAGGTAGGAATACCCGCTGAACTTAA	Fungi	Ascomycota	Sordariomycetes	Trichosphaeriales	Trichosphaeriaceae	Nigrospora	oryzae	p__Ascomycota	c__Sordariomycetes	o__Trichosphaeriales	f__Trichosphaeriaceae	Nigrospora	oryzae
ASV364	GAAATGCGATAAGTAATGTGAATTGCAGAATTCAGTGAATCATCGAATCTTTGAACGCACATTGCGCCCCTTGGTATTCCGAGGGGCATGCCTGTTCGAGCGTCATTATGACCACTCAAGCCTGGCTTGGTGTTGGGGTCCGCGGTCCCGCGGCCCTTAAACTCAGTGGCGGCGCCATCTGGCTCTAAGCGTAGTAATACTCCTCGCTACAGGGTCCCGATGGATGCTTGCCAGCAACCCCGATCTCACGGTTGACCTCGGATCAGGTAGGGATACCCGCTGAACTTAA	143	0	0	0	0	14	0	0	0	0	0	0	0	0	0	0	0	0	0	0	157	GAAATGCGATAAGTAATGTGAATTGCAGAATTCAGTGAATCATCGAATCTTTGAACGCACATTGCGCCCCTTGGTATTCCGAGGGGCATGCCTGTTCGAGCGTCATTATGACCACTCAAGCCTGGCTTGGTGTTGGGGTCCGCGGTCCCGCGGCCCTTAAACTCAGTGGCGGCGCCATCTGGCTCTAAGCGTAGTAATACTCCTCGCTACAGGGTCCCGATGGATGCTTGCCAGCAACCCCGATCTCACGGTTGACCTCGGATCAGGTAGGGATACCCGCTGAACTTAA	Fungi	Ascomycota	Leotiomycetes	Helotiales	Hyaloscyphaceae	Hyaloscypha	aureliella	p__Ascomycota	c__Leotiomycetes	o__Helotiales	f__Hyaloscyphaceae	Hyaloscypha	NA
ASV365	CACTCTTTCCCTACACGACGCTCTTCCGATCTGGCCTGGCATCGATGAAGAACGCAGCATATCAATAAGCGGAGGACGTACGTCAAGTGCATCGATGAAGAACGCAGCATATCAATAAGCGGAGGACGAAACAGCTGGCCTGGCATCGATGAAGAACGCAGCATATCAATAAGCGGAGGACCACTCAGATCGGAAGAGCACACGTCTGAACTCCAGTCACTCCTGACTATCTCGTATGCCGTCTTCTGCTTGAAAAGG	0	0	157	0	0	0	0	0	0	0	0	0	0	0	0	0	0	0	0	0	157	CACTCTTTCCCTACACGACGCTCTTCCGATCTGGCCTGGCATCGATGAAGAACGCAGCATATCAATAAGCGGAGGACGTACGTCAAGTGCATCGATGAAGAACGCAGCATATCAATAAGCGGAGGACGAAACAGCTGGCCTGGCATCGATGAAGAACGCAGCATATCAATAAGCGGAGGACCACTCAGATCGGAAGAGCACACGTCTGAACTCCAGTCACTCCTGACTATCTCGTATGCCGTCTTCTGCTTGAAAAGG	Fungi	Ascomycota	Dothideomycetes	Capnodiales	NA	NA	NA	p__Ascomycota	NA	NA	NA	NA	NA
ASV366	GAAATGCGATAAGTAATGTGAATTGCAGAATTCAGTGAATCATCGAATCTTTGAACGCACCTTGCACTCCTTGGTATTCCGAGGAGTATGCCTGTTTGAGTCTCATGGAATTCTCAACCCCTAAATTTTGTAATGAAGTTTAGTGGGCTTGGACTTGGAGGTTGTGTCGGCTTCTAGTCGACTCCTCTGAAATGCATTAGCGTGAATCTTACGGATCGCCTTCAGTGTGATAATTATCTGCGCTGTGGTGTTGAAGTATTTATTAGTTCATGCTTATAGTCGTCTCTTACCGAGACAATTTATGACAATCTGAGCTCAAATCAGGTAGGACTACCCGCTGAACTTAA	8	0	11	39	0	0	33	11	0	36	6	0	0	5	0	0	0	0	7	0	156	GAAATGCGATAAGTAATGTGAATTGCAGAATTCAGTGAATCATCGAATCTTTGAACGCACCTTGCACTCCTTGGTATTCCGAGGAGTATGCCTGTTTGAGTCTCATGGAATTCTCAACCCCTAAATTTTGTAATGAAGTTTAGTGGGCTTGGACTTGGAGGTTGTGTCGGCTTCTAGTCGACTCCTCTGAAATGCATTAGCGTGAATCTTACGGATCGCCTTCAGTGTGATAATTATCTGCGCTGTGGTGTTGAAGTATTTATTAGTTCATGCTTATAGTCGTCTCTTACCGAGACAATTTATGACAATCTGAGCTCAAATCAGGTAGGACTACCCGCTGAACTTAA	Fungi	Basidiomycota	Agaricomycetes	Polyporales	Irpicaceae	Ceriporia	lacerata	p__Basidiomycota	c__Agaricomycetes	o__Polyporales	f__Irpicaceae	Ceriporia	lacerata
ASV367	GAAATGCGATAAGTAATGCGAATTGCAGAATTCAGTGAGTCATCGAATCTTTGAACGCACATTGCGCCCGCCGGTATCCCGGCGGGCATGCCTGTCCGAGCGTCATTTCAACAGCTGGAGCGCCGCAGCGTTCCGTGTTGGGGCGGCGCGGCCCGTGCCGCGCGCTCTGAAAACCAGTGGCGGATCCGCCGCGGACCCGAGCGCAGTAAACTACTCTCGCTCAGGGCTCCCGCGGCGCGTTTTCGGCCGTTAAACCCACTGCTCCGGCAGCCCAGGTTGACCTCGGATCAGGTAGGAATACCCGCTGAACTTAA	0	6	0	12	29	8	60	0	25	16	0	0	0	0	0	0	0	0	0	0	156	GAAATGCGATAAGTAATGCGAATTGCAGAATTCAGTGAGTCATCGAATCTTTGAACGCACATTGCGCCCGCCGGTATCCCGGCGGGCATGCCTGTCCGAGCGTCATTTCAACAGCTGGAGCGCCGCAGCGTTCCGTGTTGGGGCGGCGCGGCCCGTGCCGCGCGCTCTGAAAACCAGTGGCGGATCCGCCGCGGACCCGAGCGCAGTAAACTACTCTCGCTCAGGGCTCCCGCGGCGCGTTTTCGGCCGTTAAACCCACTGCTCCGGCAGCCCAGGTTGACCTCGGATCAGGTAGGAATACCCGCTGAACTTAA	Fungi	Ascomycota	Sordariomycetes	NA	NA	NA	NA	p__Ascomycota	c__Sordariomycetes	NA	NA	NA	NA
ASV368	GAAATGCGATACGTAATGTGAATTGCAGAATTCAGTGAATCATCGAGTCTTTGAACGCACATTGCGCCCTCTGGTATTCCGGAGGGCATGCCTGTCCGAGCGTCATTGCTGCCCTCAAGCACGGCTTGTGTGTTGGGCTCCGTCCTCCTTCTGGGGGGACGGGCCCGAAAGGCAGCGGCGGCACCGCGTCCGGTCCTCGAGCGTATGGGGCTTTGTCACCCGCTCTGTAGGACTGGCCGGCGCCTGCCGATCAACCAAACTTTTTTCCAGGTTGACCTCGGATCAGGTAGGGATACCCGCTGAACTTAA	0	27	13	21	0	0	80	0	5	9	0	0	0	0	0	0	0	0	0	0	155	GAAATGCGATACGTAATGTGAATTGCAGAATTCAGTGAATCATCGAGTCTTTGAACGCACATTGCGCCCTCTGGTATTCCGGAGGGCATGCCTGTCCGAGCGTCATTGCTGCCCTCAAGCACGGCTTGTGTGTTGGGCTCCGTCCTCCTTCTGGGGGGACGGGCCCGAAAGGCAGCGGCGGCACCGCGTCCGGTCCTCGAGCGTATGGGGCTTTGTCACCCGCTCTGTAGGACTGGCCGGCGCCTGCCGATCAACCAAACTTTTTTCCAGGTTGACCTCGGATCAGGTAGGGATACCCGCTGAACTTAA	Fungi	Ascomycota	Eurotiomycetes	Eurotiales	Aspergillaceae	Penicillium	olsonii	p__Ascomycota	c__Eurotiomycetes	o__Eurotiales	f__Aspergillaceae	Penicillium	brevicompactum
ASV369	GAAATGCGATAAGTAATGTGAATTGCAGAATTCAGTGAATCATCGAATCTTTGAACGCACATTGCGCCCATTAGTATTCTAGTGGGCATGCCTGTTCGAGCGTCATTTCAACCCATCAAGCTCTAATTTTTGCTTGGCGTTGGGAGAACGCGGGGCCCTGGAGCCCCGCGCCTCCTCAAATCCATCGGCGGAGTCGTAGCGACCCAAGCGTAGTAATTCTTTCTCGCTTTAGGTGTTTTGCTGCTGGCGTCTAGCCGCTAAACCCCCTATTCTTTTTAGGTTTGACCTCGGATCAGGTAGGAATACCCGCTGAACTTAA	0	0	0	19	45	0	0	0	38	0	0	0	0	0	53	0	0	0	0	0	155	GAAATGCGATAAGTAATGTGAATTGCAGAATTCAGTGAATCATCGAATCTTTGAACGCACATTGCGCCCATTAGTATTCTAGTGGGCATGCCTGTTCGAGCGTCATTTCAACCCATCAAGCTCTAATTTTTGCTTGGCGTTGGGAGAACGCGGGGCCCTGGAGCCCCGCGCCTCCTCAAATCCATCGGCGGAGTCGTAGCGACCCAAGCGTAGTAATTCTTTCTCGCTTTAGGTGTTTTGCTGCTGGCGTCTAGCCGCTAAACCCCCTATTCTTTTTAGGTTTGACCTCGGATCAGGTAGGAATACCCGCTGAACTTAA	Fungi	Ascomycota	Sordariomycetes	Xylariales	Diatrypaceae	NA	NA	p__Ascomycota	c__Sordariomycetes	o__Xylariales	f__Diatrypaceae	NA	NA
ASV370	GAAATGCGATAAGTAATGTGAATTGCAGAATTCAGTGAATCATCGAATCTTTGAACGCACCTTGCGCCCTCTGGTATTCCGGAGGGCATGCCTGTTTGAGTGTCATGTAGACTCAACCCCCCTGGTTTATGATCGGGAAGGGTTGGATGTGGGCGCTGCCAATTGCTGGCTCGCCTTAAATGTCTTAGCGGCTTAGAAGCCCCGACCTAGCGTAATAAGTTTCGCTGGAGAGGGTGTGGATGACTGCTTACAATCGCCCTTGGGCAATCTTTTGACTCTGGCCTCAAATCAGGTAGGACTACCCGCTGAACTTAA	0	0	0	0	0	0	0	0	0	0	0	0	0	0	0	155	0	0	0	0	155	GAAATGCGATAAGTAATGTGAATTGCAGAATTCAGTGAATCATCGAATCTTTGAACGCACCTTGCGCCCTCTGGTATTCCGGAGGGCATGCCTGTTTGAGTGTCATGTAGACTCAACCCCCCTGGTTTATGATCGGGAAGGGTTGGATGTGGGCGCTGCCAATTGCTGGCTCGCCTTAAATGTCTTAGCGGCTTAGAAGCCCCGACCTAGCGTAATAAGTTTCGCTGGAGAGGGTGTGGATGACTGCTTACAATCGCCCTTGGGCAATCTTTTGACTCTGGCCTCAAATCAGGTAGGACTACCCGCTGAACTTAA	Fungi	Basidiomycota	Tremellomycetes	Tremellales	Trimorphomycetaceae	Saitozyma	flava	p__Basidiomycota	c__Tremellomycetes	o__Tremellales	f__Trimorphomycetaceae	Saitozyma	flava
ASV371	GAAATGCGATAAGTAGTGTGAATTGCAGAATTCAGTGAATCATCGAATCTTTGAACGCACATTGCGCCCCTTGGTATTCCATGGGGCATGCCTGTTCGAGCGTCATTTGTACCTTCAAGCTTTGCTTGGTGTTGGGTGTTTGTCTCGCCTCTGCGTGTAGACTCGCCTTAAAACAATTGGCAGCCGGCGTATTGATTTCGGAGCGCAGTACATCTCGCGCTTTGCACTCATAACGACGACGTCCAAAAGTACATTTTTACACTCTTGACCTCGGATCAGGTAGGGATACCCGCTGAACTTAA	0	19	0	0	14	0	0	0	0	0	31	14	0	12	0	32	0	0	31	0	153	GAAATGCGATAAGTAGTGTGAATTGCAGAATTCAGTGAATCATCGAATCTTTGAACGCACATTGCGCCCCTTGGTATTCCATGGGGCATGCCTGTTCGAGCGTCATTTGTACCTTCAAGCTTTGCTTGGTGTTGGGTGTTTGTCTCGCCTCTGCGTGTAGACTCGCCTTAAAACAATTGGCAGCCGGCGTATTGATTTCGGAGCGCAGTACATCTCGCGCTTTGCACTCATAACGACGACGTCCAAAAGTACATTTTTACACTCTTGACCTCGGATCAGGTAGGGATACCCGCTGAACTTAA	Fungi	Ascomycota	Dothideomycetes	Pleosporales	Didymellaceae	NA	NA	p__Ascomycota	c__Dothideomycetes	o__Pleosporales	f__Didymellaceae	NA	NA
ASV372	GAAATGCGATAAGTAATGTGAATTGCAGAATTCAGTGAATCATCGAATCTTTGAACGCACATTGCGCCCGCCGGTATTCCGGCGGGCATGCCTGTTCGAGCGTCATTTCACCACTCAAGCCCAGCTTGGTGTTGGGGCACCCGGGAAACCGGGGCCCCCAAGTCCATCGGCGGGCTCGTCGTGACCCTGAACGCAGTAAAACGCGGTAAAACGCGCCCTCGTTCGGCCGGTCAAGGCGGGTTCTTGCCGCTAAACACCCAATATAAACTCAGGTTGACCTCGGATCAGGTAGGAATACCCGCTGAACTTAA	0	0	0	0	4	0	0	0	0	0	0	0	2	0	120	5	0	0	22	0	153	GAAATGCGATAAGTAATGTGAATTGCAGAATTCAGTGAATCATCGAATCTTTGAACGCACATTGCGCCCGCCGGTATTCCGGCGGGCATGCCTGTTCGAGCGTCATTTCACCACTCAAGCCCAGCTTGGTGTTGGGGCACCCGGGAAACCGGGGCCCCCAAGTCCATCGGCGGGCTCGTCGTGACCCTGAACGCAGTAAAACGCGGTAAAACGCGCCCTCGTTCGGCCGGTCAAGGCGGGTTCTTGCCGCTAAACACCCAATATAAACTCAGGTTGACCTCGGATCAGGTAGGAATACCCGCTGAACTTAA	Fungi	Ascomycota	Sordariomycetes	Magnaporthales	Magnaporthaceae	Gaeumannomyces	caricis	p__Ascomycota	c__Sordariomycetes	o__Magnaporthales	f__Magnaporthaceae	Gaeumannomyces	caricis
ASV373	CCCCCCCCCCCTTTTTAATGATACGGCGACCACCGAGATCTACACACAGCAACACACTCTTTCCCTACACGACGCTCTTCCGATCTGGCCTGGCATCGATGAAGAACGCAGCATATCAATAAGCGGAGGACGTACGTCAAGTGCATCGATGAAGAACGCAGCATATCAATAAGCGGAGGAGCCATGAGATCGGAAGAGCACACGTCTGAACTCCAGTCACTCCTGACTATCTCGTATGCCGTCTTCTGCTTGAAAAGGGGGGGGGGGGGGGGGGGGGGGGGGGGGGGGGGGGGGGGGGGGGGGGGGGGGGGG	0	0	0	0	0	0	0	0	0	0	0	0	0	153	0	0	0	0	0	0	153	CCCCCCCCCCCTTTTTAATGATACGGCGACCACCGAGATCTACACACAGCAACACACTCTTTCCCTACACGACGCTCTTCCGATCTGGCCTGGCATCGATGAAGAACGCAGCATATCAATAAGCGGAGGACGTACGTCAAGTGCATCGATGAAGAACGCAGCATATCAATAAGCGGAGGAGCCATGAGATCGGAAGAGCACACGTCTGAACTCCAGTCACTCCTGACTATCTCGTATGCCGTCTTCTGCTTGAAAAGGGGGGGGGGGGGGGGGGGGGGGGGGGGGGGGGGGGGGGGGGGGGGGGGGGGGGGG	Fungi	Ascomycota	NA	NA	NA	NA	NA	p__Ascomycota	NA	NA	NA	NA	NA
ASV374	GAAATGCGATAAGTAATGTGAATTGCAGAATTCAGTGAATCATCGAATCTTTGAACGCACATTGCGCCCTCTGGTATTCCAGAGGGCATGCCTGTTCGAGCGTCATTTCAACCCTCAAGCGAGTTTTTGTTTTCTTCCTTGCTTGGTGTTGGGGCATTACCCTTGCGGTAAGCCCTGAAATTCAGTGGCGAGCTCGCTAGGACTCTGAGCGCAGTAGTGTAAACCTCGCTTTGGACCGTACTGGCGCGGCCTAGCCGTAAAACCCCCCCAACTTCTGAAAATTTGACCTCGGATCAGGTAGGAATACCCGCTGAACTTAA	5	7	8	41	5	0	8	7	7	38	0	0	4	0	0	0	0	0	22	0	152	GAAATGCGATAAGTAATGTGAATTGCAGAATTCAGTGAATCATCGAATCTTTGAACGCACATTGCGCCCTCTGGTATTCCAGAGGGCATGCCTGTTCGAGCGTCATTTCAACCCTCAAGCGAGTTTTTGTTTTCTTCCTTGCTTGGTGTTGGGGCATTACCCTTGCGGTAAGCCCTGAAATTCAGTGGCGAGCTCGCTAGGACTCTGAGCGCAGTAGTGTAAACCTCGCTTTGGACCGTACTGGCGCGGCCTAGCCGTAAAACCCCCCCAACTTCTGAAAATTTGACCTCGGATCAGGTAGGAATACCCGCTGAACTTAA	Fungi	Ascomycota	Sordariomycetes	Diaporthales	Valsaceae	NA	NA	p__Ascomycota	c__Sordariomycetes	o__Diaporthales	f__Valsaceae	NA	NA
ASV375	GAAATGCGATAAGTAATGTGAATTGCAGAATTCCGTGAATCATCGAATCTTTGAACGCACATTGCGCCCCCTGGCATTCCGGGGGGCATGCCTGTCCGAGCGTCATTTCTGCCCTCAAGCACGGCTTGTGTGTTGGGTGTGGTCCCCCCGGGGACCTGCCTGAAAGGCAGTGGCGACGCCCGCCTAGGTCCTCGAGCGTATGGGGCTCTGTCACCCGCTCGGGAAGGATCTACGGGCGTTGGTCTTCCATCATTTTTCCACGGTTGACCTCGGATCAGGTAGGAGTTACCCGCTGAACTTAA	12	17	0	8	0	6	10	5	8	8	0	0	0	0	20	16	0	11	30	0	151	GAAATGCGATAAGTAATGTGAATTGCAGAATTCCGTGAATCATCGAATCTTTGAACGCACATTGCGCCCCCTGGCATTCCGGGGGGCATGCCTGTCCGAGCGTCATTTCTGCCCTCAAGCACGGCTTGTGTGTTGGGTGTGGTCCCCCCGGGGACCTGCCTGAAAGGCAGTGGCGACGCCCGCCTAGGTCCTCGAGCGTATGGGGCTCTGTCACCCGCTCGGGAAGGATCTACGGGCGTTGGTCTTCCATCATTTTTCCACGGTTGACCTCGGATCAGGTAGGAGTTACCCGCTGAACTTAA	Fungi	Ascomycota	Eurotiomycetes	Eurotiales	Trichocomaceae	Talaromyces	NA	p__Ascomycota	c__Eurotiomycetes	o__Eurotiales	f__Trichocomaceae	Talaromyces	erythromellis
ASV376	GAAATGCGATAAGTAATGTGAATTGCAGAATTCAGTGAATCATCGAATCTTTGAACGCACATTGCGCCCTCCAGTATTCTGGTGGGCATGCCTGTCCGAGCGTCATTTCAACCCTCAGGCCCGGCCTGGTGTTGGGGATTGGCCTTCACGGCCAGCCCCGAAATGCAGTGGCGGCCCTCCGCAACTCCTCTGTGTAGTAGTGATACCCGCATTGGATAGTGGTTGCGCCTCGCCGTAAAACCTCCAACTTCTCAAGGTTGACCTCGGATCAGGTAGGAATACCCGCTGAACTTAA	0	0	0	0	19	0	0	0	0	0	0	0	0	0	0	0	0	0	0	132	151	GAAATGCGATAAGTAATGTGAATTGCAGAATTCAGTGAATCATCGAATCTTTGAACGCACATTGCGCCCTCCAGTATTCTGGTGGGCATGCCTGTCCGAGCGTCATTTCAACCCTCAGGCCCGGCCTGGTGTTGGGGATTGGCCTTCACGGCCAGCCCCGAAATGCAGTGGCGGCCCTCCGCAACTCCTCTGTGTAGTAGTGATACCCGCATTGGATAGTGGTTGCGCCTCGCCGTAAAACCTCCAACTTCTCAAGGTTGACCTCGGATCAGGTAGGAATACCCGCTGAACTTAA	Fungi	Ascomycota	Sordariomycetes	Hypocreales	Hypocreales_fam_Incertae_sedis	Acremonium	hennebertii	p__Ascomycota	c__Sordariomycetes	o__Hypocreales	f__Hypocreales_fam_Incertae_sedis	Acremonium	hennebertii
ASV377	GAAACGCGATAAGTAGTGTGAATTGCAGAATTCAGTGAATCATCGAATCTTTGAACGCACATGGCGCCCCCTGGTATTCCGGGGGGCATGCCTGTCCGAGCGTCATTACACCAATCAAGCCTGGCTTGGTATTGGGCGACGGGGGCCGTCACACGCCCCCGCGCCCCAAAGACCCGACCGGCGGGACGGACCAAATCTCAGCGTTGTGCAAACCATTGTCGCTGGCGAGATGGGACGGCCGAGCCGTGAAAACACCCCCTTCTTCTGTAATGTTGACCTCGGATCAGGTAGGGATACCCGCTGAACTTAA	0	0	0	0	0	0	0	0	0	0	0	139	0	0	0	0	12	0	0	0	151	GAAACGCGATAAGTAGTGTGAATTGCAGAATTCAGTGAATCATCGAATCTTTGAACGCACATGGCGCCCCCTGGTATTCCGGGGGGCATGCCTGTCCGAGCGTCATTACACCAATCAAGCCTGGCTTGGTATTGGGCGACGGGGGCCGTCACACGCCCCCGCGCCCCAAAGACCCGACCGGCGGGACGGACCAAATCTCAGCGTTGTGCAAACCATTGTCGCTGGCGAGATGGGACGGCCGAGCCGTGAAAACACCCCCTTCTTCTGTAATGTTGACCTCGGATCAGGTAGGGATACCCGCTGAACTTAA	Fungi	Ascomycota	Dothideomycetes	Capnodiales	Neodevriesiaceae	Neodevriesia	shakazului	p__Ascomycota	c__Dothideomycetes	o__Capnodiales	f__Neodevriesiaceae	Neodevriesia	queenslandica
ASV378	CCCCCCCCCCCTTTTTAATGATACGGCGACCACCGAGATCTACACACAGCAACACACTCTTTCCCTACACGACGCTCTTCCGATCTGGCCTGGCATCGATGAAGAACGCAGCATATCAATAAGCGGAGGACGTACGTCAAGTGCATCGATGAAGAACGCAGCATATCAATAAGCGGAGGACGCCTGAGATCGGAAGAGCACACGTCTGAACTCCAGTCACTCCTGACTATCTCGTATGCCGTCTTCTGCTTGAAAAGGGGGGGGGGGGGGGGGGGGGGGGGGGGGGGGGGGGGGGGGGGGGGGGGGGGGGGG	0	0	0	0	0	0	0	0	0	0	0	0	151	0	0	0	0	0	0	0	151	CCCCCCCCCCCTTTTTAATGATACGGCGACCACCGAGATCTACACACAGCAACACACTCTTTCCCTACACGACGCTCTTCCGATCTGGCCTGGCATCGATGAAGAACGCAGCATATCAATAAGCGGAGGACGTACGTCAAGTGCATCGATGAAGAACGCAGCATATCAATAAGCGGAGGACGCCTGAGATCGGAAGAGCACACGTCTGAACTCCAGTCACTCCTGACTATCTCGTATGCCGTCTTCTGCTTGAAAAGGGGGGGGGGGGGGGGGGGGGGGGGGGGGGGGGGGGGGGGGGGGGGGGGGGGGGGG	Fungi	Ascomycota	NA	NA	NA	NA	NA	p__Ascomycota	NA	NA	NA	NA	NA
ASV379	CGACATGCGAAACGTAATGTGAACCGCCGTGGATCATCGAGTTCTTGAACGCACATTGCCCCCATGCACGGGTGGGCGGGGAGCACACTTGTACCCTGACTAGACACACACACACACGGTCTTTCCCCCCCACGCGTGTAAGAGTACCCGCTGAACTTAAGCATATCAATAAGCGGAGGATAGTTGAGATCGGAAGAGCGT	0	0	0	0	0	0	0	0	149	0	0	0	0	0	0	0	0	0	0	0	149	CGACATGCGAAACGTAATGTGAACCGCCGTGGATCATCGAGTTCTTGAACGCACATTGCCCCCATGCACGGGTGGGCGGGGAGCACACTTGTACCCTGACTAGACACACACACACACGGTCTTTCCCCCCCACGCGTGTAAGAGTACCCGCTGAACTTAAGCATATCAATAAGCGGAGGATAGTTGAGATCGGAAGAGCGT	Fungi	Ascomycota	NA	NA	NA	NA	NA	NA	NA	NA	NA	NA	NA
ASV380	GAAACGCGATAGGTAATGTGAATTGCAGAATTCAGTGAATCATCGAATCTTTGAACGCACCTTGCGCCCTTTGGTATTCCGAAGGGCATGCCTGTTTGAGTGTCATGAAACCTCACCCCAACCGGGTTTTTGCCCGGCCGGCGGTGGATTGGGCGTCTGCCGATTTACTGGCTCGCCTTAAAAGCATAAGCGCCTTGGATGTAATACGTTTCATCCTCTTGGGTGGCTGACAACCCCACATATCTCATGATCTGGCCTCAAATCAGGTAGGGCTACCCGCTGAACTTAA	0	0	0	0	0	0	0	0	0	0	0	0	0	0	0	148	0	0	0	0	148	GAAACGCGATAGGTAATGTGAATTGCAGAATTCAGTGAATCATCGAATCTTTGAACGCACCTTGCGCCCTTTGGTATTCCGAAGGGCATGCCTGTTTGAGTGTCATGAAACCTCACCCCAACCGGGTTTTTGCCCGGCCGGCGGTGGATTGGGCGTCTGCCGATTTACTGGCTCGCCTTAAAAGCATAAGCGCCTTGGATGTAATACGTTTCATCCTCTTGGGTGGCTGACAACCCCACATATCTCATGATCTGGCCTCAAATCAGGTAGGGCTACCCGCTGAACTTAA	Fungi	Basidiomycota	Tremellomycetes	Tremellales	Bulleribasidiaceae	Vishniacozyma	NA	p__Basidiomycota	c__Tremellomycetes	o__Tremellales	f__Bulleribasidiaceae	Vishniacozyma	NA
ASV381	GAAATGCGATAAGTAGTGTGAATTGCAGAATTCAGTGAATCATCGAATCTTTGAACGCACATTGCGCCCTTCGGTATTCCGTTGGGCATGCCTGTTCGAGCGTCATTTAAGCATTCAAGCTCAGCTTGGTGTTGGGTGCTTGTCCTCCCCCGCGGTGGACTCACCTCAAATGCATTGGCGGCCGGTATGTTGGCTTCGAGCGCAGTAGAAACGCGCCAGACGCCCTGACATGCTGGTCCCCCACAAGACCACTCTTTATAGCTTGACCTCGGATCAGGTAGGGATACCCGCTGAACTTAA	147	0	0	0	0	0	0	0	0	0	0	0	0	0	0	0	0	0	0	0	147	GAAATGCGATAAGTAGTGTGAATTGCAGAATTCAGTGAATCATCGAATCTTTGAACGCACATTGCGCCCTTCGGTATTCCGTTGGGCATGCCTGTTCGAGCGTCATTTAAGCATTCAAGCTCAGCTTGGTGTTGGGTGCTTGTCCTCCCCCGCGGTGGACTCACCTCAAATGCATTGGCGGCCGGTATGTTGGCTTCGAGCGCAGTAGAAACGCGCCAGACGCCCTGACATGCTGGTCCCCCACAAGACCACTCTTTATAGCTTGACCTCGGATCAGGTAGGGATACCCGCTGAACTTAA	Fungi	Ascomycota	Dothideomycetes	Pleosporales	Biatriosporaceae	Biatriospora	mackinnonii	p__Ascomycota	c__Dothideomycetes	o__Pleosporales	f__Biatriosporaceae	Biatriospora	mackinnonii
ASV382	GAAATGCGATACGTAGTGTGAATTGCAGAATTCAGTGAATCATCGAATCTTTGAACGCACATTGCGCCCTTTGGCATTCCTTAGGGCATGCCTGTTCGAGCGTCATTTTCACCCATCAAGCCCGGCTTGGTGTTGGGCGCCTGTCCGGTTACGCCGGACTCGCCTAGAAAGCATTGGCGGCCCGTCCCGCGGCTTGGAGCGCAGCACAATTGCGCCTCCACCCCCCGGGCTGGCGACCAGCAAGCGAATTTATCACTTTGACCTCGGATCAGGTAGGGATACCCGCTGAACTTAA	0	0	0	28	14	0	0	0	0	0	0	3	0	0	50	6	0	2	43	0	146	GAAATGCGATACGTAGTGTGAATTGCAGAATTCAGTGAATCATCGAATCTTTGAACGCACATTGCGCCCTTTGGCATTCCTTAGGGCATGCCTGTTCGAGCGTCATTTTCACCCATCAAGCCCGGCTTGGTGTTGGGCGCCTGTCCGGTTACGCCGGACTCGCCTAGAAAGCATTGGCGGCCCGTCCCGCGGCTTGGAGCGCAGCACAATTGCGCCTCCACCCCCCGGGCTGGCGACCAGCAAGCGAATTTATCACTTTGACCTCGGATCAGGTAGGGATACCCGCTGAACTTAA	Fungi	Ascomycota	Dothideomycetes	Pleosporales	Lophiostomataceae	Lophiostoma	corticola	p__Ascomycota	c__Dothideomycetes	o__Pleosporales	f__Lophiostomataceae	Lophiostoma	corticola
ASV383	GAAATGCGATAAGTAATGTGAATTGCAGAACTCAGTGAATCATCGAATCTTTGAACGCATCTTGCGCCCTTTGGTATGCCGAAGGGCATGCCTGTTCGAGCGTCATTACACCAATCAAGCCTGGCTTGGTATTGGGCGACGGGGGCCGTCACACGCCCCCGCGCCCCAAAGACCCGACCGGCGGGACGGACCAAATCTCAGCGTTGTGCAAACCATTGTCGCTGGCGAGATGGGACGGCCGAGCCGTGAAAACACCCCCTTCTTCTGTAATGTTGACCTCGGATCAGGTAGGGATACCCGCTGAACTTAA	0	0	0	0	0	0	0	0	0	0	0	0	80	0	48	0	0	0	18	0	146	GAAATGCGATAAGTAATGTGAATTGCAGAACTCAGTGAATCATCGAATCTTTGAACGCATCTTGCGCCCTTTGGTATGCCGAAGGGCATGCCTGTTCGAGCGTCATTACACCAATCAAGCCTGGCTTGGTATTGGGCGACGGGGGCCGTCACACGCCCCCGCGCCCCAAAGACCCGACCGGCGGGACGGACCAAATCTCAGCGTTGTGCAAACCATTGTCGCTGGCGAGATGGGACGGCCGAGCCGTGAAAACACCCCCTTCTTCTGTAATGTTGACCTCGGATCAGGTAGGGATACCCGCTGAACTTAA	Fungi	Ascomycota	Dothideomycetes	Capnodiales	Neodevriesiaceae	Neodevriesia	shakazului	p__Ascomycota	c__Dothideomycetes	o__Capnodiales	f__Neodevriesiaceae	Neodevriesia	queenslandica
ASV384	AAAATGCGATAAGTAATGTGAATTGCAGAATTCAGTGAATCATCGAATCTTTGAACGCACATTGCGCCCGCCAGTACTCTGGCGGGCATGCCTGTCTGAGCGTCATTTCAACCCTCGGGACCCCGTTCGCGGGACCCGGCGTTGGGGATCAGCTCCTGTAAAAGGGAGCTGGCCCTGAAATCTAGTGGCGGTCCGCCAGCGATCTCCTCTGTGCAGTAGTTAATACCTCGCAGCTGGATAGCGGTCGGGCCACGCCGTAAAACCCCCCAAACTTCTAAGGTTGACCTCAGATCAGGTAGGAATACCCGCTGAACTTAA	0	0	20	0	18	0	51	0	24	0	0	0	0	0	0	0	0	0	0	32	145	AAAATGCGATAAGTAATGTGAATTGCAGAATTCAGTGAATCATCGAATCTTTGAACGCACATTGCGCCCGCCAGTACTCTGGCGGGCATGCCTGTCTGAGCGTCATTTCAACCCTCGGGACCCCGTTCGCGGGACCCGGCGTTGGGGATCAGCTCCTGTAAAAGGGAGCTGGCCCTGAAATCTAGTGGCGGTCCGCCAGCGATCTCCTCTGTGCAGTAGTTAATACCTCGCAGCTGGATAGCGGTCGGGCCACGCCGTAAAACCCCCCAAACTTCTAAGGTTGACCTCAGATCAGGTAGGAATACCCGCTGAACTTAA	Fungi	Ascomycota	Sordariomycetes	Hypocreales	Hypocreales_fam_Incertae_sedis	Acremonium	charticola	p__Ascomycota	c__Sordariomycetes	o__Hypocreales	f__Hypocreales_fam_Incertae_sedis	Acremonium	charticola
ASV385	GAAATGCGATAAGTAATGTGAATTGCAGAATTCAGTGAATCATCGAATCTTTGAACGCACATTGCGCCCTCTGGTATTCCGGAGGGCATGCCTGTTCGAGCGTCATTTCAACCCTCAAGCCTGGCTTGGTGATGGGGCACTGCCTGTAAAAAGGCAGGCCCTGAAATCTAGTGGCGAGCTCGCCAGGACCCCGAGCGTAGTAGTTACATCTCGCTCTGGAAGGCCCTGGCGGTGCCCTGCCGTTAAACCCCCAACTTCTGAAAATTTGACCTCGGATCAGGTAGGAATACCCGCTGAACTTAA	0	0	0	23	18	0	0	59	0	0	0	0	0	0	23	0	0	0	22	0	145	GAAATGCGATAAGTAATGTGAATTGCAGAATTCAGTGAATCATCGAATCTTTGAACGCACATTGCGCCCTCTGGTATTCCGGAGGGCATGCCTGTTCGAGCGTCATTTCAACCCTCAAGCCTGGCTTGGTGATGGGGCACTGCCTGTAAAAAGGCAGGCCCTGAAATCTAGTGGCGAGCTCGCCAGGACCCCGAGCGTAGTAGTTACATCTCGCTCTGGAAGGCCCTGGCGGTGCCCTGCCGTTAAACCCCCAACTTCTGAAAATTTGACCTCGGATCAGGTAGGAATACCCGCTGAACTTAA	Fungi	Ascomycota	Sordariomycetes	Diaporthales	Diaporthaceae	Diaporthe	batatas	p__Ascomycota	c__Sordariomycetes	o__Diaporthales	f__Diaporthaceae	Diaporthe	NA
ASV386	GAAATGCGATAAGTAATGTGAATTGCAGAATTCAGTGAATCATCGAGTCTTTGAACGCACATTGCGCCCCCTGGTATTCCGGGGGGCATGCCTGTCCGAGCGTCATTACTGCCCTCAAGCGCGGCTTGTGTGTTGGGCCCTGTCCCCCCTGTCTGGGGGGGACAGGCCCGAAAGGCAGCGGCGGCACTGTGTCCGGTCCTCGAGCGTATGGGGCTTCGTCACCCGCTCTTGTAGGCCCGGCCAGCGCTAGCCGACCCCCCAACCATTCTTTAGGTTGACCTCGGATCAGGTAGGGATACCCGCTGAACTTAA	24	0	14	0	0	0	87	0	0	0	0	0	0	0	0	0	0	0	17	0	142	GAAATGCGATAAGTAATGTGAATTGCAGAATTCAGTGAATCATCGAGTCTTTGAACGCACATTGCGCCCCCTGGTATTCCGGGGGGCATGCCTGTCCGAGCGTCATTACTGCCCTCAAGCGCGGCTTGTGTGTTGGGCCCTGTCCCCCCTGTCTGGGGGGGACAGGCCCGAAAGGCAGCGGCGGCACTGTGTCCGGTCCTCGAGCGTATGGGGCTTCGTCACCCGCTCTTGTAGGCCCGGCCAGCGCTAGCCGACCCCCCAACCATTCTTTAGGTTGACCTCGGATCAGGTAGGGATACCCGCTGAACTTAA	Fungi	Ascomycota	Eurotiomycetes	Eurotiales	Aspergillaceae	Penicillium	NA	p__Ascomycota	c__Eurotiomycetes	o__Eurotiales	f__Aspergillaceae	Penicillium	NA
ASV387	GAAATGCGATAAGTAATGTGAATTGCAGAATTCAGTGAATCATCGAATCTTTGAACGCACCTTGCGCCTCTTGGTATTCCGAGAGGTATGCCTGTTTGAGTGTCATGAAACCTCACCCCCTCTGGGTTTTTGACCTGGTCGGTGGTGGATTGGGCGCCTGCCGTCACTGGCTCGCCTGAAAAGCATAAGCACCTTGGATGTAATACGTTTCATCCTCTCGGGTGGCTGACAACCCCACATACTTCATGATCTGGCCTCAAATCAGGTAGGGCTACCCGCTGAACTTAA	0	50	13	70	0	0	9	0	0	0	0	0	0	0	0	0	0	0	0	0	142	GAAATGCGATAAGTAATGTGAATTGCAGAATTCAGTGAATCATCGAATCTTTGAACGCACCTTGCGCCTCTTGGTATTCCGAGAGGTATGCCTGTTTGAGTGTCATGAAACCTCACCCCCTCTGGGTTTTTGACCTGGTCGGTGGTGGATTGGGCGCCTGCCGTCACTGGCTCGCCTGAAAAGCATAAGCACCTTGGATGTAATACGTTTCATCCTCTCGGGTGGCTGACAACCCCACATACTTCATGATCTGGCCTCAAATCAGGTAGGGCTACCCGCTGAACTTAA	Fungi	Basidiomycota	Tremellomycetes	Tremellales	Bulleribasidiaceae	Vishniacozyma	taibaiensis	p__Basidiomycota	c__Tremellomycetes	o__Tremellales	f__Bulleribasidiaceae	Vishniacozyma	taibaiensis
ASV388	GAAATGCGATAAGTAATGTGAATTGCAGAATTCAGTGAATCATCGAATCTTTGAACGCACATTGCGCCCGCTAGTATTCTAGCGGGCATGCCTGTTCGAGCGTCATTTCAACCCTCAAGTCCCCCGGACTTGGTGTTGGGGCCCGGCTAGCTGTCCTGCGGGGCGCGGCCGGCCCTGAAATACAGTGGCGGTCTCGCTGCAGCCTCTCTTGCGTAGTAGCACATCTCGCACTGGAGCGCGGCGCGGCCACGCCGTTAAAACGCTGCCTCAGGGCGCGCTTTTCGAAGGTTGACCTCGAATCAGGTAGGGATACCCGCTGAACTTAA	48	5	20	0	14	0	32	0	0	22	0	0	0	0	0	0	0	0	0	0	141	GAAATGCGATAAGTAATGTGAATTGCAGAATTCAGTGAATCATCGAATCTTTGAACGCACATTGCGCCCGCTAGTATTCTAGCGGGCATGCCTGTTCGAGCGTCATTTCAACCCTCAAGTCCCCCGGACTTGGTGTTGGGGCCCGGCTAGCTGTCCTGCGGGGCGCGGCCGGCCCTGAAATACAGTGGCGGTCTCGCTGCAGCCTCTCTTGCGTAGTAGCACATCTCGCACTGGAGCGCGGCGCGGCCACGCCGTTAAAACGCTGCCTCAGGGCGCGCTTTTCGAAGGTTGACCTCGAATCAGGTAGGGATACCCGCTGAACTTAA	Fungi	Ascomycota	Sordariomycetes	Hypocreales	NA	NA	NA	p__Ascomycota	c__Sordariomycetes	o__Hypocreales	f__Nectriaceae	NA	NA
ASV389	CACTCTTTCCCTACACGACGCTCTTCCGATCTGGCCTGGCATCGATGAAGAACGCAGCATATCAATAAGCGGAGGACGAAACAGCTGGCCTGGCATCGATGAAGAACGCAGCATATCAATAAGCGGAGGACGTACGTCAAGTGCATCGATGAAGAACGCAGCATATCAATAAGCGGAGGAGCTCATAGATCGGAAGAGCACACGTCTGAACTCCAGTCACTCCTGACTATCTCGTATGCCGTCTTCTGCTTGAAAAGG	0	0	0	0	0	140	0	0	0	0	0	0	0	0	0	0	0	0	0	0	140	CACTCTTTCCCTACACGACGCTCTTCCGATCTGGCCTGGCATCGATGAAGAACGCAGCATATCAATAAGCGGAGGACGAAACAGCTGGCCTGGCATCGATGAAGAACGCAGCATATCAATAAGCGGAGGACGTACGTCAAGTGCATCGATGAAGAACGCAGCATATCAATAAGCGGAGGAGCTCATAGATCGGAAGAGCACACGTCTGAACTCCAGTCACTCCTGACTATCTCGTATGCCGTCTTCTGCTTGAAAAGG	Fungi	Ascomycota	NA	NA	NA	NA	NA	NA	NA	NA	NA	NA	NA
ASV390	GAAATGCGATAAGTAATGTGAATTGCAGAATTCAGTGAATCATCGAATCTTTGAACGCACATTGCGCCCCCTGGTATTCCGGGGGGCATGCCTGTCCGAGCGTCATTACACCCCTCGAGCCTGGCTCGGTATTGGGCGTCGCGGGTCTGACCCGCGCGCCTTAAAGTCCATCCGGCTGGACTGCTAGTCCCTGAAGCGTCGTGCAAACCTCGCGGTGGGATTTGGTGGATCGGCCGTTAAATCTTTAACCAAGGTTGACCTCGGATCAGGTAGGGATACCCGCTGAACTTAA	0	0	32	0	63	16	17	0	11	0	0	0	0	0	0	0	0	0	0	0	139	GAAATGCGATAAGTAATGTGAATTGCAGAATTCAGTGAATCATCGAATCTTTGAACGCACATTGCGCCCCCTGGTATTCCGGGGGGCATGCCTGTCCGAGCGTCATTACACCCCTCGAGCCTGGCTCGGTATTGGGCGTCGCGGGTCTGACCCGCGCGCCTTAAAGTCCATCCGGCTGGACTGCTAGTCCCTGAAGCGTCGTGCAAACCTCGCGGTGGGATTTGGTGGATCGGCCGTTAAATCTTTAACCAAGGTTGACCTCGGATCAGGTAGGGATACCCGCTGAACTTAA	Fungi	Ascomycota	Dothideomycetes	Capnodiales	Mycosphaerellaceae	Zasmidium	musicola	p__Ascomycota	c__Dothideomycetes	o__Capnodiales	f__Mycosphaerellaceae	Zasmidium	NA
ASV391	GAAACGCGATAGGTAATGTGAATTGCAGAATTCCGTGAATCATCGAATCTTTGAACGCACCTTGCGCTCTGTGGTATTCCACAGAGCATGCCTGTTCGAGCGTCATTACACCAATCAAGCCTGGCTTGGTATTGGGCGACGGGGGCCGTCACACGCCCCCGCGCCCCAAAGACCCGACCGGCGGGACGGACCAAATCTCAGCGTTGTGCAAACCATTGTCGCTGGCGAGATGGGACGGCCGAGCCGTGAAAACACCCCCTTCTTCTGTAATGTTGACCTCGGATCAGGTAGGGATACCCGCTGAACTTAA	0	0	0	0	0	0	0	0	0	0	0	10	0	30	0	22	77	0	0	0	139	GAAACGCGATAGGTAATGTGAATTGCAGAATTCCGTGAATCATCGAATCTTTGAACGCACCTTGCGCTCTGTGGTATTCCACAGAGCATGCCTGTTCGAGCGTCATTACACCAATCAAGCCTGGCTTGGTATTGGGCGACGGGGGCCGTCACACGCCCCCGCGCCCCAAAGACCCGACCGGCGGGACGGACCAAATCTCAGCGTTGTGCAAACCATTGTCGCTGGCGAGATGGGACGGCCGAGCCGTGAAAACACCCCCTTCTTCTGTAATGTTGACCTCGGATCAGGTAGGGATACCCGCTGAACTTAA	Fungi	Ascomycota	Dothideomycetes	Capnodiales	Neodevriesiaceae	Neodevriesia	shakazului	p__Ascomycota	c__Dothideomycetes	o__Capnodiales	f__Neodevriesiaceae	Neodevriesia	queenslandica
ASV392	GAAATGCGATAAGTAATGTGAATTGCAGAATTCAGTGAATCATCGAATCTTTGAACGCACATTGCGCCCATTAGTATTCTAGTGGGCATGCCTGTTCGAGCGTCATTTCAACCCTTAAGCCTAGCTTAGTGTTGGGAGTCCACGGTCATAGTGGTTCCTGAAAGACAGTGGCGGAGCGGCGGTCGTCCTCTGAGCGCAGTAATTTATTTATCTCGCTTCTGTTAGGCGCTGTCTTTTCGGCCGTAAAACTCTTTTTTTTTTCCAAGTGGTTGACCTCGGATCAGGTAGGAATACCCGCTGAACTTAA	0	39	0	34	0	0	0	38	0	22	0	0	0	0	4	0	0	0	0	0	137	GAAATGCGATAAGTAATGTGAATTGCAGAATTCAGTGAATCATCGAATCTTTGAACGCACATTGCGCCCATTAGTATTCTAGTGGGCATGCCTGTTCGAGCGTCATTTCAACCCTTAAGCCTAGCTTAGTGTTGGGAGTCCACGGTCATAGTGGTTCCTGAAAGACAGTGGCGGAGCGGCGGTCGTCCTCTGAGCGCAGTAATTTATTTATCTCGCTTCTGTTAGGCGCTGTCTTTTCGGCCGTAAAACTCTTTTTTTTTTCCAAGTGGTTGACCTCGGATCAGGTAGGAATACCCGCTGAACTTAA	Fungi	Ascomycota	Sordariomycetes	Xylariales	Apiosporaceae	Arthrinium	NA	p__Ascomycota	c__Sordariomycetes	o__Xylariales	f__Apiosporaceae	Arthrinium	NA
ASV393	GAAATGCGATAAGTAATGTGAATTGCAGAATTCAGTGAATCATCGAATCTTTGAACGCACATTGCGCCCGCCAGTATTCTGGCGGGCATGCCTGTTCGAGCGTCATTTCAACCCTCAAGCCCCGCTTGGTGTTGGGACTCGATCGGTTCCCCCCGATCGTTCCCCAAATGTAGTGGCGATCCCACCAACGCATCCTTGGCGTAGTAACATACCCCGCTCTGGAACGTGGTGCGGTCATGCCGTAAAACCCCCTACTTCTCAAGGTTGACCTCGGATCAGGTAGGAATACCCGCTGAACTTAA	0	0	44	24	0	0	4	0	0	0	0	0	0	0	53	0	0	0	12	0	137	GAAATGCGATAAGTAATGTGAATTGCAGAATTCAGTGAATCATCGAATCTTTGAACGCACATTGCGCCCGCCAGTATTCTGGCGGGCATGCCTGTTCGAGCGTCATTTCAACCCTCAAGCCCCGCTTGGTGTTGGGACTCGATCGGTTCCCCCCGATCGTTCCCCAAATGTAGTGGCGATCCCACCAACGCATCCTTGGCGTAGTAACATACCCCGCTCTGGAACGTGGTGCGGTCATGCCGTAAAACCCCCTACTTCTCAAGGTTGACCTCGGATCAGGTAGGAATACCCGCTGAACTTAA	Fungi	Ascomycota	Sordariomycetes	Hypocreales	NA	NA	NA	p__Ascomycota	c__Sordariomycetes	NA	NA	NA	NA
ASV394	GAAATGCGATAAGTAATGTGAATTGCAGAATTCAGTGAATCATCGAATCTTTGAACGCACATTGCGCCCTTTGGCATTCCGAAGGGCATGCCTGTTCGAGCGTCATTATCACCCCTCAAGCCCGGCTTGTTGTTGGACGCGGCGGTCGCCTTTGGTGGCCCCGCCCGTCTCAAAGATAATGACGGCGTCTGCGAGGACCCCTGTACACTGAGCTTTCGGGCACGTACTAGGTGTGGAATCCAGGCCCGGTCACCGTCCCCTCGGGGACAAAACTTTTAACCAGGTTGACCTCGGATCAGGTAGGAATACCCGCTGAACTTAA	0	0	0	0	6	0	0	0	0	0	26	26	0	13	10	13	0	0	0	43	137	GAAATGCGATAAGTAATGTGAATTGCAGAATTCAGTGAATCATCGAATCTTTGAACGCACATTGCGCCCTTTGGCATTCCGAAGGGCATGCCTGTTCGAGCGTCATTATCACCCCTCAAGCCCGGCTTGTTGTTGGACGCGGCGGTCGCCTTTGGTGGCCCCGCCCGTCTCAAAGATAATGACGGCGTCTGCGAGGACCCCTGTACACTGAGCTTTCGGGCACGTACTAGGTGTGGAATCCAGGCCCGGTCACCGTCCCCTCGGGGACAAAACTTTTAACCAGGTTGACCTCGGATCAGGTAGGAATACCCGCTGAACTTAA	Fungi	Ascomycota	Eurotiomycetes	Chaetothyriales	Cyphellophoraceae	Cyphellophora	NA	p__Ascomycota	c__Sordariomycetes	o__Hypocreales	f__Nectriaceae	Ophionectria	trichospora
ASV395	AACACACTCTTTCCCTACACGACGCTCTTCCGATCTGGCCTGGCATCGATGAAGAACGCAGCATATCAATAAGCGGAGGACGTACGTCAAGTGCATCGATGAAGAACGCAGCATATCAATAAGCGGAGGACGTACGTCAAGTGCATCGATGAAGAACGCAGCATATCAATAAGCGGAGGAGCTCATAGATCGGAAGAGCACACGTCTGAACTCCAGTCACTCCTGACTATCTCGTATGCCGTCTTCTGCTTGAAAAGGGGGG	0	0	0	0	0	137	0	0	0	0	0	0	0	0	0	0	0	0	0	0	137	AACACACTCTTTCCCTACACGACGCTCTTCCGATCTGGCCTGGCATCGATGAAGAACGCAGCATATCAATAAGCGGAGGACGTACGTCAAGTGCATCGATGAAGAACGCAGCATATCAATAAGCGGAGGACGTACGTCAAGTGCATCGATGAAGAACGCAGCATATCAATAAGCGGAGGAGCTCATAGATCGGAAGAGCACACGTCTGAACTCCAGTCACTCCTGACTATCTCGTATGCCGTCTTCTGCTTGAAAAGGGGGG	Fungi	Ascomycota	NA	NA	NA	NA	NA	p__Ascomycota	NA	NA	NA	NA	NA
ASV396	GAAATGCGATAAGTAGTGTGAATTGCAGAATTCAGTGAATCATCGAATCTTTGAACGCACATTGCGCCCCTTGGTATTCCATGGGGCATGCCTGTTCGAGCGTCATTTGTACCTTCAAGCTCTGCTTGGTGTTGGGTGTTTGTCTCGCCTTTTGCGCGCAGACTCGCCTCAAAACGATTGGCAGCCGGCGTATTGATTTCGGAGCGCAGTACATCTCGCGCTTTGCACTCACAACGACGACGTCCAAAAAGTACATTTTTACACTCTTGACCTCGGATCAGGTAGGGATACCCGCTGAACTTAA	0	136	0	0	0	0	0	0	0	0	0	0	0	0	0	0	0	0	0	0	136	GAAATGCGATAAGTAGTGTGAATTGCAGAATTCAGTGAATCATCGAATCTTTGAACGCACATTGCGCCCCTTGGTATTCCATGGGGCATGCCTGTTCGAGCGTCATTTGTACCTTCAAGCTCTGCTTGGTGTTGGGTGTTTGTCTCGCCTTTTGCGCGCAGACTCGCCTCAAAACGATTGGCAGCCGGCGTATTGATTTCGGAGCGCAGTACATCTCGCGCTTTGCACTCACAACGACGACGTCCAAAAAGTACATTTTTACACTCTTGACCTCGGATCAGGTAGGGATACCCGCTGAACTTAA	Fungi	Ascomycota	Dothideomycetes	Pleosporales	Didymellaceae	Allophoma	tropica	p__Ascomycota	c__Dothideomycetes	o__Pleosporales	f__Didymellaceae	Allophoma	tropica
ASV397	CACTCTTTCCCTACACGACGCTCTTCCGATCTGGCCTGGCATCGATGAAGAACGCAGCATATCAATAAGCGGAGGACGAAACAGCTGGCCTGGCATCGATGAAGAACGCAGCATATCAATAAGCGGAGGACGTACGTCAAGTGCATCGATGAAGAACGCAGCATATCAATAAGCGGAGGACCACTCAGATCGGAAGAGCACACGTCTGAACTCCAGTCACTCCTGACTATCTCGTATGCCGTCTTCTGCTTGAAAAGG	0	0	136	0	0	0	0	0	0	0	0	0	0	0	0	0	0	0	0	0	136	CACTCTTTCCCTACACGACGCTCTTCCGATCTGGCCTGGCATCGATGAAGAACGCAGCATATCAATAAGCGGAGGACGAAACAGCTGGCCTGGCATCGATGAAGAACGCAGCATATCAATAAGCGGAGGACGTACGTCAAGTGCATCGATGAAGAACGCAGCATATCAATAAGCGGAGGACCACTCAGATCGGAAGAGCACACGTCTGAACTCCAGTCACTCCTGACTATCTCGTATGCCGTCTTCTGCTTGAAAAGG	Fungi	Ascomycota	NA	NA	NA	NA	NA	p__Ascomycota	NA	NA	NA	NA	NA
ASV398	GAAATGCGATAAGTAATGTGAATTGCAGAATTCAGTGAATCATCGAATCTTTGAACGCACATTGCGCCCGCTGGAATTCCAGCGGGCATGCCTGTTCGAGCGTCATTTCAACCCTCAAGCCTAGCTTGGTGTTGGAGCACTACCCGTTAAACGGTAGGCTCTGAAATTCAGTGGCGGGCTCGCTAAGACTCTGAGCGTAGTAGTTTATCACCTCGCTTTGGATGGATTAGCGGTGCTCTTGCCGTAAAACCCCCCAAATTTCTGAATATTGACCTCGGATCAGGTAGGAATACCCGCTGAACTTAA	16	18	11	13	10	5	11	0	0	13	8	0	7	0	14	0	0	0	0	8	134	GAAATGCGATAAGTAATGTGAATTGCAGAATTCAGTGAATCATCGAATCTTTGAACGCACATTGCGCCCGCTGGAATTCCAGCGGGCATGCCTGTTCGAGCGTCATTTCAACCCTCAAGCCTAGCTTGGTGTTGGAGCACTACCCGTTAAACGGTAGGCTCTGAAATTCAGTGGCGGGCTCGCTAAGACTCTGAGCGTAGTAGTTTATCACCTCGCTTTGGATGGATTAGCGGTGCTCTTGCCGTAAAACCCCCCAAATTTCTGAATATTGACCTCGGATCAGGTAGGAATACCCGCTGAACTTAA	Fungi	Ascomycota	Sordariomycetes	Diaporthales	Schizoparmaceae	Coniella	NA	p__Ascomycota	c__Sordariomycetes	o__Diaporthales	f__Schizoparmaceae	Coniella	wangiensis
ASV399	GAAATGCGATAAGTAATGTGAATTGCAGAATTCAGTGAATCATCGAATCTTTGAACGCACCTTGCGCTCCTTGGTATTCCGAGGAGCATGCCTGTTTGAGTCTCGTGGAATTCTCAACCTTCGACTTTGTTGTCGAAGGCTTGGACTTGGAGGTCGTGCCGGCTCTCGTAGTCGGCTCCTCTGAAATGCATCAGTGCGAACGTTACCAGCCGCTTCAGCGTGATAATTATCTGCGCTGCTGTGGAGGGTATGTCAGTGTTCGTGCTTCGAACCGTCTTCGGACAACATTTCATCTCTGAGCTCAAATCAGGTAGGACTACCCGCTGAACTTAA	0	0	0	30	25	0	41	0	26	0	0	11	0	0	0	0	0	0	0	0	133	GAAATGCGATAAGTAATGTGAATTGCAGAATTCAGTGAATCATCGAATCTTTGAACGCACCTTGCGCTCCTTGGTATTCCGAGGAGCATGCCTGTTTGAGTCTCGTGGAATTCTCAACCTTCGACTTTGTTGTCGAAGGCTTGGACTTGGAGGTCGTGCCGGCTCTCGTAGTCGGCTCCTCTGAAATGCATCAGTGCGAACGTTACCAGCCGCTTCAGCGTGATAATTATCTGCGCTGCTGTGGAGGGTATGTCAGTGTTCGTGCTTCGAACCGTCTTCGGACAACATTTCATCTCTGAGCTCAAATCAGGTAGGACTACCCGCTGAACTTAA	Fungi	Basidiomycota	Agaricomycetes	Polyporales	Phanerochaetaceae	Bjerkandera	atroalba	p__Basidiomycota	c__Agaricomycetes	o__Polyporales	f__Phanerochaetaceae	Bjerkandera	NA
ASV400	GAAATGCGATAAGTAATGTGAATTGCAGAATTCAGTGAATCATCGAATCTTTGAACGCACATTGCGCCCGCCAGTATTCTGGCGGGCATGCCTGTTCGAGCGTCATTTCAACCCTCAAGCCTCACGGTTTGGTGTTGGGGATCGGCCGCGCGCGACTCCGCCGCAGCCGTCCCTGAAATACAGTGGCGGCCTCGCTGTAGCGTCCCCTGCGTAGTAGCTTAAAACTCGCTCTGGATCGCGGCGACGGCCACGCCGTTAAACCCCCAACTTCTGAATGTTGACCTCGGATCAGGTAGGAATACCCGCTGAACTTAA	0	0	0	0	0	0	0	131	0	0	0	0	0	0	0	0	0	0	0	0	131	GAAATGCGATAAGTAATGTGAATTGCAGAATTCAGTGAATCATCGAATCTTTGAACGCACATTGCGCCCGCCAGTATTCTGGCGGGCATGCCTGTTCGAGCGTCATTTCAACCCTCAAGCCTCACGGTTTGGTGTTGGGGATCGGCCGCGCGCGACTCCGCCGCAGCCGTCCCTGAAATACAGTGGCGGCCTCGCTGTAGCGTCCCCTGCGTAGTAGCTTAAAACTCGCTCTGGATCGCGGCGACGGCCACGCCGTTAAACCCCCAACTTCTGAATGTTGACCTCGGATCAGGTAGGAATACCCGCTGAACTTAA	Fungi	Ascomycota	Sordariomycetes	Hypocreales	NA	NA	NA	p__Ascomycota	c__Sordariomycetes	o__Hypocreales	NA	NA	NA
ASV401	GAAATGCGATAAGTAATGTGAATTGCAGAATTCAGTGAATCATCGAATCTTTGAACGCACATTGCGCCCATTAGTATTCTAGTGGGCATGCCTGTTCGAGCGTCATTTCAACCCATCAAGCCCTATTTTTGCTTGGCGTTGGGAGAACGCGGGGCCCTGGTGCCCCGCGCCTCCTCAAATTCATCGGCGGAGTCGTAGCGACCCAAGCGTAGTAATTTTTCTCGCTTTAGGTGTTTTGCTGCCGGCGTCTAGCCGCTAAACCCCCTATTCTTTTTAGGTTTGACCTCGGATCAGGTAGGAATACCCGCTGAACTTAA	0	0	0	0	0	0	0	0	0	48	16	0	0	0	67	0	0	0	0	0	131	GAAATGCGATAAGTAATGTGAATTGCAGAATTCAGTGAATCATCGAATCTTTGAACGCACATTGCGCCCATTAGTATTCTAGTGGGCATGCCTGTTCGAGCGTCATTTCAACCCATCAAGCCCTATTTTTGCTTGGCGTTGGGAGAACGCGGGGCCCTGGTGCCCCGCGCCTCCTCAAATTCATCGGCGGAGTCGTAGCGACCCAAGCGTAGTAATTTTTCTCGCTTTAGGTGTTTTGCTGCCGGCGTCTAGCCGCTAAACCCCCTATTCTTTTTAGGTTTGACCTCGGATCAGGTAGGAATACCCGCTGAACTTAA	Fungi	Ascomycota	Sordariomycetes	Xylariales	Diatrypaceae	NA	NA	p__Ascomycota	c__Sordariomycetes	o__Xylariales	f__Diatrypaceae	NA	NA
ASV402	GAAATGCGATAAGTAATGTGAATTGCAGAATTCAGTGAATCATCGAATCTTTGAACGCACATTGCGCCCGCCAGCACTCTGGCGGGCATGCCTGTTCGAGCGTCATTTCAACCCTCGGGCCCCCGTGGCCTGGTGTTGGGGCACTGCCGTCTAGGGACGCGCAGGCCCTGAAAAACAGTGGCGGGCTCGCTAGAACTCCGGGCGCAGTAGATTAAATCTCGTCTAGGTGGTCTGGCGCGGTCTTGCCGTCAAAACCCCACTATCATACAACAGGTTGACCTCGGATCAGGTAGGAATACCCGCTGAACTTAA	0	0	0	0	30	0	0	0	0	0	20	53	0	0	0	27	0	0	0	0	130	GAAATGCGATAAGTAATGTGAATTGCAGAATTCAGTGAATCATCGAATCTTTGAACGCACATTGCGCCCGCCAGCACTCTGGCGGGCATGCCTGTTCGAGCGTCATTTCAACCCTCGGGCCCCCGTGGCCTGGTGTTGGGGCACTGCCGTCTAGGGACGCGCAGGCCCTGAAAAACAGTGGCGGGCTCGCTAGAACTCCGGGCGCAGTAGATTAAATCTCGTCTAGGTGGTCTGGCGCGGTCTTGCCGTCAAAACCCCACTATCATACAACAGGTTGACCTCGGATCAGGTAGGAATACCCGCTGAACTTAA	Fungi	Ascomycota	Sordariomycetes	Sordariomycetes_ord_Incertae_sedis	Sordariomycetes_fam_Incertae_sedis	Distoseptispora	NA	p__Ascomycota	c__Sordariomycetes	o__Sordariomycetes_ord_Incertae_sedis	f__Sordariomycetes_fam_Incertae_sedis	Distoseptispora	NA
ASV403	GAAATGCGATAAGTAATGCGAATTGCAGAATCCGTGAGTCATCGAATCTTTGAACGCACATTGCGCCCTCTGGTATTCCGGAGGGCATGCCTGTTCGAGCGTCATTATCACCCCTCAAGCCCGGCTTGTTGTTGGACGCGGCGGTCGCCTTTGGTGGCCCCGCCCGTCTCAAAGATAATGACGGCGTCTGCGAGGACCCCTGTACACTGAGCTTTCGGGCACGTACTAGGTGTGGACTCCAGGCCCGGTCACCGTCCCCCTCGGGGACAAAAAACTTTTTAACCAGGTTGACCTCGGATCAGGTAGGAATACCCGCTGAACTTAA	0	0	0	0	0	0	0	0	0	0	65	0	0	0	0	0	0	0	0	65	130	GAAATGCGATAAGTAATGCGAATTGCAGAATCCGTGAGTCATCGAATCTTTGAACGCACATTGCGCCCTCTGGTATTCCGGAGGGCATGCCTGTTCGAGCGTCATTATCACCCCTCAAGCCCGGCTTGTTGTTGGACGCGGCGGTCGCCTTTGGTGGCCCCGCCCGTCTCAAAGATAATGACGGCGTCTGCGAGGACCCCTGTACACTGAGCTTTCGGGCACGTACTAGGTGTGGACTCCAGGCCCGGTCACCGTCCCCCTCGGGGACAAAAAACTTTTTAACCAGGTTGACCTCGGATCAGGTAGGAATACCCGCTGAACTTAA	Fungi	Ascomycota	Eurotiomycetes	Chaetothyriales	Cyphellophoraceae	Cyphellophora	NA	p__Ascomycota	NA	NA	NA	NA	NA
ASV404	GAAATGCGATAAGTAATGTGAATTGCAGAATTCAGTGAATCATCGAATCTTTGAACGCACATTGCGCCCGCCAGTATTCTGGCGGGCATGCCTGTTCGAGCGTCATTACAACCCTCAGGCCCCCGGGCCTGGCGTTGGGGATCGGCGGAAGCCCCCTGTGGGCACACGCCGTCCCTCAAATACAGTGGCGGTCCCGCCGCAGCTTCCATTGCGTAGTAGCTAACACCTCGCAACTGGAGAGCGGCGCGGCCATGCCGTAAAACACCCAACTTCTGAATGTTGACCTCGAATCAGGTAGGAATACCCGCTGAACTTAA	0	0	0	0	0	0	0	0	0	0	0	0	0	0	0	0	0	130	0	0	130	GAAATGCGATAAGTAATGTGAATTGCAGAATTCAGTGAATCATCGAATCTTTGAACGCACATTGCGCCCGCCAGTATTCTGGCGGGCATGCCTGTTCGAGCGTCATTACAACCCTCAGGCCCCCGGGCCTGGCGTTGGGGATCGGCGGAAGCCCCCTGTGGGCACACGCCGTCCCTCAAATACAGTGGCGGTCCCGCCGCAGCTTCCATTGCGTAGTAGCTAACACCTCGCAACTGGAGAGCGGCGCGGCCATGCCGTAAAACACCCAACTTCTGAATGTTGACCTCGAATCAGGTAGGAATACCCGCTGAACTTAA	Fungi	Ascomycota	Sordariomycetes	Hypocreales	Nectriaceae	Neocosmospora	rubicola	p__Ascomycota	c__Sordariomycetes	o__Hypocreales	f__Nectriaceae	Fusarium	solani
ASV405	GAAATGCGATAAGTAATGTGAATTGCAGAATTCAGTGAATCATCGAATCTTTGAACGCACATTGCGCCCTGTGGTATTCCGCAGGGCATGCCTGTTCGAGCGTCATTTAAACCAATCAAGCCTCGGCTCGGTCTTGGGGTACACGGTTCGCCGTAGCTCCTAAAATCAGTGGCGGTGCTGTCAAGCTCTGAGCGTAGTAATACTCCTCGCTATAGGGCCATGGCGGTTGCTTGCCAACAACCCCCAATTTTTACAGGTTGACCTCGGATCAGGTAGGGATACCCGCTGAACTTAA	124	0	3	0	0	2	0	0	0	0	0	0	0	0	0	0	0	0	0	0	129	GAAATGCGATAAGTAATGTGAATTGCAGAATTCAGTGAATCATCGAATCTTTGAACGCACATTGCGCCCTGTGGTATTCCGCAGGGCATGCCTGTTCGAGCGTCATTTAAACCAATCAAGCCTCGGCTCGGTCTTGGGGTACACGGTTCGCCGTAGCTCCTAAAATCAGTGGCGGTGCTGTCAAGCTCTGAGCGTAGTAATACTCCTCGCTATAGGGCCATGGCGGTTGCTTGCCAACAACCCCCAATTTTTACAGGTTGACCTCGGATCAGGTAGGGATACCCGCTGAACTTAA	Fungi	Ascomycota	Leotiomycetes	Helotiales	NA	NA	NA	p__Ascomycota	c__Leotiomycetes	o__Helotiales	f__Helotiaceae	Acidea	extrema
ASV406	GAAATGCGATAAGTAATGCGAATTGCAGAATCCGTGAGTCATCGAATCTTTGAACGCATATTGCGCCCTTTGGTATTCCGAAGGGCATGCCTGTTCGAGCGTCATTATCACCCCTCAAGCTTGGCTTGTTGTTGGAACGCGGTGCTGCACGAGCTGCCGGTCACCCTTCCCAAAGATAATGACGGCGTCTGTGAGGACTCCTGTACACTGAGCTTTCGGGCACGTACTAGGCTAGAACTCCGGACCCGGTCGCACCTAAACTTTATTTTTCTAAGGTTGACCTCGGATCAGGTAGGGATACCCGCTGAACTTAA	0	48	0	62	0	0	0	0	0	19	0	0	0	0	0	0	0	0	0	0	129	GAAATGCGATAAGTAATGCGAATTGCAGAATCCGTGAGTCATCGAATCTTTGAACGCATATTGCGCCCTTTGGTATTCCGAAGGGCATGCCTGTTCGAGCGTCATTATCACCCCTCAAGCTTGGCTTGTTGTTGGAACGCGGTGCTGCACGAGCTGCCGGTCACCCTTCCCAAAGATAATGACGGCGTCTGTGAGGACTCCTGTACACTGAGCTTTCGGGCACGTACTAGGCTAGAACTCCGGACCCGGTCGCACCTAAACTTTATTTTTCTAAGGTTGACCTCGGATCAGGTAGGGATACCCGCTGAACTTAA	Fungi	Ascomycota	Eurotiomycetes	Chaetothyriales	Cyphellophoraceae	Cyphellophora	NA	p__Ascomycota	c__Eurotiomycetes	o__Chaetothyriales	f__Cyphellophoraceae	Cyphellophora	NA
ASV407	GAATCGCGAAAGTTAGTGTGAATTGCAGAACCGTGAATCATCGAGTCTTTGAACGCATCTTGCGCTCGGGGGCATTCCCCCGAGCATGCCTGTTTGAGTGTTGTGAATCCCTACTGTCTATACAGATTTGGGGGCTGTCTAGCAAGACTCCCCTTAAAGAGTGGAAGTGAATTGCACGTTGGTAACGACTGCTGTTTGCTAAATTCATAATTCAACCTCAGATCAGGTAGGACTACCCGCTGAACTTAA	0	0	0	0	124	0	0	0	5	0	0	0	0	0	0	0	0	0	0	0	129	GAATCGCGAAAGTTAGTGTGAATTGCAGAACCGTGAATCATCGAGTCTTTGAACGCATCTTGCGCTCGGGGGCATTCCCCCGAGCATGCCTGTTTGAGTGTTGTGAATCCCTACTGTCTATACAGATTTGGGGGCTGTCTAGCAAGACTCCCCTTAAAGAGTGGAAGTGAATTGCACGTTGGTAACGACTGCTGTTTGCTAAATTCATAATTCAACCTCAGATCAGGTAGGACTACCCGCTGAACTTAA	Fungi	Basidiomycota	Moniliellomycetes	Moniliellales	Moniliellaceae	Moniliella	fonsecae	p__Basidiomycota	c__Moniliellomycetes	o__Moniliellales	f__Moniliellaceae	Moniliella	fonsecae
ASV408	GAAATGCGATAAGTAATGTGAATTGCAGAATTCAGTGAATCATCGAATCTTTGAACGCACATTGCGCCCTTTGGCATTCCGAAGGGCATGCCTGTTCGAGCGTCATTACACCAATCAAGCCTCGCTTGGTATTGGGCGACGGGGTCGATCGCGACGCCCGCGCCTCAATGACTTTCCGGCGGGACGGACCGTATCTCAGCGTTGTGGTAAAAAGCCGCTGGCGAGACGGGACGGCCGTGCCGTCAAAACCCCATTTTCTCAAGGTTGACCTCGGATCAGGTAGGGATACCCGCTGAACTTAA	0	0	0	0	77	0	0	0	0	52	0	0	0	0	0	0	0	0	0	0	129	GAAATGCGATAAGTAATGTGAATTGCAGAATTCAGTGAATCATCGAATCTTTGAACGCACATTGCGCCCTTTGGCATTCCGAAGGGCATGCCTGTTCGAGCGTCATTACACCAATCAAGCCTCGCTTGGTATTGGGCGACGGGGTCGATCGCGACGCCCGCGCCTCAATGACTTTCCGGCGGGACGGACCGTATCTCAGCGTTGTGGTAAAAAGCCGCTGGCGAGACGGGACGGCCGTGCCGTCAAAACCCCATTTTCTCAAGGTTGACCTCGGATCAGGTAGGGATACCCGCTGAACTTAA	Fungi	Ascomycota	Dothideomycetes	Capnodiales	Neodevriesiaceae	Neodevriesia	NA	p__Ascomycota	c__Dothideomycetes	o__Capnodiales	f__Neodevriesiaceae	Neodevriesia	NA
ASV409	CCCCCCCCCCCCCCTTTTCAAGCAGAAGACGGCATACGAGATAGTCAGGAGTGACTGGAGTTCAGACGTGTGCTCTTCCGATCTGGCCTGGCATCGATGAAGAACGCAGCATATCAATAAGCGGAGGATGAGTGTTAGCAGTGCATCGATGAAGAACGCAGCATATCAATAAGCGGAGGAAGCTAGAGATCGGAAGAGCGTCGTGTAGGGAAAGAGTGTGTTGCTGTGTGTAGATCTCGGTGGTCGCCGGATCATTAAAAAGGGGGGGGGGGGGGGGGGGGGGGGGGGGGGGGGGGGGGGGGGGGGGGGG	0	0	0	0	0	0	0	0	0	0	0	0	0	0	0	0	0	129	0	0	129	CCCCCCCCCCCCCCTTTTCAAGCAGAAGACGGCATACGAGATAGTCAGGAGTGACTGGAGTTCAGACGTGTGCTCTTCCGATCTGGCCTGGCATCGATGAAGAACGCAGCATATCAATAAGCGGAGGATGAGTGTTAGCAGTGCATCGATGAAGAACGCAGCATATCAATAAGCGGAGGAAGCTAGAGATCGGAAGAGCGTCGTGTAGGGAAAGAGTGTGTTGCTGTGTGTAGATCTCGGTGGTCGCCGGATCATTAAAAAGGGGGGGGGGGGGGGGGGGGGGGGGGGGGGGGGGGGGGGGGGGGGGGGG	Fungi	Ascomycota	NA	NA	NA	NA	NA	NA	NA	NA	NA	NA	NA
ASV410	GAAATGCGATAAGTAGTGTGAATTGCAGAATTCAGTGAATCATCGAATCTTTGAACGCACATTGCGCCCCTCGGTATTCCGTGGGGCATGCCTGTTCGAGCGTCATCTACACCCTCAAGCTCTGCTTGGTGTTGGGCGTCTGTCCCGCCTCCTTCGCGCGCGGACTCGCCCCAAATCCATTGGCGGCGGCCCTTGCCTCCCTCTCGCGCAGCACATTGCGCTTCTCGAGGCGCGGCGGACCGCGTCCAGCAAGCAACCGTCACACCGTCTTTGACCTCGGATCAGGTAGGGATACCCGCTGAACTTAA	0	0	0	0	0	0	0	0	0	0	0	0	0	127	0	0	0	0	0	0	127	GAAATGCGATAAGTAGTGTGAATTGCAGAATTCAGTGAATCATCGAATCTTTGAACGCACATTGCGCCCCTCGGTATTCCGTGGGGCATGCCTGTTCGAGCGTCATCTACACCCTCAAGCTCTGCTTGGTGTTGGGCGTCTGTCCCGCCTCCTTCGCGCGCGGACTCGCCCCAAATCCATTGGCGGCGGCCCTTGCCTCCCTCTCGCGCAGCACATTGCGCTTCTCGAGGCGCGGCGGACCGCGTCCAGCAAGCAACCGTCACACCGTCTTTGACCTCGGATCAGGTAGGGATACCCGCTGAACTTAA	Fungi	Ascomycota	Dothideomycetes	Pleosporales	Didymosphaeriaceae	Deniquelata	barringtoniae	p__Ascomycota	c__Dothideomycetes	o__Pleosporales	f__Didymosphaeriaceae	Deniquelata	barringtoniae
ASV411	GAAATGCGATAAGTAATGTGAATTGCAGAATTCAGTGAATCATCGAATCTTTGAACGCACATTGCGCCCATTAGTATTCTAGTGGGCATGCCTGTTCGAGCGTCATTTCAAACCATCAAGCCCTATTTGCTTGGCGTTGGGAGACCGCCGGGCCTCGTCCCGGCGGCTCCTCAAATCCATCGGCGGAGTCGTAGCGACCCAAGCGTAGTAATTCTTTCCTCGCTTCAGGTGTTAATACTGACGTCTAGCCGCTAAACCCTTCTAAATTTTTTTTTAGTCTTGACCTCGGATCAGGTAGGAATACCCGCTGAACTTAA	0	15	0	0	61	0	38	0	0	0	0	0	0	0	0	0	0	0	0	12	126	GAAATGCGATAAGTAATGTGAATTGCAGAATTCAGTGAATCATCGAATCTTTGAACGCACATTGCGCCCATTAGTATTCTAGTGGGCATGCCTGTTCGAGCGTCATTTCAAACCATCAAGCCCTATTTGCTTGGCGTTGGGAGACCGCCGGGCCTCGTCCCGGCGGCTCCTCAAATCCATCGGCGGAGTCGTAGCGACCCAAGCGTAGTAATTCTTTCCTCGCTTCAGGTGTTAATACTGACGTCTAGCCGCTAAACCCTTCTAAATTTTTTTTTAGTCTTGACCTCGGATCAGGTAGGAATACCCGCTGAACTTAA	Fungi	Ascomycota	Sordariomycetes	Xylariales	Diatrypaceae	Eutypella	NA	p__Ascomycota	c__Sordariomycetes	o__Xylariales	f__Diatrypaceae	Eutypella	NA
ASV412	GAAATGCGATAAGTAATGTGAATTGCAGAATTCAGTGAATCATCGAATCTTTGAACGCACCTTGCGCTCCTCGGCATTCCGTGGAGCATGCCTGTTTGAGTGTCGTGAAATTCTCAACCCCTCGTCCCTTGCGGGGAAGGGTGGGCTTGGATTTGGAGGCTTTGCCGGCGATGTCGTTGGCTCCTCTCAAAAGCATTAGCCCAGTTCCTTACGGATCGGCTCCCGACGTGATAGTTGTCTACGTCGTGACTGTGAAGTGCCTGGCGGGCTTCTAATCGTCCCTAGCGGGACAATCACTTTGAATCTGACCTCAAATCAGGTAGGACTACCCGCTGAACTTAA	0	0	0	0	0	0	0	0	0	70	0	0	0	0	0	41	10	0	0	5	126	GAAATGCGATAAGTAATGTGAATTGCAGAATTCAGTGAATCATCGAATCTTTGAACGCACCTTGCGCTCCTCGGCATTCCGTGGAGCATGCCTGTTTGAGTGTCGTGAAATTCTCAACCCCTCGTCCCTTGCGGGGAAGGGTGGGCTTGGATTTGGAGGCTTTGCCGGCGATGTCGTTGGCTCCTCTCAAAAGCATTAGCCCAGTTCCTTACGGATCGGCTCCCGACGTGATAGTTGTCTACGTCGTGACTGTGAAGTGCCTGGCGGGCTTCTAATCGTCCCTAGCGGGACAATCACTTTGAATCTGACCTCAAATCAGGTAGGACTACCCGCTGAACTTAA	Fungi	Basidiomycota	Agaricomycetes	Polyporales	Polyporaceae	Lopharia	ayresii	p__Basidiomycota	c__Agaricomycetes	o__Polyporales	f__Polyporaceae	Lopharia	ayresii
ASV413	GAAATGCGATAAGTAATGTGAATTGCAGAATTCAGTGAATCATCGAATCTTTGAACGCACATTGCGCCCTTTGGCATTCCGAAGGGCATGCCTGTTCGAGCGTCATTACACCAATCAAGCCTGGCTTGGTATTGGGCGACGGGGCCGTCACACGCCCCGCGCCCCAACGACCCCCGGCGGGACGGACCGTATCTCAGCGTTGTGCATCACAGATCGCTGGCGAGGACGGGATGGCCGTGCCGTTAAAACCCCTTCTTCTCAGGTTGACCTCGGATCAGGTAGGGATACCCGCTGAACTTAA	0	0	0	0	0	0	125	0	0	0	0	0	0	0	0	0	0	0	0	0	125	GAAATGCGATAAGTAATGTGAATTGCAGAATTCAGTGAATCATCGAATCTTTGAACGCACATTGCGCCCTTTGGCATTCCGAAGGGCATGCCTGTTCGAGCGTCATTACACCAATCAAGCCTGGCTTGGTATTGGGCGACGGGGCCGTCACACGCCCCGCGCCCCAACGACCCCCGGCGGGACGGACCGTATCTCAGCGTTGTGCATCACAGATCGCTGGCGAGGACGGGATGGCCGTGCCGTTAAAACCCCTTCTTCTCAGGTTGACCTCGGATCAGGTAGGGATACCCGCTGAACTTAA	Fungi	Ascomycota	Dothideomycetes	Capnodiales	Neodevriesiaceae	Neodevriesia	strelitziicola	p__Ascomycota	c__Dothideomycetes	o__Capnodiales	f__Neodevriesiaceae	Neodevriesia	NA
ASV414	GAAATGCGATAAGTAGTGTGAATTGCAGAATTCAGTGAATCATCGAATCTTTGAACGCACATTGCGCCCCTTGGTATTCCATGGGGCATGCCTGTTCGAGCGTCATTTGTACCTTCAAGCTCTGCTTGGTGTTGGGTGTTTGTCTCGCCTCTGCGCGCAGACTCGCCTCAAAACAATTGGCAGCCGGCGTATTGATTTCGGAGCGCAGTACATCTCGCGCTTTGCACTCATAACGACGACGTCCAAAAGTACATTTTTTACACTCTTGACCTCGGATCAGGTAGGGATACCCGCTGAACTTAA	0	29	0	94	0	0	0	0	0	0	0	0	0	0	0	0	0	0	0	0	123	GAAATGCGATAAGTAGTGTGAATTGCAGAATTCAGTGAATCATCGAATCTTTGAACGCACATTGCGCCCCTTGGTATTCCATGGGGCATGCCTGTTCGAGCGTCATTTGTACCTTCAAGCTCTGCTTGGTGTTGGGTGTTTGTCTCGCCTCTGCGCGCAGACTCGCCTCAAAACAATTGGCAGCCGGCGTATTGATTTCGGAGCGCAGTACATCTCGCGCTTTGCACTCATAACGACGACGTCCAAAAGTACATTTTTTACACTCTTGACCTCGGATCAGGTAGGGATACCCGCTGAACTTAA	Fungi	Ascomycota	Dothideomycetes	Pleosporales	Didymellaceae	NA	NA	p__Ascomycota	c__Dothideomycetes	o__Pleosporales	f__Didymellaceae	NA	NA
ASV415	GAAATGCGATAAGTAGTGTGAATTGCAGAATTCAGTGAATCATCGAATCTTTGAACGCACATTGCGCCCCTTGGTATTCCATGGGGCATGCCTGTTCGAGCGTCATCTACACCCTCAAGCTCTGCTTGGTGTTGGGCGTCTGTCCCGCCACAGCGCGTGGACTCGCCCCAAATTCATTGGCAGCGGTCTCCGCCTCCTCTCGCGCAGTACATTGCGCTCCAGGGGTGCTGCGGCCCGCGTCCATCAAGAAATTTACCGTCTTTGACCTCGGATCAGGTAGGGATACCCGCTGAACTTAA	0	0	0	0	0	0	0	0	0	0	0	0	0	0	61	0	0	0	61	0	122	GAAATGCGATAAGTAGTGTGAATTGCAGAATTCAGTGAATCATCGAATCTTTGAACGCACATTGCGCCCCTTGGTATTCCATGGGGCATGCCTGTTCGAGCGTCATCTACACCCTCAAGCTCTGCTTGGTGTTGGGCGTCTGTCCCGCCACAGCGCGTGGACTCGCCCCAAATTCATTGGCAGCGGTCTCCGCCTCCTCTCGCGCAGTACATTGCGCTCCAGGGGTGCTGCGGCCCGCGTCCATCAAGAAATTTACCGTCTTTGACCTCGGATCAGGTAGGGATACCCGCTGAACTTAA	Fungi	Ascomycota	Dothideomycetes	Pleosporales	Didymosphaeriaceae	Paraconiothyrium	NA	p__Ascomycota	c__Dothideomycetes	o__Pleosporales	f__Phaeosphaeriaceae	Phaeodothis	NA
ASV416	GAGTGACTGGAGTTCAGACGTGTGCTCTTCCGATCTGGCCTGGCATCGATGAAGAACGCAGCATATCAATAAGCGGAGGACGTACGTCAAGTGCATCGATGAAGAACGCAGCATATCAATAAGCGGAGGACGTACGTCAAGTGCATCGATGAAGAACGCAGCATATCAATAAGCGGAGGAAGCTAGAGATCGGAAGAGCGTCGTGTAGGGAAAGAGTGTGTTGCTGTGTGTAGATCTCGGTGGTCGCCGTATCATTAAAAAA	0	0	0	0	0	0	0	0	0	0	0	0	0	0	0	0	0	122	0	0	122	GAGTGACTGGAGTTCAGACGTGTGCTCTTCCGATCTGGCCTGGCATCGATGAAGAACGCAGCATATCAATAAGCGGAGGACGTACGTCAAGTGCATCGATGAAGAACGCAGCATATCAATAAGCGGAGGACGTACGTCAAGTGCATCGATGAAGAACGCAGCATATCAATAAGCGGAGGAAGCTAGAGATCGGAAGAGCGTCGTGTAGGGAAAGAGTGTGTTGCTGTGTGTAGATCTCGGTGGTCGCCGTATCATTAAAAAA	Fungi	NA	NA	NA	NA	NA	NA	p__Ascomycota	NA	NA	NA	NA	NA
ASV417	AAAATGCGATAAGTAATGTGAATTGCAGAATTCAGTGAATCATCGAATCTTTGAACGCACATTGCGCCCGCCAGTATTCTGGCGGGCATGCCTGTTCGAGCGTCATTTCAACCCTCAAGCCCCCGGGTTTGGTGTTGGGGATCGGCGAGCCCTCGCGGCAAGCCGGCCCCGAAATCTAGTGGCGGTCTCGCTGTAGCTTCCATTGCGTAGTAGTAAAACCCTCGCAACTGGTACGCGGCGCGGCCAAGCCGTTAAACCCCCAACTTCTGAATGTTGACCTCGGATCAGGTAGGAATACCCGCTGAACTTAA	0	0	0	82	0	0	0	0	0	39	0	0	0	0	0	0	0	0	0	0	121	AAAATGCGATAAGTAATGTGAATTGCAGAATTCAGTGAATCATCGAATCTTTGAACGCACATTGCGCCCGCCAGTATTCTGGCGGGCATGCCTGTTCGAGCGTCATTTCAACCCTCAAGCCCCCGGGTTTGGTGTTGGGGATCGGCGAGCCCTCGCGGCAAGCCGGCCCCGAAATCTAGTGGCGGTCTCGCTGTAGCTTCCATTGCGTAGTAGTAAAACCCTCGCAACTGGTACGCGGCGCGGCCAAGCCGTTAAACCCCCAACTTCTGAATGTTGACCTCGGATCAGGTAGGAATACCCGCTGAACTTAA	Fungi	Ascomycota	Sordariomycetes	Hypocreales	Nectriaceae	Fusarium	concentricum	p__Ascomycota	c__Sordariomycetes	o__Hypocreales	f__Nectriaceae	Fusarium	acutatum
ASV418	GAAATGCGATAAGTAATGTGAATTGCAGAATTCAGTGAATCATCGAATCTTTGAACGCACATTGCGCCCGCCAGTATTCTGGCGGGCATGCCTGTTCGAGCGTCATTTCAACCCTCAAGCCTCGCTTGGTGTTGGGGACCGATCGGCCAGTCCCGATCGCCCCCGAAATCTAGTGGCGATTATACCAACGCATCCTTGGCGTAGTAACATACCCTCGCTCTGGAAACGTGGTGTGGTCATGCCGTTAAACACCCCACTTCTCAAGGTTGACCTCGGATCAGGTAGGAATACCCGCTGAACTTAA	0	0	0	40	0	0	0	81	0	0	0	0	0	0	0	0	0	0	0	0	121	GAAATGCGATAAGTAATGTGAATTGCAGAATTCAGTGAATCATCGAATCTTTGAACGCACATTGCGCCCGCCAGTATTCTGGCGGGCATGCCTGTTCGAGCGTCATTTCAACCCTCAAGCCTCGCTTGGTGTTGGGGACCGATCGGCCAGTCCCGATCGCCCCCGAAATCTAGTGGCGATTATACCAACGCATCCTTGGCGTAGTAACATACCCTCGCTCTGGAAACGTGGTGTGGTCATGCCGTTAAACACCCCACTTCTCAAGGTTGACCTCGGATCAGGTAGGAATACCCGCTGAACTTAA	Fungi	Ascomycota	Sordariomycetes	Hypocreales	NA	NA	NA	p__Ascomycota	c__Sordariomycetes	o__Xylariales	f__Xylariaceae	Annulohypoxylon	multiforme
ASV419	AAAATGCGATAAGTAATGTGAATTGCAGAATTCAGTGAATCATCGAATCTTTGAACGCACATTGCGCCCTGCGGCATTCCGCGGGGCATGCCTGTTCGAGCGTCAGTAACATCCTTCCGCGTCCATCGCGAGACCCCCCGGGATCTCCTAGACGCGGGCCTTGGGCGCTGGCCTCCGGTACGCCAGAGGCTCGCCCTAAATACGTGGGCGGCGGCGGCGAGCTCCAGACGCGATGGATCGCACCGGTCTGACGCGGCGCGCCTGCCTGCCTGCCTGCCTGCTCGGCCCCTCGTACACCACGTTTTGACCTCGGACCAGGTAGGGATACCCGCTGAACTTAA	0	0	0	0	121	0	0	0	0	0	0	0	0	0	0	0	0	0	0	0	121	AAAATGCGATAAGTAATGTGAATTGCAGAATTCAGTGAATCATCGAATCTTTGAACGCACATTGCGCCCTGCGGCATTCCGCGGGGCATGCCTGTTCGAGCGTCAGTAACATCCTTCCGCGTCCATCGCGAGACCCCCCGGGATCTCCTAGACGCGGGCCTTGGGCGCTGGCCTCCGGTACGCCAGAGGCTCGCCCTAAATACGTGGGCGGCGGCGGCGAGCTCCAGACGCGATGGATCGCACCGGTCTGACGCGGCGCGCCTGCCTGCCTGCCTGCCTGCTCGGCCCCTCGTACACCACGTTTTGACCTCGGACCAGGTAGGGATACCCGCTGAACTTAA	Fungi	Ascomycota	Dothideomycetes	NA	NA	NA	NA	NA	NA	NA	NA	NA	NA
ASV420	GAAATGCGATAAGTAATGTGAATTGCAGAATTCAGTGAATCATCGAATCTTTGAACGCACATTGCGCCCTTTGGCATTCCGAAGGGCATGCCTGTTCGAGCGTCATTACACCAATCAAGCCTGGCTTGGTATTGGGCGACGGGGGCCGTCACACGCCCCCGCGCCCCAAAGACCCGACCGGCGGGACGGACCAAATCTCAGCGTTGTGCAAACCATTGTCGCTGGCGAGATGGGACGGCCGAGCCGTGAAAACACCCCCTTCTTCTGTAATGTTGACCTCGGATCAGGCAGGATTACCCGCTGAACTTAA	0	0	0	0	0	0	0	0	0	0	0	0	80	0	41	0	0	0	0	0	121	GAAATGCGATAAGTAATGTGAATTGCAGAATTCAGTGAATCATCGAATCTTTGAACGCACATTGCGCCCTTTGGCATTCCGAAGGGCATGCCTGTTCGAGCGTCATTACACCAATCAAGCCTGGCTTGGTATTGGGCGACGGGGGCCGTCACACGCCCCCGCGCCCCAAAGACCCGACCGGCGGGACGGACCAAATCTCAGCGTTGTGCAAACCATTGTCGCTGGCGAGATGGGACGGCCGAGCCGTGAAAACACCCCCTTCTTCTGTAATGTTGACCTCGGATCAGGCAGGATTACCCGCTGAACTTAA	Fungi	Ascomycota	Dothideomycetes	Capnodiales	Neodevriesiaceae	Neodevriesia	shakazului	p__Ascomycota	c__Dothideomycetes	o__Capnodiales	f__Neodevriesiaceae	Neodevriesia	queenslandica
ASV421	GAAACGCGATAGGTATTGTGAATTGCAGAATCAGGGAATCATCGAATTTTTGAACGCACCTTGCGCTCCCTGGTATTCCTAGGAGCATGCCTGTTTGAGTGTTGATAGCCTCTCCAAACCTTGGTTTTTTATTAAATCAAGTGCTTTGGGTCCCTGGGCCTGTAGCGGCGACGTTACTTGCCTTAAAAGGATCAAAGAAGACCCAATCGGATGTTAAGCATGATATCCTTTGGGGTCTTTGAACGACTATAAACTATATATACAACCTCAAATCAGGTAGGACTACCCGCTGAACTTAA	0	7	0	28	7	23	3	42	0	9	0	0	0	0	0	0	0	0	0	0	119	GAAACGCGATAGGTATTGTGAATTGCAGAATCAGGGAATCATCGAATTTTTGAACGCACCTTGCGCTCCCTGGTATTCCTAGGAGCATGCCTGTTTGAGTGTTGATAGCCTCTCCAAACCTTGGTTTTTTATTAAATCAAGTGCTTTGGGTCCCTGGGCCTGTAGCGGCGACGTTACTTGCCTTAAAAGGATCAAAGAAGACCCAATCGGATGTTAAGCATGATATCCTTTGGGGTCTTTGAACGACTATAAACTATATATACAACCTCAAATCAGGTAGGACTACCCGCTGAACTTAA	Fungi	Basidiomycota	Exobasidiomycetes	Exobasidiales	Cryptobasidiaceae	Acaromyces	ingoldii	p__Basidiomycota	c__Exobasidiomycetes	o__Exobasidiales	f__Cryptobasidiaceae	Acaromyces	ingoldii
ASV422	GAAATGCGATAAGTAATGTGAATTGCAGAATTCAGTGAATCATCGAATCTTTGAACGCACATTGCGCTCGCCAGTATTCTGGCGAGCATGCCTGTCCGAGCGTCATTTCAACCCTCAGGCCCCGTTCGCGGGATCTGGTGTTGGGGATCGGCCGTCCTCTGCGGCGGCCGGCCCTGAAATGGAGTGGCGGTCTCGTCGCGACCTCCTCTGTGTAGTAGTTATACCTCGCAGCTGGATAGCGGCGCGGCCACGCCGTAAAACCCCCTACTTCTCAAGGTTGACCTCGGATCAGGTAGGAATACCCGCTGAACTTAA	0	0	15	0	27	0	21	0	12	0	0	0	0	0	0	0	0	0	44	0	119	GAAATGCGATAAGTAATGTGAATTGCAGAATTCAGTGAATCATCGAATCTTTGAACGCACATTGCGCTCGCCAGTATTCTGGCGAGCATGCCTGTCCGAGCGTCATTTCAACCCTCAGGCCCCGTTCGCGGGATCTGGTGTTGGGGATCGGCCGTCCTCTGCGGCGGCCGGCCCTGAAATGGAGTGGCGGTCTCGTCGCGACCTCCTCTGTGTAGTAGTTATACCTCGCAGCTGGATAGCGGCGCGGCCACGCCGTAAAACCCCCTACTTCTCAAGGTTGACCTCGGATCAGGTAGGAATACCCGCTGAACTTAA	Fungi	Ascomycota	Sordariomycetes	Hypocreales	Bionectriaceae	Geosmithia	NA	p__Ascomycota	c__Sordariomycetes	o__Hypocreales	f__Bionectriaceae	Geosmithia	NA
ASV423	GAAATGCGATAAGTAATGTGAATTGCAGAATTCAGTGAATCATCGAATCTTTGAACGCATCTTGCGCTCCTTGGTATTCCATGGAGCATGCCTGTTTGAGTGTCACGTAAACCCTCACCCTTGCGATGTAACAGTCGCAGTGCGGTGGATTTGGACTGTGCCGTGATTCGGCTCGTCTTGAAATGCATTAGCTGGCGCTTTTAGAGTGCTGGGCGACGGTGTGATAATTATCTGCGCCAATGCCCTGGGCCTCTTCAGCGGTGCTGCTTATAGACGTCCCTCTGTGGACAACTATTTTAAAGCTTTGGCCTCAAATCAGGTAGGACTACCCGCTGAACTTAA	0	0	0	40	29	16	0	0	33	0	0	0	0	0	0	0	0	0	0	0	118	GAAATGCGATAAGTAATGTGAATTGCAGAATTCAGTGAATCATCGAATCTTTGAACGCATCTTGCGCTCCTTGGTATTCCATGGAGCATGCCTGTTTGAGTGTCACGTAAACCCTCACCCTTGCGATGTAACAGTCGCAGTGCGGTGGATTTGGACTGTGCCGTGATTCGGCTCGTCTTGAAATGCATTAGCTGGCGCTTTTAGAGTGCTGGGCGACGGTGTGATAATTATCTGCGCCAATGCCCTGGGCCTCTTCAGCGGTGCTGCTTATAGACGTCCCTCTGTGGACAACTATTTTAAAGCTTTGGCCTCAAATCAGGTAGGACTACCCGCTGAACTTAA	Fungi	Basidiomycota	Agaricomycetes	Auriculariales	Auriculariaceae	Auricularia	auricula-judae	p__Basidiomycota	c__Agaricomycetes	o__Auriculariales	f__Auriculariaceae	Auricularia	delicata
ASV424	GAAATGCGATAAGTAATGTGAATTGCAGAATTCAGTGAATCATCGAATCTTTGAACGCACATTGCGCCCCTTGGTATTCCGGGGGGCATGCCTGTTCGAGCGTCATTACAACCCTCAAGCCTGGCTTGGTATTGGGCTTCGCCACTAACCTGGCGGGCCTTAAAATCAGTGGCGGTGCCTCCGAGGCCCTGAGCGCAGTAAATATCCTCGCTATAGGGACCCGGTGGTTACTGGCCAGCAACCCCAACTTTCTAAGTTTGACCTCGGATCAGGTAGGGATACCCGCTGAACTTAA	75	6	0	0	0	0	0	7	6	5	0	4	0	3	0	3	0	0	8	0	117	GAAATGCGATAAGTAATGTGAATTGCAGAATTCAGTGAATCATCGAATCTTTGAACGCACATTGCGCCCCTTGGTATTCCGGGGGGCATGCCTGTTCGAGCGTCATTACAACCCTCAAGCCTGGCTTGGTATTGGGCTTCGCCACTAACCTGGCGGGCCTTAAAATCAGTGGCGGTGCCTCCGAGGCCCTGAGCGCAGTAAATATCCTCGCTATAGGGACCCGGTGGTTACTGGCCAGCAACCCCAACTTTCTAAGTTTGACCTCGGATCAGGTAGGGATACCCGCTGAACTTAA	Fungi	Ascomycota	Leotiomycetes	Helotiales	Hyaloscyphaceae	Hyphodiscus	NA	p__Ascomycota	c__Leotiomycetes	o__Helotiales	f__Hyaloscyphaceae	Hyphodiscus	NA
ASV425	GAAATGCGATAAGTAATGTGAATTGCAGAATTCAGTGAATCATCGAATCTTTGAACGCACATTGCGCCCCGTGGTATTCCGCGGGGCATGCCTGTTCGAGCGTCATTTCACCACTCAAGCCTCGCTTGGTATTGGGCGTCGCGGCTCCGCGCGCCTCAAAGTCTCCGGCTGAGCTGTCCGTCTCCCAGCGTTGTGACACACGATCGCTCCGAGTTCGAACAGCCGCGGCCGTTAAAACTTATCTAAAGGTTGACCTCGGATCAGGTAGGGATACCCGCTGAACTTAA	8	21	18	0	0	0	0	0	0	0	0	0	0	0	56	0	0	0	14	0	117	GAAATGCGATAAGTAATGTGAATTGCAGAATTCAGTGAATCATCGAATCTTTGAACGCACATTGCGCCCCGTGGTATTCCGCGGGGCATGCCTGTTCGAGCGTCATTTCACCACTCAAGCCTCGCTTGGTATTGGGCGTCGCGGCTCCGCGCGCCTCAAAGTCTCCGGCTGAGCTGTCCGTCTCCCAGCGTTGTGACACACGATCGCTCCGAGTTCGAACAGCCGCGGCCGTTAAAACTTATCTAAAGGTTGACCTCGGATCAGGTAGGGATACCCGCTGAACTTAA	Fungi	Ascomycota	Dothideomycetes	Capnodiales	Mycosphaerellaceae	Passalora	haldinae	p__Ascomycota	c__Dothideomycetes	o__Capnodiales	f__Mycosphaerellaceae	Zasmidium	dalbergiae
ASV426	GAAATGCGATACGTAATGTGAATTGCAGAATTCAGTGAATCATCGAATCTTTGAACGCACCTTGCACTCCGTGGTTTACCACGGAGTACGCCCGTTCGAGTGTCACGTTAACCATCGCAAAGGGATTATTCTCTGAGCGGATCTGGGTGTTGCCGTAGTGGCTCGCCTTAAATGCATTAGCGAGGGTCTAAGCACCTGCGGCGTGATAACGTCTCGTCCTATGGTGTTACTGCACTCGCTCCTAATCGCCCTCGGGCACTTATTCTAGCTTTGACCTCGAATCGGGTGGGACTACCCGCTGAACTTAA	0	0	3	48	15	3	11	0	11	10	6	0	6	0	0	4	0	0	0	0	117	GAAATGCGATACGTAATGTGAATTGCAGAATTCAGTGAATCATCGAATCTTTGAACGCACCTTGCACTCCGTGGTTTACCACGGAGTACGCCCGTTCGAGTGTCACGTTAACCATCGCAAAGGGATTATTCTCTGAGCGGATCTGGGTGTTGCCGTAGTGGCTCGCCTTAAATGCATTAGCGAGGGTCTAAGCACCTGCGGCGTGATAACGTCTCGTCCTATGGTGTTACTGCACTCGCTCCTAATCGCCCTCGGGCACTTATTCTAGCTTTGACCTCGAATCGGGTGGGACTACCCGCTGAACTTAA	Fungi	Basidiomycota	Agaricomycetes	Auriculariales	Exidiaceae	Basidiodendron	grandinioides	p__Basidiomycota	c__Agaricomycetes	o__Auriculariales	f__Exidiaceae	Basidiodendron	eyrei
ASV427	GAAATGCGATAAGTAATGCGAATTGCAGAATCCGTGAGTCATCGAATCTTTGAACGCACATTGCGCCCTCTGGTATTCCGGAGGGCATGCCTGTTCGAGCGTCATTATCACCCCTCAAGCCCGGCTTGTTGTTGGACGTCAGGCGGCGGCACACCCGCTCCCGCCCGTCTCAAAGGTAATGACGGCGTCTGTGAGGACTCCTGTACACTGAGCTTTCGGGCACGTACTAGGCTAGAAATCCAGACCCGGTCGCCGTCCCCCCCGCGGGGACAAAAATCTTTTTCACAAGGTTGACCTCGGATCAGGTAGGAATACCCGCTGAACTTAA	0	0	0	0	0	0	0	0	0	0	82	35	0	0	0	0	0	0	0	0	117	GAAATGCGATAAGTAATGCGAATTGCAGAATCCGTGAGTCATCGAATCTTTGAACGCACATTGCGCCCTCTGGTATTCCGGAGGGCATGCCTGTTCGAGCGTCATTATCACCCCTCAAGCCCGGCTTGTTGTTGGACGTCAGGCGGCGGCACACCCGCTCCCGCCCGTCTCAAAGGTAATGACGGCGTCTGTGAGGACTCCTGTACACTGAGCTTTCGGGCACGTACTAGGCTAGAAATCCAGACCCGGTCGCCGTCCCCCCCGCGGGGACAAAAATCTTTTTCACAAGGTTGACCTCGGATCAGGTAGGAATACCCGCTGAACTTAA	Fungi	Ascomycota	Eurotiomycetes	Chaetothyriales	Cyphellophoraceae	Cyphellophora	pluriseptata	p__Ascomycota	c__Eurotiomycetes	o__Chaetothyriales	f__Cyphellophoraceae	Cyphellophora	pluriseptata
ASV428	GAAATGCGATACGTAATGTGAATTGCAGAATTCAGTGAATCATCGAGTCTTTGAACGCACATTGCGCCCTCTGGTATTCCGGAGGGCATGCCTGTCCGAGCGTCATTGCTGCCCTCAAGCACGGCTTGTGTGTTGGGCCCTGTCCTCCATCCCCGGGGGACAGGCCCGAAAGGCAGCGGCGGCACCGCGTCCGGTCCTCGAGCGTATGGGGCTTTGTCACCCGCTCTGTAGGCCCGGCCGGCGCCAGCCGATCAACCACACTTCTTTCCAGGTTGACCTCGGATCAGGTAGGGATACCCGCTGAACTTAA	0	30	0	69	0	0	0	0	0	17	0	0	0	0	0	0	0	0	0	0	116	GAAATGCGATACGTAATGTGAATTGCAGAATTCAGTGAATCATCGAGTCTTTGAACGCACATTGCGCCCTCTGGTATTCCGGAGGGCATGCCTGTCCGAGCGTCATTGCTGCCCTCAAGCACGGCTTGTGTGTTGGGCCCTGTCCTCCATCCCCGGGGGACAGGCCCGAAAGGCAGCGGCGGCACCGCGTCCGGTCCTCGAGCGTATGGGGCTTTGTCACCCGCTCTGTAGGCCCGGCCGGCGCCAGCCGATCAACCACACTTCTTTCCAGGTTGACCTCGGATCAGGTAGGGATACCCGCTGAACTTAA	Fungi	Ascomycota	Eurotiomycetes	Eurotiales	Aspergillaceae	Penicillium	NA	p__Ascomycota	c__Eurotiomycetes	o__Eurotiales	f__Aspergillaceae	Penicillium	catenatum
ASV429	CCCCCCCCCCCCCCTTTTCAAGCAGAAGACGGCATACGAGATAGTCAGGAGTGACTGGAGTTCAGACGTGTGCTCTTCCGATCTGGCCTGGCATCGATGAAGAACGCAGCATATCAATAAGCGGAGGATGAGTGTTAGCAGTGCATCGATGAAGAACGCAGCATATCAATAAGCGGAGGAGCTCATAGATCGGAAGAGCGTCGTGTAGGGAAAGAGTGTGTTGCTGTGTGTAGATCTCGGTGGTCGCCGTATCATTAAAAAGGGGGGGGGGGGGGGGGGGGGGGGGGGGGGGGGGGGGGGGGGGGGGGGG	0	0	0	0	0	116	0	0	0	0	0	0	0	0	0	0	0	0	0	0	116	CCCCCCCCCCCCCCTTTTCAAGCAGAAGACGGCATACGAGATAGTCAGGAGTGACTGGAGTTCAGACGTGTGCTCTTCCGATCTGGCCTGGCATCGATGAAGAACGCAGCATATCAATAAGCGGAGGATGAGTGTTAGCAGTGCATCGATGAAGAACGCAGCATATCAATAAGCGGAGGAGCTCATAGATCGGAAGAGCGTCGTGTAGGGAAAGAGTGTGTTGCTGTGTGTAGATCTCGGTGGTCGCCGTATCATTAAAAAGGGGGGGGGGGGGGGGGGGGGGGGGGGGGGGGGGGGGGGGGGGGGGGGG	Fungi	Basidiomycota	NA	NA	NA	NA	NA	NA	NA	NA	NA	NA	NA
ASV430	CCCCCCCCCCCCCCCCCCCCCCCCCCCCCCCCCCCCCCCCTTTTCAAGCAGAAGACGGCATACGAGATAGTCAGGAGTGACTGGAGTTCAGACGTGTGCTCTTCCGATCTGGCCTGGCATCGATGAAGAACGCAGCAGCAGTGCATCGATGAAGAACGCAGCATATCAATAAGCGGAGGAAGCTAGAGATCGGAAGAGCGTCGTGTAGGGAAAGAGTGTGTTGCTGTGTGTAGATCTCGGTGGTCGCCGGATCATTAAAAAGGGGGGGGGGGGGGGGGGGGGGGGGGGGGGGGGGGGGGGGGGGGGGGGGGGGGGGGGGGGGGGGGGGGGGGGGGG	0	0	0	0	0	0	0	0	0	0	0	0	0	0	0	0	0	116	0	0	116	CCCCCCCCCCCCCCCCCCCCCCCCCCCCCCCCCCCCCCCCTTTTCAAGCAGAAGACGGCATACGAGATAGTCAGGAGTGACTGGAGTTCAGACGTGTGCTCTTCCGATCTGGCCTGGCATCGATGAAGAACGCAGCAGCAGTGCATCGATGAAGAACGCAGCATATCAATAAGCGGAGGAAGCTAGAGATCGGAAGAGCGTCGTGTAGGGAAAGAGTGTGTTGCTGTGTGTAGATCTCGGTGGTCGCCGGATCATTAAAAAGGGGGGGGGGGGGGGGGGGGGGGGGGGGGGGGGGGGGGGGGGGGGGGGGGGGGGGGGGGGGGGGGGGGGGGGGGG	Fungi	Ascomycota	NA	NA	NA	NA	NA	p__Ascomycota	NA	NA	NA	NA	NA
ASV431	GAAATGCGATAAGTAATGTGAATTGCAGAATTCAGTGAATCATCGAATCTTTGAACGCACATTGCGCCCATTAGTATTCTAGTGGGCATGCCTGTTCGAGCGTCATTTCAACCCTTAAGCTTAGCTTAGTATTGGGAATCTGCTTAAACCGCAGCTCCTTAAATCTAGTTGGCAGAGTGTAGTTGTACTCTGAGCGTAGTAATTCATTATCTCGCTTTCTGAAGACACTATACTATCGCCATAAACCTATTATTTTTATTGGTTGACCTCGGATCAGGTAGGAATACCCGCTGAACTTAA	8	20	0	14	13	0	18	0	8	0	0	0	0	0	10	4	0	0	19	0	114	GAAATGCGATAAGTAATGTGAATTGCAGAATTCAGTGAATCATCGAATCTTTGAACGCACATTGCGCCCATTAGTATTCTAGTGGGCATGCCTGTTCGAGCGTCATTTCAACCCTTAAGCTTAGCTTAGTATTGGGAATCTGCTTAAACCGCAGCTCCTTAAATCTAGTTGGCAGAGTGTAGTTGTACTCTGAGCGTAGTAATTCATTATCTCGCTTTCTGAAGACACTATACTATCGCCATAAACCTATTATTTTTATTGGTTGACCTCGGATCAGGTAGGAATACCCGCTGAACTTAA	Fungi	Ascomycota	Sordariomycetes	Xylariales	Microdochiaceae	Idriella	lunata	p__Ascomycota	c__Sordariomycetes	o__Xylariales	f__Microdochiaceae	Idriella	lunata
ASV432	CACTCTTTCCCTACACGACGCTCTTCCGATCTGGCCTGGCATCGATGAAGAACGCAGCATATCAATAAGCGGAGGACGAAACAGCTGGCCTGGCATCGATGAAGAACGCAGCATATCAATAAGCGGAGGACGTACGTCAAGTGCATCGATGAAGAACGCAGCATATCAATAAGCGGAGGACGAAACAGATCGGAAGAGCACACGTCTGAACTCCAGTCACTCCTGACTATCTCGTATGCCGTCTTCTGCTTGAAAAGG	113	0	0	0	0	0	0	0	0	0	0	0	0	0	0	0	0	0	0	0	113	CACTCTTTCCCTACACGACGCTCTTCCGATCTGGCCTGGCATCGATGAAGAACGCAGCATATCAATAAGCGGAGGACGAAACAGCTGGCCTGGCATCGATGAAGAACGCAGCATATCAATAAGCGGAGGACGTACGTCAAGTGCATCGATGAAGAACGCAGCATATCAATAAGCGGAGGACGAAACAGATCGGAAGAGCACACGTCTGAACTCCAGTCACTCCTGACTATCTCGTATGCCGTCTTCTGCTTGAAAAGG	Fungi	Ascomycota	NA	NA	NA	NA	NA	NA	NA	NA	NA	NA	NA
ASV433	AACACACTCTTTCCCTACACGACGCTCTTCCGATCTGGCCTGGCATCGATGAAGAACGCAGCATATCAATAAGCGGAGGACGTACGTCAAGTGCATCGATGAAGAACGCAGCATATCAATAAGCGGAGGACGTACGTCAAGTGCATCGATGAAGAACGCAGCATATCAATAAGCGGAGGACGAAACAGATCGGAAGAGCACACGTCTGAACTCCAGTCACTCCTGACTATCTCGTATGCCGTCTTCTGCTTGAAAAGGGGGG	113	0	0	0	0	0	0	0	0	0	0	0	0	0	0	0	0	0	0	0	113	AACACACTCTTTCCCTACACGACGCTCTTCCGATCTGGCCTGGCATCGATGAAGAACGCAGCATATCAATAAGCGGAGGACGTACGTCAAGTGCATCGATGAAGAACGCAGCATATCAATAAGCGGAGGACGTACGTCAAGTGCATCGATGAAGAACGCAGCATATCAATAAGCGGAGGACGAAACAGATCGGAAGAGCACACGTCTGAACTCCAGTCACTCCTGACTATCTCGTATGCCGTCTTCTGCTTGAAAAGGGGGG	Fungi	Ascomycota	NA	NA	NA	NA	NA	NA	NA	NA	NA	NA	NA
ASV434	GAAATGCGATAAGTAATGTGAATTGCAGAATTCAGTGAATCATCGAATCTTTGAACGCACATTGCGCCTTTTGGTATTCCGAAAGGCATGCCTGTTTGAGTGTCATAAGACCTCTCATACCTAGTTTTCTATGTATGAGCTTTGGACGCTGCCATCCGTGGCTCGTCTTAAATGTCTAAGTGGAATGCGTAATAAGTTTTCGCTCCCTCCACTCTAATAACTTTTATGTTAGACCTCAAATCAGGTAGGACTACCCGCTGAACTTAA	8	0	0	13	24	5	33	7	23	0	0	0	0	0	0	0	0	0	0	0	113	GAAATGCGATAAGTAATGTGAATTGCAGAATTCAGTGAATCATCGAATCTTTGAACGCACATTGCGCCTTTTGGTATTCCGAAAGGCATGCCTGTTTGAGTGTCATAAGACCTCTCATACCTAGTTTTCTATGTATGAGCTTTGGACGCTGCCATCCGTGGCTCGTCTTAAATGTCTAAGTGGAATGCGTAATAAGTTTTCGCTCCCTCCACTCTAATAACTTTTATGTTAGACCTCAAATCAGGTAGGACTACCCGCTGAACTTAA	Fungi	Basidiomycota	Tremellomycetes	Tremellales	Bulleribasidiaceae	Hannaella	NA	p__Basidiomycota	c__Tremellomycetes	o__Tremellales	f__Bulleribasidiaceae	Hannaella	NA
ASV435	GAAATGCGATAAGTAATGTGAATTGCAGAATTCAGTGAATCATCGAATCTTTGAACGCACCTTGCGCCTCTTGGTATTCCGAGAGGCATGCCTGTTTGAGTGTCATGAAACCTCAATCCCAACGGTTTTCCGACCGGGGGTGATTGGACTTGGGCGTCTGCCGGTCACGGCTCGCCTCAAACGGCTCAGTGGATCTCCTCGACCCGTGCCTGACGTGATAAGTTTCGTCTCGGCCGGTCCCGGGGGCTGCTCACAACCACCATCTCCTTTGACATTGACCTCAAATCAGGTAGGGCTACCCGCTGAACTTAA	0	0	0	0	0	0	0	0	0	0	0	0	0	0	113	0	0	0	0	0	113	GAAATGCGATAAGTAATGTGAATTGCAGAATTCAGTGAATCATCGAATCTTTGAACGCACCTTGCGCCTCTTGGTATTCCGAGAGGCATGCCTGTTTGAGTGTCATGAAACCTCAATCCCAACGGTTTTCCGACCGGGGGTGATTGGACTTGGGCGTCTGCCGGTCACGGCTCGCCTCAAACGGCTCAGTGGATCTCCTCGACCCGTGCCTGACGTGATAAGTTTCGTCTCGGCCGGTCCCGGGGGCTGCTCACAACCACCATCTCCTTTGACATTGACCTCAAATCAGGTAGGGCTACCCGCTGAACTTAA	Fungi	Basidiomycota	Tremellomycetes	Tremellales	Cuniculitremaceae	Kockovaella	NA	p__Basidiomycota	c__Tremellomycetes	o__Tremellales	f__Cuniculitremaceae	Kockovaella	fuzhouensis
ASV436	GAAATGCGATAAGTAATGTGAATTGCAGAATTCAGTGAATCATCGAATCTTTGAACGCACCTTGCGCTCCTTGGTATTCCGAGGAGCATGCCTGTTTGAGTGTCATGAAACTCTCCAATTCTATAGTTTTTTCTATAGAATCTGGGTCCTTGGGTTTGCATGGGTACCCCATGCTTACCTTAAATATATTAGCTGAATACCAGCAGGGTTGTTAAGTTTTTTTCACCCTCGGAAGAAGGTATTTGCTTCCAATCTGCGCTGTCTTTTGTAGACAGGCATTTTGTATCTTCGGCCCCAAATCAGGTAGGATTACCCGCTGAACTTAA	0	0	68	0	0	0	44	0	0	0	0	0	0	0	0	0	0	0	0	0	112	GAAATGCGATAAGTAATGTGAATTGCAGAATTCAGTGAATCATCGAATCTTTGAACGCACCTTGCGCTCCTTGGTATTCCGAGGAGCATGCCTGTTTGAGTGTCATGAAACTCTCCAATTCTATAGTTTTTTCTATAGAATCTGGGTCCTTGGGTTTGCATGGGTACCCCATGCTTACCTTAAATATATTAGCTGAATACCAGCAGGGTTGTTAAGTTTTTTTCACCCTCGGAAGAAGGTATTTGCTTCCAATCTGCGCTGTCTTTTGTAGACAGGCATTTTGTATCTTCGGCCCCAAATCAGGTAGGATTACCCGCTGAACTTAA	Fungi	Basidiomycota	Exobasidiomycetes	Exobasidiales	Exobasidiaceae	Exobasidium	NA	p__Basidiomycota	c__Exobasidiomycetes	o__Exobasidiales	f__Exobasidiaceae	Exobasidium	NA
ASV437	AAAATGCGATAAGTAATGTGAATTGCAGAATTCAGTGAATCATCGAATCTTTGAACGCACATTGCGCCCCGCGGCATTCCGCGGGGCATGCCTGTTCGAGCGTCAGTAACATCCTTCCGCGTCCATCGCGAGACCCCCCGGGATCTCCTAGGCGCGGGCATTGGGCGCTGGCCTCCGGTACGCCAGAGGCTCGCCCTAAATACGTGGGCGGCGGCGGCGAGCTCCAGACGCGATGGATCGCACCGGTCTGACGCGGCGCGCCTGCCTGCCTGCCTGCCTGCCCGGCCCCTCGCACACCACGTTTTGACCTCGGATCAGGTAGGGATACCCGCTGAACTTAA	0	0	0	0	112	0	0	0	0	0	0	0	0	0	0	0	0	0	0	0	112	AAAATGCGATAAGTAATGTGAATTGCAGAATTCAGTGAATCATCGAATCTTTGAACGCACATTGCGCCCCGCGGCATTCCGCGGGGCATGCCTGTTCGAGCGTCAGTAACATCCTTCCGCGTCCATCGCGAGACCCCCCGGGATCTCCTAGGCGCGGGCATTGGGCGCTGGCCTCCGGTACGCCAGAGGCTCGCCCTAAATACGTGGGCGGCGGCGGCGAGCTCCAGACGCGATGGATCGCACCGGTCTGACGCGGCGCGCCTGCCTGCCTGCCTGCCTGCCCGGCCCCTCGCACACCACGTTTTGACCTCGGATCAGGTAGGGATACCCGCTGAACTTAA	Fungi	Ascomycota	Dothideomycetes	NA	NA	NA	NA	NA	NA	NA	NA	NA	NA
ASV438	GAAATGCGATAAGTAATGTGAATTGCAGAATTCAGTGAATCATCGAATCTTTGAACGCACCTTGCGCCCTCTGGTATTCCGGAGGGCATGCCTGTTTGAGTGTCATGTAGACTCAATCCCTCGGGTTTCCGAGGAGATTGGACTTGGGTGTTGCCGCTCTGCCGGCTCGCCTTAAAAGACTTAGCGGGATAGCACCGTAGTCGGCGTAATAAGTTTCGTCGGTGAAGGTTGTGATGACTGCTTACAATCGCCCTCGGGCAATTTTTGACTCTGACCTCAAATCAGGTAGGACTACCCGCTGAACTTAA	21	5	7	0	0	0	9	10	6	6	0	0	0	0	10	0	0	15	16	6	111	GAAATGCGATAAGTAATGTGAATTGCAGAATTCAGTGAATCATCGAATCTTTGAACGCACCTTGCGCCCTCTGGTATTCCGGAGGGCATGCCTGTTTGAGTGTCATGTAGACTCAATCCCTCGGGTTTCCGAGGAGATTGGACTTGGGTGTTGCCGCTCTGCCGGCTCGCCTTAAAAGACTTAGCGGGATAGCACCGTAGTCGGCGTAATAAGTTTCGTCGGTGAAGGTTGTGATGACTGCTTACAATCGCCCTCGGGCAATTTTTGACTCTGACCTCAAATCAGGTAGGACTACCCGCTGAACTTAA	Fungi	Basidiomycota	Tremellomycetes	Tremellales	Trimorphomycetaceae	Saitozyma	podzolica	p__Basidiomycota	c__Tremellomycetes	o__Tremellales	f__Trimorphomycetaceae	Saitozyma	podzolica
ASV439	GAAATGCGATAAGTAATGTGAATTGCAGAATTCAGTGAATCATCGAATCTTTGAACGCACATTGCGCCCCGTGGTATTCCGCGGGGCATGCCTGTTCGAGCGTCATTTCAACCCATCATGCTTCGGCATGGTCTTGGGGCCTGCGGTTTCGCAGCCTCTAAACGCAGTGGCGGTGCTATTGAGCTCTGAGCGTAGTAATTCTTCTCGCTATAGGGTCTCGGTGGTGACTTGCCAACAACCCCCCATTTTTATCAGGTTGACCTCGGATCAGGTAGGGATACCCGCTGAACTTAA	110	0	0	0	0	0	0	0	0	0	0	0	0	0	0	0	0	0	0	0	110	GAAATGCGATAAGTAATGTGAATTGCAGAATTCAGTGAATCATCGAATCTTTGAACGCACATTGCGCCCCGTGGTATTCCGCGGGGCATGCCTGTTCGAGCGTCATTTCAACCCATCATGCTTCGGCATGGTCTTGGGGCCTGCGGTTTCGCAGCCTCTAAACGCAGTGGCGGTGCTATTGAGCTCTGAGCGTAGTAATTCTTCTCGCTATAGGGTCTCGGTGGTGACTTGCCAACAACCCCCCATTTTTATCAGGTTGACCTCGGATCAGGTAGGGATACCCGCTGAACTTAA	Fungi	Ascomycota	Leotiomycetes	Helotiales	Hyaloscyphaceae	Gyoerffyella	NA	p__Ascomycota	c__Leotiomycetes	o__Helotiales	f__Hyaloscyphaceae	Gyoerffyella	NA
ASV440	GAAATGCGATAAGTAATGTGAATTGCAGAATTCAGTGAATCATCGAATCTTTGAACGCACATTGCGCCCTTTGGCATTCCGAAGGGCATGCCCGTTCGAGCGTCATTACACCAATCAAGCCTGGCTTGGTATTGGGCGCCGGCCGTCGGCCGCGCCTCTATTTCCCCGGCTGGACGGTTCAAATCTCAGCGTTGTGATAATCAATTCGCGGAGCAGGAGGACCGGACGCGCCGTTAAACCTCATCACAGGTTGACCTCGGATCGGGTAGGGATACCCGCTGAACTTAA	107	3	0	0	0	0	0	0	0	0	0	0	0	0	0	0	0	0	0	0	110	GAAATGCGATAAGTAATGTGAATTGCAGAATTCAGTGAATCATCGAATCTTTGAACGCACATTGCGCCCTTTGGCATTCCGAAGGGCATGCCCGTTCGAGCGTCATTACACCAATCAAGCCTGGCTTGGTATTGGGCGCCGGCCGTCGGCCGCGCCTCTATTTCCCCGGCTGGACGGTTCAAATCTCAGCGTTGTGATAATCAATTCGCGGAGCAGGAGGACCGGACGCGCCGTTAAACCTCATCACAGGTTGACCTCGGATCGGGTAGGGATACCCGCTGAACTTAA	Fungi	Ascomycota	Dothideomycetes	Capnodiales	NA	NA	NA	p__Ascomycota	c__Dothideomycetes	o__Capnodiales	f__Extremaceae	NA	NA
ASV441	GAAATGCGATAAGTAATGTGAATTGCAGAATTCAGTGAATCATCGAATCTTTGAACGCACATTGCGCCCGCCGGCACTCCGGCGGGCATGCCTGTCCGAGCGTCATTTCAACCCTCAGGCCCACCCTTCCGGGGGAGCGGGCCTGGTGCTGGGGATCGGCGGCCCTCGCGGCCCCCGTCCCTCAAATTCAGTGGCGGTCGCGCCGCAGCCTCCCCTGCGTAGTAGCACAACCTCGCACCGGAGAGCGGAACGACCACGCCGTGAAACCCCCAATTTTTCAAGGTTGACCTCGGATCAGGTAGGAATACCCGCTGAACTTAA	0	23	0	30	0	0	0	18	18	21	0	0	0	0	0	0	0	0	0	0	110	GAAATGCGATAAGTAATGTGAATTGCAGAATTCAGTGAATCATCGAATCTTTGAACGCACATTGCGCCCGCCGGCACTCCGGCGGGCATGCCTGTCCGAGCGTCATTTCAACCCTCAGGCCCACCCTTCCGGGGGAGCGGGCCTGGTGCTGGGGATCGGCGGCCCTCGCGGCCCCCGTCCCTCAAATTCAGTGGCGGTCGCGCCGCAGCCTCCCCTGCGTAGTAGCACAACCTCGCACCGGAGAGCGGAACGACCACGCCGTGAAACCCCCAATTTTTCAAGGTTGACCTCGGATCAGGTAGGAATACCCGCTGAACTTAA	Fungi	Ascomycota	Sordariomycetes	Hypocreales	Hypocreales_fam_Incertae_sedis	Sarocladium	bactrocephalum	p__Ascomycota	c__Sordariomycetes	o__Hypocreales	f__Hypocreales_fam_Incertae_sedis	Sarocladium	NA
ASV442	GAAATGCGATAAGTAATGTGAATTGCAGAATTCAGTGAATCATCGAATCTTTGAACGCACATTGCGCCCATTAGTATTCTAGTGGGCATGCCTGTTCGAGCGTCATTTCAACCATCAAGCCCTATTTGCTTGGCGTTGGGAGACTTGTAGGCCCGGCCTGCAAGCTCCTGAAATAGATCGGCGGAGTCGTGGCGACCCTCAGCGTAGTAATTCTTCTCGCTTTAGGTGTCGGCGCTGGCGTTTAGCCGTTAAACCCCCTATTTTTTAGTCTTGACCTCGGATCAGGTAGGAATACCCGCTGAACTTAA	0	0	44	0	0	0	0	0	0	0	0	16	0	0	0	44	0	0	0	6	110	GAAATGCGATAAGTAATGTGAATTGCAGAATTCAGTGAATCATCGAATCTTTGAACGCACATTGCGCCCATTAGTATTCTAGTGGGCATGCCTGTTCGAGCGTCATTTCAACCATCAAGCCCTATTTGCTTGGCGTTGGGAGACTTGTAGGCCCGGCCTGCAAGCTCCTGAAATAGATCGGCGGAGTCGTGGCGACCCTCAGCGTAGTAATTCTTCTCGCTTTAGGTGTCGGCGCTGGCGTTTAGCCGTTAAACCCCCTATTTTTTAGTCTTGACCTCGGATCAGGTAGGAATACCCGCTGAACTTAA	Fungi	Ascomycota	Sordariomycetes	Xylariales	Diatrypaceae	Peroneutypa	scoparia	p__Ascomycota	c__Sordariomycetes	o__Xylariales	f__Diatrypaceae	Peroneutypa	scoparia
ASV443	GAAATGCGATAAGTAATGTGAATTGCAGAATTCAGTGAATCATCGAGTCTTTGAACGCACATTGCGCCCCCTGGTATTCCGGGGGGCATGCCTGTCCGAGCGTCATTGCTGCCCTCAAGCCCGGCTTGGTCTTGGGTGCCGTCCCCCCCGGGGGGACGCGCCCGAAAGGCAGCGGCGGCACCGCGTCCGGTCCTCGAGCGTATGGGGCTTTGTCACCCGCTCCGCAGGCCCGGCCGGCGCCAGCCGACCCCCCAATCTTTCTTTAGGTTGACCTCGGATCAGGTAGGGATACCCGCTGAACTTAA	0	0	0	46	32	16	0	0	0	16	0	0	0	0	0	0	0	0	0	0	110	GAAATGCGATAAGTAATGTGAATTGCAGAATTCAGTGAATCATCGAGTCTTTGAACGCACATTGCGCCCCCTGGTATTCCGGGGGGCATGCCTGTCCGAGCGTCATTGCTGCCCTCAAGCCCGGCTTGGTCTTGGGTGCCGTCCCCCCCGGGGGGACGCGCCCGAAAGGCAGCGGCGGCACCGCGTCCGGTCCTCGAGCGTATGGGGCTTTGTCACCCGCTCCGCAGGCCCGGCCGGCGCCAGCCGACCCCCCAATCTTTCTTTAGGTTGACCTCGGATCAGGTAGGGATACCCGCTGAACTTAA	Fungi	Ascomycota	Eurotiomycetes	Eurotiales	Aspergillaceae	Penicillium	coffeae	p__Ascomycota	c__Eurotiomycetes	o__Eurotiales	f__Aspergillaceae	Penicillium	coffeae
ASV444	AAATTGCGATAACTAGTGTGAATTGCAAATTCAGTGAATCATCGAGTCTTTGAACGCATCTTGCGCTCATTGGTATTCCAGTGAGCACGCCTGTTTCAGTATCAAAAACAACCCTCATTCAAAATTTTTTTTTGAATGGTCATGAAGGAAGCTAGTAATGGCGACCTTTTAAATTGAGTAAGGCCTGAATCTGTTCATCTAGCCTGAACTTTTTTTTAATATAAAGGAAAGCTCTTGCGACTTGGACTTTGTTGGGGCCTCCCAAATAAAACTCTTTCATCTTGATCTGAAATCAGGTGGGACTACCCGCTGAACTTAA	0	0	0	0	5	0	0	0	0	0	0	0	0	0	0	0	0	0	105	0	110	AAATTGCGATAACTAGTGTGAATTGCAAATTCAGTGAATCATCGAGTCTTTGAACGCATCTTGCGCTCATTGGTATTCCAGTGAGCACGCCTGTTTCAGTATCAAAAACAACCCTCATTCAAAATTTTTTTTTGAATGGTCATGAAGGAAGCTAGTAATGGCGACCTTTTAAATTGAGTAAGGCCTGAATCTGTTCATCTAGCCTGAACTTTTTTTTAATATAAAGGAAAGCTCTTGCGACTTGGACTTTGTTGGGGCCTCCCAAATAAAACTCTTTCATCTTGATCTGAAATCAGGTGGGACTACCCGCTGAACTTAA	Fungi	Mucoromycota	Mucoromycetes	Mucorales	Choanephoraceae	Choanephora	cucurbitarum	p__Mucoromycota	c__Mucoromycetes	o__Mucorales	f__Choanephoraceae	Choanephora	cucurbitarum
ASV445	GAAATGCGATAAGTAATGCGAATTGCAGAATCCGTGAGTCATCGAATCTTTGAACGCACATTGCGCCCTCTGGTATTCCGGAGGGCATGCCTGTTCGAGCGTCATTATCACCCCTCAAGCCCGGCTTGTTGTTGGACGCGGCGGTCGCCTTTGGTGGCCCCGCCCGTCTCAAAGATAATGACGGCGTCTGCGAGGACCCCTGTACACTGAGCTTTCGGGCACGTACTAGGTGTGGAATCCAGACCCGGTCACCGTCCCCTCGGGGACAAAACTTTTAACCAGGTTGACCTCGGATCAGGTAGGAATACCCGCTGAACTTAA	0	0	0	0	0	0	0	0	0	0	49	0	0	0	0	0	0	0	0	61	110	GAAATGCGATAAGTAATGCGAATTGCAGAATCCGTGAGTCATCGAATCTTTGAACGCACATTGCGCCCTCTGGTATTCCGGAGGGCATGCCTGTTCGAGCGTCATTATCACCCCTCAAGCCCGGCTTGTTGTTGGACGCGGCGGTCGCCTTTGGTGGCCCCGCCCGTCTCAAAGATAATGACGGCGTCTGCGAGGACCCCTGTACACTGAGCTTTCGGGCACGTACTAGGTGTGGAATCCAGACCCGGTCACCGTCCCCTCGGGGACAAAACTTTTAACCAGGTTGACCTCGGATCAGGTAGGAATACCCGCTGAACTTAA	Fungi	Ascomycota	Eurotiomycetes	Chaetothyriales	Cyphellophoraceae	Cyphellophora	NA	p__Ascomycota	c__Sordariomycetes	o__Hypocreales	f__Nectriaceae	Ophionectria	trichospora
ASV446	GAAATGCGATAAGTAATGTGAATTGCAGAATTCAGTGAATCATCGAATCTTTGAACGCACATTGCGCCCGCCAGTACTCTGGCGGGCATGCCTGTTCGAGCGTCATTACATCCCTCAAGCCCCTGCGGCTTGGTGTTGGGCCTCGGCCGTCCCTCAGCGGCGGCCGTGCCCCAAATACAGTGGCGGTCTCGCCCCCGGCTCCTCTGCGTAGTAGTAACATCTCGCACTGGGACGGAGCGTAGGCCACGCCGTTAAACAACCCAACTTTCTGAATGTTGACCTCGGATCAGGTAGGAATACCCGCTGAACTTAA	0	109	0	0	0	0	0	0	0	0	0	0	0	0	0	0	0	0	0	0	109	GAAATGCGATAAGTAATGTGAATTGCAGAATTCAGTGAATCATCGAATCTTTGAACGCACATTGCGCCCGCCAGTACTCTGGCGGGCATGCCTGTTCGAGCGTCATTACATCCCTCAAGCCCCTGCGGCTTGGTGTTGGGCCTCGGCCGTCCCTCAGCGGCGGCCGTGCCCCAAATACAGTGGCGGTCTCGCCCCCGGCTCCTCTGCGTAGTAGTAACATCTCGCACTGGGACGGAGCGTAGGCCACGCCGTTAAACAACCCAACTTTCTGAATGTTGACCTCGGATCAGGTAGGAATACCCGCTGAACTTAA	Fungi	Ascomycota	Sordariomycetes	Hypocreales	Nectriaceae	Fusarium	biseptatum	p__Ascomycota	c__Sordariomycetes	o__Hypocreales	f__Nectriaceae	Fusarium	penzigii
ASV447	GAAATGCGATAAGTAATATGAATTGCAGATTTTCGTGAATCATCGAATCTTTGAACGCACATTGCGCCCTTTGGTATTCCAAAGGGCATGCCTGTTTGAGCGTCATTTCTCTCTCAAACCTTCGGGTTTGGTATTGAGTGATACTCTTAGTCAAACTAGGCGTTTGCTTGAAATGTATTGGCATGAGTGGTACTGGATAGTGCTATATGACTTTCAATGTATTAGGTTTATCCAACTCGTTGAACAGTTTAATGGTATATTTCTCGGTATTCTAGGCTCGGCCTTACAACATAACAAACAAGTTTGACCTCAAATCAGGTAGGACTACCCGCTGAACTTAA	0	0	109	0	0	0	0	0	0	0	0	0	0	0	0	0	0	0	0	0	109	GAAATGCGATAAGTAATATGAATTGCAGATTTTCGTGAATCATCGAATCTTTGAACGCACATTGCGCCCTTTGGTATTCCAAAGGGCATGCCTGTTTGAGCGTCATTTCTCTCTCAAACCTTCGGGTTTGGTATTGAGTGATACTCTTAGTCAAACTAGGCGTTTGCTTGAAATGTATTGGCATGAGTGGTACTGGATAGTGCTATATGACTTTCAATGTATTAGGTTTATCCAACTCGTTGAACAGTTTAATGGTATATTTCTCGGTATTCTAGGCTCGGCCTTACAACATAACAAACAAGTTTGACCTCAAATCAGGTAGGACTACCCGCTGAACTTAA	Fungi	Ascomycota	Saccharomycetes	Saccharomycetales	Debaryomycetaceae	Debaryomyces	nepalensis	p__Ascomycota	c__Saccharomycetes	o__Saccharomycetales	f__Debaryomycetaceae	Debaryomyces	hansenii
ASV448	GAAATGCGATAAGTAATGCGAATTGCAGAATCCGTGAGTCATCGAATCTTTGAACGCACATTGCGCCCTCTGGTATTCCGGAGGGCATGCCTGTTCGAGCGTCATTATCACCCCTCAAGCCCGGCTTGTTGTTGGACGCGGCGGTTGCCTTTGGCGCCCCGCCCGTCTCAAAGATAATGACGGCGTCTGCGAGGACCCCTGTACACTGAGCTTCCGGGCACGTACTAGGTGTGGAATCCAGACCCGGTCACCGTCCCCCCAGGGACAAAACTTTTAACCAGGTTGACCTCGGATCAGGTAGGAATACCCGCTGAACTTAA	0	0	0	0	27	0	0	0	0	0	8	14	0	0	18	42	0	0	0	0	109	GAAATGCGATAAGTAATGCGAATTGCAGAATCCGTGAGTCATCGAATCTTTGAACGCACATTGCGCCCTCTGGTATTCCGGAGGGCATGCCTGTTCGAGCGTCATTATCACCCCTCAAGCCCGGCTTGTTGTTGGACGCGGCGGTTGCCTTTGGCGCCCCGCCCGTCTCAAAGATAATGACGGCGTCTGCGAGGACCCCTGTACACTGAGCTTCCGGGCACGTACTAGGTGTGGAATCCAGACCCGGTCACCGTCCCCCCAGGGACAAAACTTTTAACCAGGTTGACCTCGGATCAGGTAGGAATACCCGCTGAACTTAA	Fungi	Ascomycota	Eurotiomycetes	Chaetothyriales	Cyphellophoraceae	Cyphellophora	NA	p__Ascomycota	c__Sordariomycetes	o__Hypocreales	f__Nectriaceae	Ophionectria	trichospora
ASV449	GAAATGCGATACGTAATGTGAATTGCAGAATTCAGTGAATCATCGAGTCTTTGAACGCACATTGCGCCCCCTGGTATTCCGGGGGGCATGCCTGTCCGAGCGTCATTGCTGCCCTCAAGCACGGCTTGTGTGTTGGGCCCCGCCCCCCGATCCCGGGGGGCGGGCCCGAAAGGCAGCGGCGGCACCGCGTCCGGTCCTCGAGCGTATGGGGCTTCGTCACCCGCTCCGTAGGCCCGGCCGGCGCCCGCCGGCGACCCCCATCAATCTATCCAGGTTGACCTCGGATCAGGTAGGGATACCCGCTGAACTTAA	0	0	0	20	0	0	0	0	27	0	0	0	0	0	15	0	0	0	46	0	108	GAAATGCGATACGTAATGTGAATTGCAGAATTCAGTGAATCATCGAGTCTTTGAACGCACATTGCGCCCCCTGGTATTCCGGGGGGCATGCCTGTCCGAGCGTCATTGCTGCCCTCAAGCACGGCTTGTGTGTTGGGCCCCGCCCCCCGATCCCGGGGGGCGGGCCCGAAAGGCAGCGGCGGCACCGCGTCCGGTCCTCGAGCGTATGGGGCTTCGTCACCCGCTCCGTAGGCCCGGCCGGCGCCCGCCGGCGACCCCCATCAATCTATCCAGGTTGACCTCGGATCAGGTAGGGATACCCGCTGAACTTAA	Fungi	Ascomycota	Eurotiomycetes	Eurotiales	Aspergillaceae	Penicillium	NA	p__Ascomycota	c__Eurotiomycetes	o__Eurotiales	f__Aspergillaceae	Penicillium	NA
ASV450	GAAATGCGATAAGTAGTGTGAATTGCAGAATTCAGTGAATCATCGAATCTTTGAACGCACATTGCGCCCCTTGGTATTCCATGGGGCATGCCTGTTCGAGCGTCATCTACACCCTCAAGCTCTGCTTGGTGTTGGGCGTCTGTCCCCGCCTCCGCGCGCGGACTCGCCCCAAATCCATTGGCAGCGTCCCCTCGCCCCCCTCTCGCGCAGCACGAATGCGCATGACGAGGGAGCGGCTCCCGGGATCGCGACCCACCCCCAAGATGACCACCGTCTTTGACCTCGGATCAGGTAGGGATACCCGCTGAACTTAA	0	0	0	0	0	0	6	0	0	0	0	0	0	0	0	0	0	0	102	0	108	GAAATGCGATAAGTAGTGTGAATTGCAGAATTCAGTGAATCATCGAATCTTTGAACGCACATTGCGCCCCTTGGTATTCCATGGGGCATGCCTGTTCGAGCGTCATCTACACCCTCAAGCTCTGCTTGGTGTTGGGCGTCTGTCCCCGCCTCCGCGCGCGGACTCGCCCCAAATCCATTGGCAGCGTCCCCTCGCCCCCCTCTCGCGCAGCACGAATGCGCATGACGAGGGAGCGGCTCCCGGGATCGCGACCCACCCCCAAGATGACCACCGTCTTTGACCTCGGATCAGGTAGGGATACCCGCTGAACTTAA	Fungi	Ascomycota	Dothideomycetes	Pleosporales	Didymosphaeriaceae	Montagnula	NA	p__Ascomycota	c__Dothideomycetes	o__Pleosporales	NA	NA	NA
ASV451	GAACTGCGATAAGTAGTGTGAATTGCAGAATTCAGTGAATCATCGAGTCTTTGAACGCACATTGCGCCCCCTGGTATTCCGGGGGGCATGCCTGTCCGAGCGTCATTGCTACCCTCAAGCGCGGCTTGTGTGTTGGGCCGCCGTCCCCCCCACTCCGGGGGGGACGGGCCCGAAAGGCAGCGGCGGCACCGTGTCCGGTCCTCGAGCGTATGGGGCTTTGTCACCCGCTCCGTAGGGCCGGCCGGCGCCTTGGCCATCAACCTCTCTCTCCAGGTTGACCTCGGATCAGGCAGGGATACCCGCTGAACTTAA	0	0	0	0	0	0	0	0	108	0	0	0	0	0	0	0	0	0	0	0	108	GAACTGCGATAAGTAGTGTGAATTGCAGAATTCAGTGAATCATCGAGTCTTTGAACGCACATTGCGCCCCCTGGTATTCCGGGGGGCATGCCTGTCCGAGCGTCATTGCTACCCTCAAGCGCGGCTTGTGTGTTGGGCCGCCGTCCCCCCCACTCCGGGGGGGACGGGCCCGAAAGGCAGCGGCGGCACCGTGTCCGGTCCTCGAGCGTATGGGGCTTTGTCACCCGCTCCGTAGGGCCGGCCGGCGCCTTGGCCATCAACCTCTCTCTCCAGGTTGACCTCGGATCAGGCAGGGATACCCGCTGAACTTAA	Fungi	Ascomycota	Eurotiomycetes	Eurotiales	Aspergillaceae	Aspergillus	whitfieldii	p__Ascomycota	c__Eurotiomycetes	o__Eurotiales	f__Aspergillaceae	Aspergillus	whitfieldii
[truncated: 2,984 more rows]

## Sheet: selected
asv	Seq	B01	B02	B04	B05	B08	B09	B11	B13	B14	B15	C01	C03	C05	C06	C08	C10	C11	C13	C14	C15	suma	seq2	Kingdom	Phylum	Class	Order	Family	Genus	Species	Phylum	Class	Order	Family	Genus	Species
[truncated: 3,164 more rows]

## Sheet: tab.din.class
Etiquetas de fila	Suma de B01	Suma de B02	Suma de B04	Suma de B05	Suma de B08	Suma de B09	Suma de B11	Suma de B13	Suma de B14	Suma de B15	Suma de C01	Suma de C05	Suma de C06	Suma de C08	Suma de C10	Suma de C11	Suma de C13	Suma de C15	Suma de C14	Suma de C03
[truncated: 84 more rows]

[truncated: 3 more sheets: tab.din.phylum, nmds, rel.abund.class]
